# Supplementary material for: Swarming genetic algorithm: A nested fully coupled hybrid of genetic algorithm and particle swarm optimization
Source: PLoS One. 2022 Sep 23;17(9):e0275094. doi: 10.1371/journal.pone.0275094 (PMC9506650; doi:10.1371/journal.pone.0275094)
Supplement: S2 File — (XLSX) [file pone.0275094.s002.xlsx]

## Sheet: Set A
FUNCTION 1											FUNCTION 2											FUNCTION 3											FUNCTION 4											FUNCTION 5
PSO		GA		SGA		PGPHEA		HPSOM			PSO		GA		SGA		PGPHEA		HPSOM			PSO		GA		SGA		PGPHEA		HPSOM			PSO		GA		SGA		PGPHEA		HPSOM			PSO		GA		SGA
CPU time	Fitness	CPU time	Fitness	CPU time	Fitness	CPU time	Fitness	CPU time	Fitness		CPU time	Fitness	CPU time	Fitness	CPU time	Fitness	CPU time	Fitness	CPU time	Fitness		CPU time	Fitness	CPU time	Fitness	CPU time	Fitness	CPU time	Fitness	CPU time	Fitness		CPU time	Fitness	CPU time	Fitness	CPU time	Fitness	CPU time	Fitness	CPU time	Fitness		CPU time	Fitness	CPU time	Fitness	CPU time	Fitness
0	3.38411e+09	0.015625	3.21188e+09	0.046875	6.5747e+09	0	3.57148e+09	0.015625	3.35961e+09		0	1.00614e+06	0	1.00389e+06	0	1.36037e+06	0.015625	1.05082e+06	0.03125	991009		0	484.945	0	481.569	0	559.509	0	487.083	0	478.301		0	-1.30228e+42	0	-5.29557e+34	0	-2.6048e+87	0	-3.85912e+71	0	-9.19796e+74		0.015625	5.85348	0.015625	7.7254	0.0625	5.94481
0	3.38411e+09	0.015625	1.24034e+09	0.046875	6.53112e+09	0	1.73003e+09	0.015625	3.34415e+09		0.015625	1.00494e+06	0	617801	0	1.35844e+06	0.015625	748908	0.03125	989198		0	484.945	0	386.068	0	558.521	0	419.011	0	476.749		0	-1.04833e+76	0	-5.29557e+34	0	-2.6048e+87	0	-1.29102e+84	0	-3.89272e+86		0.015625	5.50891	0.015625	6.35959	0.0625	4.80898
0	3.38411e+09	0.015625	4.91607e+08	0.046875	6.53112e+09	0	8.69779e+08	0.015625	3.34415e+09		0.015625	1.00494e+06	0	388620	0.03125	1.35581e+06	0.015625	516766	0.03125	989198		0	484.945	0	332.079	0	558.396	0	367.768	0	475.937		0	-9.28544e+86	0	-5.29558e+34	0	-2.6048e+87	0	-2.73509e+87	0	-7.13764e+88		0.015625	4.74961	0.015625	5.60409	0.0625	4.31828
0	3.38411e+09	0.015625	2.32105e+08	0.046875	6.5304e+09	0	4.97626e+08	0.015625	3.34415e+09		0.015625	1.00494e+06	0	261038	0.03125	1.35581e+06	0.015625	386445	0.03125	989198		0	484.945	0	294.243	0.03125	558.396	0	334.902	0	474.713		0.015625	-4.87829e+88	0	-5.29558e+34	0	-2.6048e+87	0	-2.65215e+88	0	-1.41093e+89		0.015625	3.7746	0.015625	5.52468	0.0625	3.47739
0	3.38411e+09	0.015625	1.092e+08	0.046875	6.5304e+09	0.015625	3.32146e+08	0.015625	3.34415e+09		0.015625	1.00494e+06	0.015625	184353	0.03125	1.35581e+06	0.015625	310665	0.03125	989198		0	484.945	0	269.851	0.03125	558.396	0	311.717	0	474.566		0.015625	-1.25337e+89	0	-5.29559e+34	0	-2.6048e+87	0.046875	-6.3561e+88	0	-1.72265e+89		0.015625	3.53453	0.015625	5.31756	0.0625	3.25032
0	3.38411e+09	0.015625	6.39245e+07	0.046875	6.5304e+09	0.015625	2.28714e+08	0.015625	3.34415e+09		0.015625	1.00494e+06	0.015625	131939	0.03125	1.35581e+06	0.015625	264326	0.03125	989198		0.015625	484.945	0	253.797	0.03125	558.396	0	292.446	0	474.566		0.015625	-1.74648e+89	0.015625	-5.29659e+34	0	-2.6048e+87	0.046875	-7.9255e+88	0	-1.79876e+89		0.015625	3.4081	0.015625	5.22785	0.0625	2.97279
0	3.38411e+09	0.015625	3.95745e+07	0.046875	6.5304e+09	0.015625	1.83525e+08	0.015625	3.34415e+09		0.015625	1.00494e+06	0.015625	105148	0.03125	1.35581e+06	0.015625	237176	0.03125	989198		0.015625	484.945	0.03125	243.364	0.03125	558.396	0	280.891	0.015625	474.566		0.015625	-1.89336e+89	0.015625	-5.29685e+34	0	-2.6048e+87	0.046875	-8.33762e+88	0.015625	-1.95358e+89		0.015625	3.27893	0.015625	5.20801	0.09375	2.84929
0	3.38411e+09	0.015625	2.73746e+07	0.046875	6.5304e+09	0.015625	1.62575e+08	0.015625	3.34415e+09		0.015625	1.00494e+06	0.015625	88157.8	0.03125	1.35581e+06	0.015625	217344	0.03125	989198		0.015625	484.945	0.03125	232.388	0.03125	558.396	0	271.233	0.015625	474.566		0.015625	-1.95358e+89	0.015625	-5.30836e+34	0.046875	-2.6048e+87	0.046875	-8.59611e+88	0.015625	-1.95358e+89		0.015625	3.24582	0.03125	5.11885	0.09375	2.63577
0	3.38411e+09	0.015625	2.17835e+07	0.046875	6.5304e+09	0.015625	1.46432e+08	0.015625	3.34415e+09		0.015625	1.00494e+06	0.015625	77262.7	0.03125	1.35581e+06	0.015625	202731	0.03125	989198		0.015625	484.945	0.03125	225.753	0.03125	558.396	0	264.963	0.015625	474.566		0.015625	-1.95385e+89	0.015625	-5.31523e+34	0.046875	-2.6048e+87	0.046875	-8.85622e+88	0.015625	-1.95643e+89		0.015625	3.12519	0.03125	5.04348	0.09375	2.51893
0.015625	3.38411e+09	0.015625	1.88051e+07	0.046875	6.5304e+09	0.015625	1.38516e+08	0.015625	3.34415e+09		0.015625	1.00494e+06	0.015625	70623.9	0.03125	1.35581e+06	0.015625	195422	0.03125	989198		0.015625	484.945	0.03125	219.252	0.03125	558.396	0	259.756	0.015625	474.566		0.015625	-1.97965e+89	0.015625	-5.31608e+34	0.046875	-2.6048e+87	0.046875	-8.85665e+88	0.015625	-2.00567e+89		0.03125	3.08803	0.03125	5.01511	0.09375	2.48379
0.015625	3.38411e+09	0.015625	1.72337e+07	0.046875	6.5304e+09	0.015625	1.30297e+08	0.015625	3.34415e+09		0.015625	1.00494e+06	0.015625	65912.4	0.03125	1.35422e+06	0.015625	187820	0.046875	989198		0.015625	484.945	0.03125	214.538	0.03125	558.396	0	253.485	0.015625	474.566		0.015625	-1.98281e+89	0.015625	-1.9239e+37	0.046875	-2.6048e+87	0.046875	-9.11669e+88	0.015625	-2.00567e+89		0.03125	3.01694	0.03125	4.90191	0.09375	2.43831
0.015625	3.38411e+09	0.03125	1.60685e+07	0.078125	6.521e+09	0.015625	1.24512e+08	0.0625	3.34415e+09		0.015625	1.00494e+06	0.015625	63309.4	0.03125	1.35422e+06	0.015625	183182	0.046875	989198		0.015625	484.945	0.03125	210.4	0.03125	558.396	0.015625	249.428	0.015625	474.566		0.015625	-2.02665e+89	0.015625	-1.92397e+37	0.046875	-2.6048e+87	0.046875	-9.11669e+88	0.015625	-2.00567e+89		0.03125	2.99672	0.03125	4.86556	0.09375	2.33551
0.015625	3.38411e+09	0.03125	1.51008e+07	0.078125	6.51986e+09	0.015625	1.19369e+08	0.0625	3.34415e+09		0.015625	1.00494e+06	0.015625	61459	0.03125	1.35319e+06	0.015625	180020	0.046875	989198		0.015625	484.945	0.03125	206.115	0.03125	558.396	0.015625	244.388	0.015625	474.566		0.015625	-2.03172e+89	0.015625	-2.18997e+37	0.046875	-2.6048e+87	0.046875	-9.11669e+88	0.015625	-2.00567e+89		0.03125	2.94812	0.03125	4.81134	0.09375	2.26197
0.015625	3.38411e+09	0.03125	1.45885e+07	0.078125	6.51986e+09	0.015625	1.15136e+08	0.0625	3.34415e+09		0.015625	1.00494e+06	0.015625	59610	0.03125	1.35319e+06	0.015625	177178	0.046875	989198		0.015625	484.945	0.03125	202.452	0.03125	558.396	0.015625	241.173	0.015625	474.566		0.015625	-2.03172e+89	0.015625	-2.20472e+37	0.046875	-2.6048e+87	0.046875	-9.11669e+88	0.015625	-2.00567e+89		0.03125	2.91978	0.03125	4.75012	0.09375	2.20732
0.015625	3.38411e+09	0.03125	1.39274e+07	0.078125	6.51986e+09	0.015625	1.12289e+08	0.0625	3.34415e+09		0.015625	1.00494e+06	0.015625	58085.8	0.078125	1.35319e+06	0.03125	173504	0.046875	989198		0.015625	484.945	0.03125	198.651	0.03125	558.089	0.015625	238.073	0.015625	474.566		0.015625	-2.03173e+89	0.015625	-8.84574e+38	0.046875	-2.6048e+87	0.046875	-9.11669e+88	0.015625	-2.00569e+89		0.03125	2.90012	0.03125	4.75012	0.140625	2.1657
0.015625	3.38411e+09	0.03125	1.33312e+07	0.078125	6.51986e+09	0.015625	1.07351e+08	0.0625	3.34415e+09		0.03125	1.00494e+06	0.03125	57238	0.078125	1.34893e+06	0.03125	171250	0.046875	989198		0.015625	484.945	0.03125	195.913	0.0625	558.059	0.015625	236.232	0.015625	474.566		0.015625	-2.04651e+89	0.015625	-1.79134e+39	0.046875	-2.6048e+87	0.046875	-9.11669e+88	0.015625	-2.02728e+89		0.03125	2.85206	0.046875	4.75009	0.140625	2.03757
0.015625	3.38411e+09	0.03125	1.2639e+07	0.078125	6.51986e+09	0.015625	1.03281e+08	0.0625	3.34415e+09		0.03125	1.00494e+06	0.03125	56275.6	0.078125	1.34736e+06	0.03125	167670	0.046875	989198		0.015625	484.945	0.03125	193.504	0.0625	557.607	0.015625	233.792	0.015625	474.566		0.015625	-2.05777e+89	0.015625	-1.69738e+40	0.046875	-2.6048e+87	0.046875	-9.11669e+88	0.015625	-2.03172e+89		0.03125	2.81146	0.046875	4.74165	0.140625	2.01146
0.015625	3.38411e+09	0.03125	1.21876e+07	0.078125	6.51986e+09	0.015625	9.94303e+07	0.0625	3.34249e+09		0.03125	1.00494e+06	0.03125	55010.8	0.078125	1.34736e+06	0.03125	166061	0.046875	989198		0.015625	484.945	0.03125	190.96	0.0625	557.607	0.015625	231.838	0.015625	474.566		0.03125	-2.05777e+89	0.015625	-1.34097e+41	0.046875	-2.6048e+87	0.046875	-9.11669e+88	0.015625	-2.03172e+89		0.03125	2.79241	0.046875	4.7066	0.140625	1.91304
0.015625	3.38411e+09	0.03125	1.15145e+07	0.078125	6.51986e+09	0.015625	9.60834e+07	0.0625	3.34249e+09		0.03125	1.00494e+06	0.03125	53888.1	0.078125	1.34736e+06	0.03125	163817	0.046875	989198		0.015625	484.945	0.046875	188.685	0.0625	557.607	0.015625	230.506	0.015625	474.566		0.03125	-2.05777e+89	0.03125	-1.34303e+41	0.046875	-2.6048e+87	0.09375	-9.11669e+88	0.015625	-2.03172e+89		0.046875	2.77081	0.046875	4.67302	0.140625	1.83265
0.015625	3.38411e+09	0.03125	1.10914e+07	0.078125	6.51986e+09	0.015625	9.19866e+07	0.0625	3.34249e+09		0.03125	1.00494e+06	0.03125	52668.4	0.078125	1.34736e+06	0.03125	160601	0.046875	989198		0.015625	484.945	0.046875	187.218	0.0625	557.607	0.015625	228.614	0.03125	474.566		0.03125	-2.05777e+89	0.03125	-2.95059e+42	0.046875	-2.6048e+87	0.09375	-9.11669e+88	0.03125	-2.03172e+89		0.046875	2.77039	0.046875	4.67302	0.140625	1.79079
0.015625	3.38411e+09	0.03125	1.07586e+07	0.078125	3.32053e+09	0.015625	8.93941e+07	0.0625	3.34249e+09		0.03125	1.00494e+06	0.03125	51782.6	0.078125	1.01488e+06	0.03125	157845	0.046875	989198		0.03125	484.945	0.046875	184.648	0.0625	470.177	0.015625	226.372	0.03125	474.566		0.03125	-2.05777e+89	0.03125	-5.33444e+43	0.046875	-1.31876e+88	0.09375	-9.11669e+88	0.03125	-2.03172e+89		0.046875	2.69151	0.046875	4.67302	0.140625	1.73201
0.015625	3.38411e+09	0.03125	1.03111e+07	0.078125	3.27151e+09	0.015625	8.65277e+07	0.0625	3.34249e+09		0.03125	1.00494e+06	0.03125	51033.5	0.078125	999254	0.03125	155318	0.046875	989198		0.03125	484.945	0.046875	182.763	0.0625	468.373	0.015625	224.576	0.03125	474.566		0.03125	-2.05777e+89	0.03125	-4.34588e+44	0.09375	-2.3443e+88	0.09375	-9.11669e+88	0.03125	-2.03172e+89		0.046875	2.64744	0.046875	4.67302	0.140625	1.69251
0.015625	3.38411e+09	0.03125	1.00615e+07	0.078125	3.25015e+09	0.03125	8.39753e+07	0.0625	3.34249e+09		0.03125	1.00494e+06	0.03125	50141.3	0.078125	999254	0.03125	153253	0.046875	989198		0.03125	484.945	0.046875	181.381	0.0625	467.532	0.015625	221.642	0.03125	474.566		0.03125	-2.05777e+89	0.03125	-9.90844e+44	0.09375	-2.3443e+88	0.09375	-9.11669e+88	0.03125	-2.03172e+89		0.046875	2.63428	0.046875	4.67302	0.171875	1.66408
0.015625	3.38411e+09	0.03125	9.59688e+06	0.078125	3.25015e+09	0.03125	8.29939e+07	0.0625	3.34249e+09		0.03125	1.00494e+06	0.03125	49136.8	0.078125	999254	0.03125	150159	0.0625	989198		0.03125	484.945	0.046875	180.544	0.0625	467.532	0.015625	220.265	0.03125	474.566		0.03125	-2.05777e+89	0.03125	-9.95649e+44	0.09375	-2.3443e+88	0.09375	-9.11669e+88	0.03125	-2.03172e+89		0.046875	2.63428	0.0625	4.63875	0.171875	1.6512
0.015625	3.38411e+09	0.03125	9.2818e+06	0.125	3.25015e+09	0.03125	8.17233e+07	0.09375	3.34249e+09		0.03125	1.00494e+06	0.03125	47836.3	0.078125	998290	0.03125	147747	0.0625	989198		0.03125	484.945	0.046875	179.333	0.0625	467.396	0.015625	219.49	0.03125	474.566		0.03125	-2.05777e+89	0.03125	-1.70971e+45	0.09375	-2.3443e+88	0.09375	-9.11669e+88	0.03125	-2.03172e+89		0.046875	2.59594	0.0625	4.63875	0.171875	1.63596
0.015625	3.38411e+09	0.046875	8.9609e+06	0.125	3.25015e+09	0.03125	7.97741e+07	0.09375	3.34249e+09		0.03125	1.00494e+06	0.03125	46769.6	0.125	998290	0.03125	145561	0.0625	989198		0.03125	484.945	0.046875	177.779	0.0625	467.396	0.015625	218.821	0.03125	474.566		0.03125	-2.05777e+89	0.03125	-5.7394e+46	0.09375	-2.3443e+88	0.09375	-9.11669e+88	0.03125	-2.03172e+89		0.046875	2.58663	0.0625	4.61063	0.171875	1.61925
0.03125	3.38411e+09	0.046875	8.55118e+06	0.125	3.25015e+09	0.03125	7.71576e+07	0.09375	3.34249e+09		0.03125	1.00494e+06	0.03125	46070.9	0.125	998290	0.03125	143109	0.0625	989198		0.03125	484.945	0.046875	175.058	0.0625	467.396	0.015625	217.913	0.03125	474.566		0.03125	-2.05777e+89	0.03125	-6.51959e+46	0.09375	-2.3443e+88	0.09375	-9.11669e+88	0.03125	-2.03172e+89		0.0625	2.53267	0.0625	4.59585	0.171875	1.61828
0.03125	3.38411e+09	0.046875	8.16999e+06	0.125	3.25015e+09	0.03125	7.40582e+07	0.09375	3.34249e+09		0.03125	1.00494e+06	0.03125	45359.5	0.125	998290	0.03125	140182	0.0625	989198		0.03125	484.945	0.046875	173.621	0.0625	467.396	0.03125	216.649	0.03125	474.566		0.03125	-2.05777e+89	0.03125	-7.49014e+47	0.09375	-2.3443e+88	0.09375	-9.11669e+88	0.03125	-2.03172e+89		0.0625	2.50968	0.0625	4.59585	0.171875	1.61469
0.03125	3.38411e+09	0.046875	7.86944e+06	0.125	3.25015e+09	0.03125	7.14532e+07	0.09375	3.34249e+09		0.046875	1.00494e+06	0.046875	44657	0.125	998290	0.03125	136993	0.0625	989198		0.03125	484.945	0.046875	172.219	0.0625	467.396	0.03125	215.435	0.03125	474.566		0.03125	-2.05777e+89	0.03125	-2.46334e+48	0.09375	-2.3443e+88	0.09375	-9.11669e+88	0.03125	-2.03172e+89		0.0625	2.50896	0.0625	4.59585	0.171875	1.61421
0.03125	3.38411e+09	0.046875	7.54439e+06	0.125	3.25015e+09	0.03125	6.84352e+07	0.09375	3.34249e+09		0.046875	1.00494e+06	0.046875	43853.9	0.125	998290	0.03125	135360	0.0625	989198		0.03125	484.945	0.046875	170.273	0.078125	467.396	0.03125	214.27	0.03125	474.566		0.03125	-2.05777e+89	0.03125	-3.06781e+48	0.09375	-2.3443e+88	0.09375	-9.11669e+88	0.03125	-2.03172e+89		0.0625	2.47145	0.0625	4.57076	0.171875	1.58624
0.03125	3.38411e+09	0.046875	7.35154e+06	0.125	3.25015e+09	0.03125	6.63946e+07	0.09375	3.34249e+09		0.046875	1.00494e+06	0.046875	43390.8	0.125	998290	0.046875	133466	0.0625	989198		0.03125	484.945	0.046875	169.182	0.078125	467.396	0.03125	213.679	0.03125	474.467		0.03125	-2.05777e+89	0.03125	-1.5017e+51	0.09375	-2.3443e+88	0.09375	-9.11669e+88	0.03125	-2.03172e+89		0.0625	2.47022	0.0625	4.56986	0.171875	1.57669
0.03125	3.38411e+09	0.046875	7.12039e+06	0.125	3.25015e+09	0.03125	6.51467e+07	0.09375	3.34249e+09		0.046875	1.00494e+06	0.046875	42563.1	0.125	998290	0.046875	131847	0.0625	989198		0.03125	484.945	0.0625	167.951	0.078125	467.396	0.03125	213.093	0.03125	474.467		0.03125	-2.05777e+89	0.046875	-2.17799e+51	0.09375	-2.3443e+88	0.09375	-9.11669e+88	0.03125	-2.03172e+89		0.0625	2.43895	0.078125	4.56986	0.203125	1.57123
0.03125	3.38411e+09	0.046875	6.92531e+06	0.125	3.25015e+09	0.03125	6.30786e+07	0.09375	3.34249e+09		0.046875	1.00494e+06	0.046875	41867.5	0.125	998290	0.046875	129998	0.0625	989198		0.03125	484.945	0.0625	166.76	0.078125	467.396	0.03125	211.997	0.046875	474.467		0.046875	-2.05777e+89	0.046875	-2.13342e+53	0.09375	-2.3443e+88	0.09375	-9.11669e+88	0.03125	-2.03172e+89		0.0625	2.43895	0.078125	4.56866	0.203125	1.5486
0.03125	3.38411e+09	0.046875	6.68049e+06	0.125	3.25015e+09	0.03125	6.20775e+07	0.09375	3.34249e+09		0.046875	1.00494e+06	0.046875	41139.9	0.125	998290	0.046875	127955	0.0625	989198		0.03125	484.945	0.0625	165.13	0.078125	467.396	0.03125	211.292	0.046875	474.467		0.046875	-2.05777e+89	0.046875	-2.13667e+53	0.09375	-2.3443e+88	0.09375	-9.11669e+88	0.046875	-2.03172e+89		0.0625	2.43867	0.078125	4.54796	0.203125	1.52736
0.03125	3.38411e+09	0.046875	6.45739e+06	0.125	3.25015e+09	0.03125	6.0988e+07	0.09375	3.34249e+09		0.046875	1.00494e+06	0.046875	40343.2	0.125	998290	0.046875	125786	0.0625	989198		0.046875	484.945	0.0625	164.136	0.078125	467.396	0.03125	210.069	0.046875	474.467		0.046875	-2.05777e+89	0.046875	-2.26004e+53	0.125	-2.3443e+88	0.09375	-9.11669e+88	0.046875	-2.03172e+89		0.0625	2.40541	0.078125	4.54796	0.203125	1.49168
0.03125	3.38411e+09	0.046875	6.17923e+06	0.125	3.25015e+09	0.03125	5.92232e+07	0.09375	3.34249e+09		0.046875	1.00494e+06	0.046875	39562.2	0.125	998290	0.046875	124945	0.078125	989198		0.046875	484.945	0.0625	162.686	0.078125	467.396	0.03125	209.292	0.046875	474.467		0.046875	-2.05777e+89	0.046875	-2.7151e+53	0.125	-2.3443e+88	0.140625	-9.11669e+88	0.046875	-2.03172e+89		0.0625	2.36333	0.078125	4.54796	0.203125	1.46699
0.03125	3.38411e+09	0.046875	5.9915e+06	0.125	3.25015e+09	0.03125	5.76446e+07	0.09375	3.34249e+09		0.046875	1.00494e+06	0.046875	38997.9	0.125	998290	0.046875	123829	0.078125	989198		0.046875	484.945	0.0625	161.479	0.078125	467.396	0.03125	208.009	0.046875	474.467		0.046875	-2.05777e+89	0.046875	-4.839e+53	0.125	-2.3443e+88	0.140625	-9.11669e+88	0.046875	-2.03172e+89		0.078125	2.33974	0.078125	4.54744	0.203125	1.44501
0.03125	3.38411e+09	0.046875	5.77533e+06	0.125	3.25015e+09	0.03125	5.61862e+07	0.09375	3.34249e+09		0.046875	1.00494e+06	0.046875	38271.8	0.171875	998290	0.046875	122597	0.078125	989198		0.046875	484.945	0.0625	160.218	0.078125	467.396	0.03125	207.89	0.046875	474.467		0.046875	-2.05777e+89	0.046875	-4.06905e+54	0.125	-2.3443e+88	0.140625	-9.11669e+88	0.046875	-2.03172e+89		0.078125	2.30652	0.078125	4.46793	0.203125	1.41414
0.03125	3.38411e+09	0.046875	5.64796e+06	0.125	3.25015e+09	0.03125	5.5268e+07	0.09375	3.34249e+09		0.046875	1.00494e+06	0.046875	37453.9	0.171875	998290	0.046875	121504	0.078125	989198		0.046875	484.945	0.0625	158.9	0.078125	467.396	0.03125	207.122	0.046875	474.467		0.046875	-2.05777e+89	0.046875	-1.32978e+56	0.125	-2.3443e+88	0.140625	-9.11669e+88	0.046875	-2.03172e+89		0.078125	2.28729	0.09375	4.46793	0.203125	1.34475
0.03125	3.38411e+09	0.0625	5.48766e+06	0.15625	3.25015e+09	0.03125	5.42975e+07	0.109375	3.34249e+09		0.046875	1.00494e+06	0.0625	36526.1	0.171875	998290	0.046875	119814	0.078125	989198		0.046875	484.945	0.0625	157.081	0.078125	467.396	0.03125	206.43	0.046875	474.467		0.046875	-2.05777e+89	0.046875	-4.21514e+58	0.125	-2.3443e+88	0.140625	-9.11669e+88	0.046875	-2.03172e+89		0.078125	2.25723	0.09375	4.46793	0.234375	1.33357
0.03125	3.38411e+09	0.0625	5.33695e+06	0.15625	3.25015e+09	0.03125	5.28766e+07	0.109375	3.34249e+09		0.046875	1.00494e+06	0.0625	35948.5	0.171875	998290	0.046875	117445	0.078125	989198		0.046875	484.945	0.0625	156.605	0.078125	467.396	0.03125	206.046	0.046875	474.467		0.046875	-2.05777e+89	0.046875	-5.5363e+58	0.125	-2.3443e+88	0.140625	-9.11669e+88	0.046875	-2.03172e+89		0.078125	2.23781	0.09375	4.46793	0.234375	1.33255
0.03125	3.38411e+09	0.0625	5.18527e+06	0.15625	1.45634e+09	0.046875	5.21052e+07	0.109375	3.34249e+09		0.046875	1.00494e+06	0.0625	35085.2	0.171875	668682	0.046875	115936	0.078125	989198		0.046875	484.945	0.0625	155.522	0.078125	400.561	0.03125	205.462	0.046875	474.467		0.046875	-2.05777e+89	0.046875	-5.53711e+58	0.125	-4.07261e+88	0.140625	-9.11669e+88	0.046875	-2.03172e+89		0.078125	2.2369	0.09375	4.46793	0.234375	1.32852
0.046875	3.38411e+09	0.0625	5.0403e+06	0.15625	1.4449e+09	0.046875	5.10411e+07	0.109375	3.34249e+09		0.0625	1.00494e+06	0.0625	34411.2	0.171875	666893	0.046875	114332	0.078125	989198		0.046875	484.945	0.0625	154.596	0.078125	399.834	0.03125	204.823	0.046875	474.467		0.046875	-2.05777e+89	0.046875	-5.76899e+58	0.125	-5.7305e+88	0.140625	-9.11669e+88	0.046875	-2.03172e+89		0.078125	2.23163	0.09375	4.4164	0.234375	1.32852
0.046875	3.38411e+09	0.0625	4.918e+06	0.15625	1.44421e+09	0.046875	4.97996e+07	0.109375	3.34249e+09		0.0625	1.00494e+06	0.0625	33851.4	0.171875	666893	0.046875	112390	0.078125	989198		0.046875	484.945	0.0625	153.568	0.078125	399.557	0.03125	204.159	0.046875	474.467		0.046875	-2.05777e+89	0.0625	-2.01804e+61	0.125	-5.99097e+88	0.140625	-9.11669e+88	0.046875	-2.03172e+89		0.078125	2.20911	0.09375	4.4164	0.234375	1.32262
0.046875	3.38411e+09	0.0625	4.77914e+06	0.15625	1.44421e+09	0.046875	4.86818e+07	0.109375	3.34249e+09		0.0625	1.00494e+06	0.0625	33412	0.171875	666893	0.046875	111334	0.078125	989198		0.046875	484.945	0.078125	152.926	0.09375	399.557	0.046875	203.454	0.046875	474.467		0.046875	-2.05777e+89	0.0625	-2.01917e+61	0.125	-5.99097e+88	0.140625	-9.11669e+88	0.046875	-2.03172e+89		0.078125	2.2091	0.09375	4.41637	0.234375	1.32041
0.046875	3.38411e+09	0.0625	4.65171e+06	0.15625	1.44421e+09	0.046875	4.79277e+07	0.109375	3.34249e+09		0.0625	1.00494e+06	0.0625	32950.8	0.171875	666360	0.046875	109889	0.078125	989198		0.046875	484.945	0.078125	151.45	0.09375	399.557	0.046875	202.968	0.0625	474.467		0.046875	-2.05777e+89	0.0625	-2.37374e+61	0.125	-5.99097e+88	0.140625	-9.11669e+88	0.046875	-2.03172e+89		0.09375	2.20411	0.09375	4.41423	0.234375	1.32041
0.046875	3.38411e+09	0.0625	4.53355e+06	0.15625	1.44421e+09	0.046875	4.66822e+07	0.109375	3.34249e+09		0.0625	1.00494e+06	0.0625	32419.6	0.171875	666360	0.078125	107950	0.078125	989198		0.046875	484.945	0.078125	150.533	0.09375	399.557	0.046875	201.936	0.0625	474.467		0.046875	-2.05777e+89	0.0625	-2.42542e+61	0.125	-5.99097e+88	0.140625	-9.11669e+88	0.046875	-2.03172e+89		0.09375	2.18441	0.109375	4.40768	0.234375	1.30354
0.046875	3.38411e+09	0.0625	4.43766e+06	0.15625	1.44421e+09	0.046875	4.5398e+07	0.109375	3.34249e+09		0.0625	1.00494e+06	0.0625	32109.8	0.171875	666360	0.078125	106561	0.09375	989198		0.046875	484.945	0.078125	149.37	0.09375	399.557	0.046875	201.272	0.0625	474.467		0.0625	-2.05777e+89	0.0625	-3.12012e+61	0.125	-5.99097e+88	0.140625	-9.11669e+88	0.0625	-2.03172e+89		0.09375	2.1844	0.109375	4.38523	0.234375	1.30194
0.046875	3.38411e+09	0.0625	4.31705e+06	0.15625	1.44421e+09	0.046875	4.38083e+07	0.109375	3.34249e+09		0.0625	1.00494e+06	0.0625	31719.5	0.171875	666360	0.078125	104693	0.09375	989198		0.046875	484.945	0.078125	147.702	0.09375	399.557	0.046875	200.892	0.0625	474.467		0.0625	-2.05777e+89	0.0625	-3.99965e+61	0.125	-5.99097e+88	0.140625	-9.11669e+88	0.0625	-2.03172e+89		0.09375	2.16714	0.109375	4.37436	0.265625	1.28893
0.046875	3.38411e+09	0.0625	4.15643e+06	0.15625	1.44421e+09	0.046875	4.29327e+07	0.109375	3.34249e+09		0.0625	1.00494e+06	0.0625	30921.4	0.171875	666360	0.078125	104124	0.09375	989198		0.0625	484.945	0.078125	146.68	0.09375	399.557	0.046875	200.577	0.0625	474.467		0.0625	-2.05777e+89	0.0625	-4.71324e+61	0.15625	-5.99097e+88	0.140625	-9.11669e+88	0.0625	-2.03172e+89		0.09375	2.16527	0.109375	4.36787	0.265625	1.28861
0.046875	3.38411e+09	0.0625	4.05519e+06	0.15625	1.44421e+09	0.046875	4.20715e+07	0.109375	3.34249e+09		0.0625	1.00494e+06	0.0625	30479.5	0.1875	666360	0.078125	103207	0.09375	989198		0.0625	484.945	0.078125	145.367	0.09375	399.557	0.046875	199.952	0.0625	474.467		0.0625	-2.05777e+89	0.0625	-1.02793e+63	0.15625	-5.99097e+88	0.140625	-9.11669e+88	0.0625	-2.03172e+89		0.09375	2.16524	0.109375	4.35803	0.265625	1.28451
0.046875	3.38411e+09	0.0625	3.93888e+06	0.15625	1.44421e+09	0.046875	4.08534e+07	0.15625	3.34249e+09		0.0625	1.00494e+06	0.078125	30098.1	0.1875	666360	0.078125	102062	0.09375	989198		0.0625	484.945	0.078125	144.216	0.09375	399.557	0.046875	199.487	0.0625	474.467		0.0625	-2.05777e+89	0.0625	-1.09996e+63	0.15625	-5.99097e+88	0.140625	-9.11669e+88	0.0625	-2.03172e+89		0.09375	2.1253	0.109375	4.34353	0.265625	1.23692
0.046875	3.38411e+09	0.078125	3.82867e+06	0.15625	1.44421e+09	0.046875	4.02587e+07	0.15625	3.34249e+09		0.0625	1.00494e+06	0.078125	29743	0.1875	666360	0.078125	101093	0.09375	989198		0.0625	484.945	0.078125	143.19	0.09375	399.557	0.046875	198.977	0.0625	474.467		0.0625	-2.05777e+89	0.0625	-1.249e+64	0.15625	-5.99097e+88	0.140625	-9.11669e+88	0.0625	-2.03172e+89		0.09375	2.10939	0.109375	4.33409	0.265625	1.23554
0.046875	3.38411e+09	0.078125	3.69882e+06	0.15625	1.44421e+09	0.046875	3.92256e+07	0.15625	3.34249e+09		0.0625	1.00494e+06	0.078125	29360.2	0.1875	666360	0.078125	100085	0.09375	989198		0.0625	484.945	0.078125	142.33	0.09375	399.557	0.046875	198.739	0.0625	474.467		0.0625	-2.05777e+89	0.0625	-2.0327e+66	0.15625	-5.99097e+88	0.1875	-9.11669e+88	0.0625	-2.03172e+89		0.09375	2.10939	0.125	4.30016	0.265625	1.2331
0.046875	3.38411e+09	0.078125	3.61932e+06	0.1875	1.44421e+09	0.046875	3.79241e+07	0.15625	3.34249e+09		0.0625	1.00494e+06	0.078125	28908.3	0.1875	666360	0.078125	99036.5	0.09375	989198		0.0625	484.945	0.078125	141.614	0.09375	399.557	0.046875	198.405	0.0625	474.467		0.0625	-2.05777e+89	0.0625	-2.03717e+66	0.15625	-5.99097e+88	0.1875	-9.11669e+88	0.0625	-2.03172e+89		0.109375	2.10939	0.125	4.28658	0.265625	1.22781
0.046875	3.38411e+09	0.078125	3.51266e+06	0.1875	1.44421e+09	0.046875	3.7398e+07	0.15625	3.34249e+09		0.0625	1.00494e+06	0.078125	28421.6	0.1875	666360	0.078125	98104.3	0.09375	989198		0.0625	484.945	0.078125	141.083	0.09375	399.557	0.046875	198.028	0.0625	474.467		0.0625	-2.05777e+89	0.078125	-2.04023e+66	0.15625	-5.99097e+88	0.1875	-9.11669e+88	0.0625	-2.03172e+89		0.109375	2.10939	0.125	4.28658	0.265625	1.19149
0.046875	3.38411e+09	0.078125	3.42919e+06	0.1875	1.44421e+09	0.046875	3.65191e+07	0.15625	3.34249e+09		0.0625	1.00494e+06	0.078125	27921.8	0.1875	666360	0.078125	97159.6	0.09375	989198		0.0625	484.945	0.09375	140.314	0.09375	399.557	0.046875	197.46	0.0625	474.392		0.0625	-2.05777e+89	0.078125	-2.28459e+66	0.15625	-5.99097e+88	0.1875	-9.11669e+88	0.0625	-2.03172e+89		0.109375	2.10939	0.125	4.24978	0.296875	1.1892
0.046875	3.38411e+09	0.078125	3.34333e+06	0.1875	1.44421e+09	0.046875	3.56215e+07	0.15625	3.34249e+09		0.078125	1.00494e+06	0.078125	27597.4	0.1875	666360	0.078125	95530.2	0.09375	989198		0.0625	484.945	0.09375	139.679	0.09375	399.557	0.046875	196.905	0.0625	474.392		0.0625	-2.05777e+89	0.078125	-4.082e+68	0.15625	-5.99097e+88	0.1875	-9.11669e+88	0.0625	-2.03172e+89		0.109375	2.10939	0.125	4.21102	0.296875	1.1892
0.0625	3.38411e+09	0.078125	3.18292e+06	0.1875	1.44421e+09	0.046875	3.52498e+07	0.15625	3.34249e+09		0.078125	1.00494e+06	0.078125	27028	0.1875	666360	0.078125	94847.1	0.09375	989198		0.0625	484.945	0.09375	138.85	0.09375	399.557	0.046875	196.191	0.0625	474.392		0.0625	-2.05777e+89	0.078125	-3.64154e+72	0.15625	-5.99097e+88	0.1875	-9.11669e+88	0.0625	-2.03172e+89		0.109375	2.10939	0.125	4.21102	0.296875	1.18076
0.0625	3.38411e+09	0.078125	3.03467e+06	0.1875	1.44421e+09	0.0625	3.45116e+07	0.15625	3.34249e+09		0.078125	1.00494e+06	0.078125	26599.7	0.1875	666360	0.078125	93462.1	0.09375	989198		0.0625	484.945	0.09375	137.448	0.109375	399.557	0.046875	195.705	0.078125	474.392		0.0625	-2.05777e+89	0.078125	-3.64621e+72	0.15625	-5.99097e+88	0.1875	-9.11669e+88	0.0625	-2.03172e+89		0.109375	2.10939	0.125	4.21102	0.296875	1.18038
0.0625	3.38411e+09	0.078125	2.96552e+06	0.1875	1.44421e+09	0.0625	3.39564e+07	0.15625	3.34249e+09		0.078125	1.00494e+06	0.078125	26291.4	0.1875	666360	0.078125	92382.5	0.109375	989198		0.0625	484.945	0.09375	136.567	0.109375	399.557	0.046875	195.285	0.078125	474.392		0.0625	-2.05777e+89	0.078125	-3.64621e+72	0.15625	-5.99097e+88	0.1875	-9.11669e+88	0.0625	-2.03172e+89		0.109375	2.1008	0.140625	4.21101	0.296875	1.16993
0.0625	3.38411e+09	0.078125	2.90923e+06	0.1875	1.44421e+09	0.0625	3.32856e+07	0.15625	3.34249e+09		0.078125	1.00494e+06	0.078125	25934.7	0.1875	666360	0.09375	91081.5	0.109375	989198		0.0625	484.945	0.09375	135.624	0.109375	399.557	0.0625	194.874	0.078125	474.392		0.0625	-2.05777e+89	0.078125	-3.64622e+72	0.15625	-5.99097e+88	0.1875	-9.11669e+88	0.078125	-2.03172e+89		0.109375	2.08774	0.140625	4.15049	0.296875	1.16993
0.0625	3.38411e+09	0.078125	2.85934e+06	0.1875	6.95393e+08	0.0625	3.2323e+07	0.15625	3.34249e+09		0.078125	1.00494e+06	0.078125	25493.4	0.1875	461968	0.09375	89860.8	0.109375	989198		0.0625	484.945	0.09375	134.884	0.109375	351.603	0.0625	194.812	0.078125	474.392		0.0625	-2.05777e+89	0.078125	-3.64624e+72	0.15625	-9.00175e+88	0.1875	-9.11669e+88	0.078125	-2.03172e+89		0.109375	2.08067	0.140625	4.15049	0.296875	1.16187
0.0625	3.38411e+09	0.078125	2.80288e+06	0.1875	6.93098e+08	0.0625	3.17885e+07	0.15625	3.34249e+09		0.078125	1.00494e+06	0.09375	25132.7	0.1875	461968	0.09375	88984	0.109375	989198		0.0625	484.945	0.09375	134.218	0.109375	350.405	0.0625	194.657	0.078125	474.392		0.078125	-2.05777e+89	0.078125	-3.64657e+72	0.15625	-9.63764e+88	0.1875	-9.11669e+88	0.078125	-2.03172e+89		0.125	2.08067	0.140625	4.15049	0.296875	1.16163
0.0625	3.38411e+09	0.078125	2.76386e+06	0.1875	6.93098e+08	0.0625	3.10428e+07	0.15625	3.34249e+09		0.078125	1.00494e+06	0.09375	24738.6	0.203125	461832	0.09375	88073	0.109375	989198		0.0625	484.945	0.09375	133.313	0.109375	350.298	0.0625	194.144	0.078125	474.392		0.078125	-2.05777e+89	0.078125	-3.6468e+72	0.171875	-9.63764e+88	0.1875	-9.11669e+88	0.078125	-2.03172e+89		0.125	2.08067	0.140625	4.15049	0.296875	1.16009
0.0625	3.38411e+09	0.09375	2.67863e+06	0.1875	6.93048e+08	0.0625	3.03104e+07	0.15625	3.34249e+09		0.078125	1.00494e+06	0.09375	24234.2	0.203125	461832	0.09375	87289.3	0.109375	989198		0.078125	484.945	0.09375	132.389	0.109375	350.298	0.0625	193.91	0.078125	474.023		0.078125	-2.05777e+89	0.078125	-3.66308e+72	0.171875	-9.63764e+88	0.1875	-9.11669e+88	0.078125	-2.03172e+89		0.125	2.07315	0.140625	4.15049	0.3125	1.1599
0.0625	3.38411e+09	0.09375	2.58428e+06	0.1875	6.93048e+08	0.0625	2.88467e+07	0.1875	3.34249e+09		0.078125	1.00494e+06	0.09375	23801.3	0.203125	460966	0.09375	86342.3	0.109375	989198		0.078125	484.945	0.09375	131.41	0.109375	350.298	0.0625	193.585	0.078125	474.023		0.078125	-2.05777e+89	0.078125	-3.66347e+72	0.171875	-9.63764e+88	0.1875	-9.11669e+88	0.078125	-2.03172e+89		0.125	2.07046	0.140625	4.15049	0.3125	1.15985
0.0625	3.38411e+09	0.09375	2.51563e+06	0.234375	6.93048e+08	0.0625	2.86259e+07	0.1875	3.34249e+09		0.078125	1.00494e+06	0.09375	23528.9	0.203125	460966	0.09375	85677.5	0.109375	989198		0.078125	484.945	0.09375	130.85	0.109375	350.298	0.0625	193.367	0.078125	474.023		0.078125	-2.05777e+89	0.078125	-3.83782e+72	0.171875	-9.63764e+88	0.1875	-9.11669e+88	0.078125	-2.03172e+89		0.125	2.07015	0.15625	4.11077	0.3125	1.15049
0.0625	3.38411e+09	0.09375	2.43138e+06	0.234375	6.93048e+08	0.0625	2.83354e+07	0.1875	3.34249e+09		0.078125	1.00494e+06	0.09375	23225.4	0.203125	460966	0.09375	84977.6	0.109375	989198		0.078125	484.945	0.09375	130.121	0.109375	350.298	0.0625	193.163	0.078125	474.023		0.078125	-2.05777e+89	0.09375	-7.95303e+72	0.171875	-9.63764e+88	0.1875	-9.11669e+88	0.078125	-2.03172e+89		0.125	2.07013	0.15625	4.10875	0.3125	1.13148
0.0625	3.38411e+09	0.09375	2.36394e+06	0.234375	6.93048e+08	0.0625	2.77656e+07	0.1875	3.34249e+09		0.078125	1.00494e+06	0.09375	22984.8	0.203125	460966	0.09375	84071.5	0.109375	989198		0.078125	484.945	0.109375	129.497	0.109375	350.298	0.0625	192.977	0.078125	474.023		0.078125	-2.05777e+89	0.09375	-1.65697e+73	0.171875	-9.63764e+88	0.234375	-9.11669e+88	0.078125	-2.03172e+89		0.125	2.06035	0.15625	4.06794	0.3125	1.13148
0.0625	3.38411e+09	0.09375	2.32265e+06	0.234375	6.93048e+08	0.0625	2.74191e+07	0.1875	3.34249e+09		0.09375	1.00494e+06	0.09375	22794.1	0.203125	460966	0.09375	83002.6	0.109375	989198		0.078125	484.945	0.109375	128.255	0.109375	350.298	0.0625	192.715	0.078125	474.023		0.078125	-2.05777e+89	0.09375	-1.65711e+73	0.171875	-9.63764e+88	0.234375	-9.11669e+88	0.078125	-2.03172e+89		0.125	2.06035	0.15625	4.05721	0.3125	1.12151
0.0625	3.38411e+09	0.09375	2.25769e+06	0.234375	6.93048e+08	0.0625	2.6855e+07	0.1875	3.34164e+09		0.09375	1.00494e+06	0.09375	22498.3	0.203125	460966	0.09375	82196.1	0.109375	989198		0.078125	484.945	0.109375	127.419	0.109375	350.298	0.0625	192.518	0.078125	474.023		0.078125	-2.05777e+89	0.09375	-1.65804e+73	0.171875	-9.63764e+88	0.234375	-9.11669e+88	0.078125	-2.03172e+89		0.125	2.06035	0.15625	4.05721	0.3125	1.12151
0.0625	3.38411e+09	0.09375	2.21753e+06	0.234375	6.93048e+08	0.0625	2.6448e+07	0.1875	3.34164e+09		0.09375	1.00494e+06	0.09375	22098.4	0.203125	460966	0.09375	81610.5	0.125	989198		0.078125	484.945	0.109375	126.627	0.125	350.298	0.0625	192.382	0.09375	474.023		0.078125	-2.05777e+89	0.09375	-1.65902e+73	0.171875	-9.63764e+88	0.234375	-9.11669e+88	0.078125	-2.03172e+89		0.140625	2.06035	0.15625	4.05721	0.3125	1.12151
0.0625	3.38411e+09	0.09375	2.16732e+06	0.234375	6.93048e+08	0.0625	2.60592e+07	0.1875	3.34164e+09		0.09375	1.00494e+06	0.09375	21661.4	0.203125	460966	0.09375	80762.3	0.125	989198		0.078125	484.945	0.109375	125.073	0.125	350.298	0.0625	192.286	0.09375	474.023		0.078125	-2.05777e+89	0.09375	-1.66417e+73	0.171875	-9.63764e+88	0.234375	-9.11669e+88	0.078125	-2.03172e+89		0.140625	2.06013	0.15625	4.0556	0.3125	1.12127
0.109375	3.38411e+09	0.09375	2.07734e+06	0.234375	6.93048e+08	0.0625	2.53308e+07	0.1875	3.34164e+09		0.09375	1.00494e+06	0.09375	21250	0.203125	460966	0.09375	79821.2	0.125	989198		0.078125	484.945	0.109375	124.488	0.125	350.298	0.0625	191.683	0.09375	474.023		0.078125	-2.05777e+89	0.09375	-1.81108e+73	0.171875	-9.63764e+88	0.234375	-9.11669e+88	0.078125	-2.03172e+89		0.140625	2.06013	0.15625	4.00184	0.328125	1.12127
0.109375	3.38411e+09	0.09375	2.03328e+06	0.234375	6.93048e+08	0.0625	2.49353e+07	0.1875	3.34164e+09		0.09375	1.00494e+06	0.109375	20942.3	0.203125	460966	0.09375	78850.4	0.125	989198		0.078125	484.945	0.109375	123.778	0.125	350.298	0.0625	191.328	0.09375	474.023		0.078125	-2.05777e+89	0.09375	-3.1305e+73	0.171875	-9.63764e+88	0.234375	-9.11669e+88	0.09375	-2.03172e+89		0.140625	2.06012	0.171875	4.00143	0.328125	1.1195
0.109375	3.38411e+09	0.09375	1.99427e+06	0.234375	6.93048e+08	0.0625	2.46031e+07	0.1875	3.34164e+09		0.09375	1.00494e+06	0.109375	20650.3	0.21875	460966	0.09375	77417.2	0.125	989198		0.078125	484.945	0.109375	123	0.125	350.298	0.0625	190.717	0.09375	474.023		0.078125	-2.05777e+89	0.09375	-8.05131e+73	0.171875	-9.63764e+88	0.234375	-9.11669e+88	0.09375	-2.03172e+89		0.140625	2.06012	0.171875	4.00143	0.328125	1.09976
0.109375	3.38411e+09	0.09375	1.95059e+06	0.234375	6.93048e+08	0.0625	2.41066e+07	0.1875	3.34164e+09		0.09375	1.00494e+06	0.109375	20346.9	0.21875	460966	0.09375	76788.8	0.125	989198		0.078125	484.945	0.109375	122.49	0.125	350.298	0.0625	190.395	0.09375	474.023		0.078125	-2.05777e+89	0.09375	-1.14385e+74	0.171875	-9.63764e+88	0.234375	-9.11669e+88	0.09375	-2.03172e+89		0.140625	2.06012	0.171875	3.95335	0.328125	1.09895
0.109375	3.38411e+09	0.09375	1.92113e+06	0.234375	6.93048e+08	0.078125	2.38303e+07	0.1875	3.34164e+09		0.09375	1.00494e+06	0.109375	20065.5	0.21875	460966	0.109375	76050.3	0.125	989198		0.078125	484.945	0.109375	121.751	0.125	350.298	0.0625	189.942	0.09375	474.023		0.09375	-2.05777e+89	0.09375	-1.87304e+74	0.1875	-9.63764e+88	0.234375	-9.11669e+88	0.09375	-2.03172e+89		0.140625	2.06012	0.171875	3.94497	0.328125	1.09895
0.109375	3.38411e+09	0.109375	1.86839e+06	0.234375	6.93048e+08	0.078125	2.34512e+07	0.1875	3.34164e+09		0.09375	1.00494e+06	0.109375	19747.1	0.21875	460966	0.109375	74866.1	0.125	989198		0.09375	484.945	0.109375	121.332	0.125	350.298	0.078125	189.649	0.09375	474.023		0.09375	-2.05777e+89	0.09375	-4.50327e+74	0.1875	-9.63764e+88	0.234375	-9.11669e+88	0.09375	-2.03172e+89		0.140625	2.05028	0.171875	3.94497	0.328125	1.09873
0.109375	3.38411e+09	0.109375	1.83014e+06	0.234375	6.93048e+08	0.078125	2.26915e+07	0.203125	3.34164e+09		0.09375	1.00494e+06	0.109375	19531	0.21875	460966	0.109375	73502.8	0.125	989198		0.09375	484.945	0.109375	120.67	0.125	350.298	0.078125	189.541	0.09375	474.023		0.09375	-2.05777e+89	0.109375	-8.34223e+74	0.1875	-9.63764e+88	0.234375	-9.11669e+88	0.09375	-2.03172e+89		0.140625	2.04076	0.171875	3.90664	0.328125	1.09265
0.109375	3.38411e+09	0.109375	1.77366e+06	0.296875	6.93048e+08	0.078125	2.23758e+07	0.203125	3.34164e+09		0.09375	1.00494e+06	0.109375	19163.5	0.21875	460966	0.109375	72871.9	0.125	989198		0.09375	484.945	0.125	120.437	0.125	350.298	0.078125	189.126	0.09375	474.023		0.09375	-2.05777e+89	0.109375	-2.58482e+75	0.1875	-9.63764e+88	0.234375	-9.11669e+88	0.09375	-2.03172e+89		0.15625	2.04076	0.171875	3.90664	0.328125	1.09045
0.109375	3.38411e+09	0.109375	1.74292e+06	0.296875	6.93048e+08	0.078125	2.19921e+07	0.203125	3.34164e+09		0.09375	1.00494e+06	0.109375	18997.1	0.21875	460966	0.109375	72245.1	0.125	989198		0.09375	484.945	0.125	120.093	0.125	350.298	0.078125	188.738	0.09375	474.023		0.09375	-2.05777e+89	0.109375	-1.93965e+76	0.1875	-9.63764e+88	0.234375	-9.11669e+88	0.09375	-2.03172e+89		0.15625	2.02929	0.171875	3.88929	0.34375	1.09045
0.109375	3.38411e+09	0.109375	1.72488e+06	0.296875	3.68362e+08	0.078125	2.16521e+07	0.203125	3.34164e+09		0.09375	1.00494e+06	0.109375	18721.2	0.21875	332603	0.109375	71529.6	0.125	989198		0.09375	484.945	0.125	119.5	0.125	319.059	0.078125	188.667	0.09375	474.023		0.09375	-2.05777e+89	0.109375	-2.02846e+76	0.1875	-1.10118e+89	0.234375	-9.11669e+88	0.09375	-2.03181e+89		0.15625	2.02921	0.1875	3.88929	0.34375	1.08512
0.109375	3.38411e+09	0.109375	1.68066e+06	0.296875	3.64909e+08	0.078125	2.13328e+07	0.203125	3.34164e+09		0.109375	1.00494e+06	0.109375	18364.9	0.21875	329815	0.109375	71078.7	0.140625	989198		0.09375	484.945	0.125	118.61	0.125	318.263	0.078125	188.59	0.09375	474.023		0.09375	-2.05777e+89	0.109375	-2.08213e+76	0.1875	-1.30238e+89	0.234375	-9.11669e+88	0.09375	-2.05777e+89		0.15625	2.02921	0.1875	3.88929	0.34375	1.08481
0.109375	3.38411e+09	0.109375	1.64733e+06	0.296875	3.63395e+08	0.078125	2.1002e+07	0.203125	3.34164e+09		0.109375	1.00494e+06	0.109375	18180.9	0.21875	329815	0.109375	70504.1	0.140625	989198		0.09375	484.945	0.125	117.801	0.125	318.105	0.078125	188.448	0.109375	474.023		0.09375	-2.05777e+89	0.109375	-2.73177e+76	0.1875	-1.30238e+89	0.28125	-9.11669e+88	0.09375	-2.05777e+89		0.15625	2.02921	0.1875	3.88929	0.34375	1.07737
0.109375	3.38411e+09	0.109375	1.62071e+06	0.296875	3.63395e+08	0.078125	2.08122e+07	0.203125	3.34164e+09		0.109375	1.00494e+06	0.109375	18002.2	0.21875	329815	0.109375	69697.9	0.140625	989198		0.09375	484.945	0.125	117.345	0.140625	318.105	0.078125	188.034	0.109375	474.023		0.09375	-2.05777e+89	0.109375	-1.04238e+77	0.1875	-1.32843e+89	0.28125	-9.11669e+88	0.09375	-2.05777e+89		0.15625	2.02106	0.1875	3.87122	0.34375	1.07346
0.109375	3.38411e+09	0.109375	1.56133e+06	0.296875	3.63395e+08	0.078125	2.03379e+07	0.203125	3.34164e+09		0.109375	1.00494e+06	0.125	17761.5	0.21875	329815	0.109375	69034.9	0.140625	989198		0.09375	484.945	0.125	116.831	0.140625	318.105	0.078125	187.662	0.109375	474.023		0.09375	-2.05777e+89	0.109375	-1.09509e+77	0.1875	-1.32843e+89	0.28125	-9.11669e+88	0.09375	-2.05777e+89		0.15625	2.02106	0.1875	3.87122	0.34375	1.07144
0.109375	3.38411e+09	0.109375	1.52379e+06	0.296875	3.63395e+08	0.078125	2.00368e+07	0.203125	3.34164e+09		0.109375	1.00494e+06	0.125	17597	0.21875	329815	0.109375	68428.8	0.140625	989198		0.09375	484.945	0.125	116.158	0.140625	318.105	0.078125	187.481	0.109375	474.023		0.09375	-2.05777e+89	0.109375	-1.14677e+77	0.1875	-1.32843e+89	0.28125	-9.11669e+88	0.09375	-2.05777e+89		0.15625	2.02106	0.1875	3.87122	0.34375	1.06722
0.140625	3.38411e+09	0.109375	1.49516e+06	0.296875	3.63395e+08	0.078125	1.9735e+07	0.203125	3.34164e+09		0.109375	1.00494e+06	0.125	17451.9	0.21875	329815	0.109375	67900.8	0.140625	989198		0.09375	484.945	0.125	115.462	0.140625	318.105	0.078125	187.395	0.109375	474.023		0.09375	-2.05777e+89	0.109375	-2.09286e+77	0.1875	-1.32843e+89	0.28125	-9.11669e+88	0.109375	-2.05777e+89		0.15625	2.02106	0.1875	3.87122	0.34375	1.06722
0.140625	3.38411e+09	0.109375	1.45562e+06	0.296875	3.63395e+08	0.078125	1.94019e+07	0.203125	3.34164e+09		0.109375	1.00494e+06	0.125	17149.4	0.234375	329815	0.109375	67314.4	0.140625	989198		0.09375	484.945	0.125	114.625	0.140625	318.105	0.078125	187.244	0.109375	474.023		0.09375	-2.05777e+89	0.109375	-4.18009e+78	0.1875	-1.32843e+89	0.28125	-9.11669e+88	0.109375	-2.05777e+89		0.171875	2.01113	0.203125	3.84133	0.359375	1.06602
0.140625	3.38411e+09	0.109375	1.42089e+06	0.296875	3.63395e+08	0.078125	1.89053e+07	0.203125	3.34164e+09		0.109375	1.00494e+06	0.125	16732	0.234375	329815	0.109375	66556	0.140625	989198		0.09375	484.945	0.125	113.987	0.140625	318.105	0.078125	186.539	0.109375	473.522		0.09375	-2.05777e+89	0.125	-5.13516e+78	0.1875	-1.32843e+89	0.28125	-9.11669e+88	0.109375	-2.05777e+89		0.171875	2.01113	0.203125	3.83916	0.359375	1.06601
0.140625	3.38411e+09	0.125	1.39421e+06	0.296875	3.63395e+08	0.078125	1.87465e+07	0.203125	3.34164e+09		0.109375	1.00494e+06	0.125	16509.7	0.234375	329815	0.109375	65996.6	0.140625	989198		0.09375	484.945	0.125	113.135	0.140625	318.105	0.078125	186.528	0.109375	473.522		0.09375	-2.05777e+89	0.125	-5.15037e+78	0.203125	-1.32843e+89	0.28125	-9.11669e+88	0.109375	-2.0578e+89		0.171875	2.01113	0.203125	3.81434	0.359375	1.06561
0.140625	3.38411e+09	0.125	1.3628e+06	0.296875	3.63395e+08	0.078125	1.84795e+07	0.203125	3.34164e+09		0.109375	1.00494e+06	0.125	15974.7	0.234375	329815	0.125	65539.7	0.140625	989198		0.09375	484.945	0.125	112.221	0.140625	318.105	0.078125	186.37	0.109375	473.522		0.09375	-2.05777e+89	0.125	-5.20402e+78	0.203125	-1.32843e+89	0.28125	-9.11669e+88	0.109375	-2.08381e+89		0.171875	1.99051	0.203125	3.81434	0.359375	1.05202
0.140625	3.38411e+09	0.125	1.33964e+06	0.296875	3.63395e+08	0.078125	1.80423e+07	0.21875	3.33879e+09		0.109375	1.00494e+06	0.125	15764.6	0.234375	329815	0.125	64743.2	0.140625	988772		0.09375	484.945	0.140625	111.738	0.140625	318.105	0.078125	185.956	0.109375	473.522		0.109375	-2.05777e+89	0.125	-5.26403e+78	0.203125	-1.32843e+89	0.28125	-9.11669e+88	0.109375	-2.08381e+89		0.171875	1.99051	0.203125	3.81434	0.359375	1.05202
0.140625	3.38411e+09	0.125	1.30908e+06	0.34375	3.63395e+08	0.078125	1.77332e+07	0.21875	3.33879e+09		0.109375	1.00494e+06	0.125	15629.2	0.234375	329815	0.125	64470.4	0.140625	988772		0.109375	484.945	0.140625	111.093	0.140625	318.105	0.078125	185.772	0.109375	473.522		0.109375	-2.05777e+89	0.125	-5.30769e+78	0.203125	-1.32843e+89	0.28125	-9.11669e+88	0.109375	-2.08381e+89		0.171875	1.9905	0.203125	3.81434	0.359375	1.04606
0.140625	3.38411e+09	0.125	1.28113e+06	0.34375	3.63395e+08	0.078125	1.74098e+07	0.21875	3.33879e+09		0.109375	1.00494e+06	0.125	15398.7	0.234375	329815	0.125	64023.6	0.140625	988772		0.109375	484.945	0.140625	110.807	0.140625	318.105	0.078125	185.613	0.109375	473.522		0.109375	-2.05777e+89	0.125	-5.3343e+78	0.203125	-1.32843e+89	0.28125	-9.11669e+88	0.109375	-2.08381e+89		0.171875	1.93775	0.203125	3.79489	0.359375	1.04574
0.140625	3.38411e+09	0.125	1.25144e+06	0.34375	3.63395e+08	0.09375	1.69973e+07	0.21875	3.33879e+09		0.109375	1.00494e+06	0.125	15205	0.234375	329815	0.125	63662	0.15625	988772		0.109375	484.945	0.140625	110.093	0.140625	318.105	0.09375	185.22	0.109375	473.522		0.109375	-2.05777e+89	0.125	-5.53935e+78	0.203125	-1.32843e+89	0.28125	-9.11669e+88	0.109375	-2.08381e+89		0.171875	1.93775	0.21875	3.79489	0.359375	1.04573
0.140625	3.38411e+09	0.125	1.21688e+06	0.34375	3.63395e+08	0.09375	1.57785e+07	0.21875	3.33879e+09		0.125	1.00494e+06	0.125	15022.9	0.234375	329815	0.125	61585.3	0.15625	988772		0.109375	484.945	0.140625	109.69	0.140625	318.105	0.09375	183.988	0.125	473.522		0.109375	-2.05777e+89	0.125	-5.56282e+78	0.203125	-1.32843e+89	0.28125	-9.11987e+88	0.109375	-2.08381e+89		0.171875	1.93775	0.21875	3.79489	0.359375	1.04145
0.140625	3.38411e+09	0.125	1.18007e+06	0.34375	3.63395e+08	0.09375	1.49516e+07	0.21875	3.33879e+09		0.125	1.00494e+06	0.140625	14908.7	0.234375	329815	0.125	59360.6	0.15625	988772		0.109375	484.945	0.140625	109.295	0.140625	318.105	0.09375	182.037	0.125	473.522		0.109375	-2.05777e+89	0.125	-5.73649e+78	0.203125	-1.32843e+89	0.28125	-1.17052e+89	0.109375	-2.08381e+89		0.1875	1.93775	0.21875	3.79489	0.375	1.04001
0.140625	3.38411e+09	0.125	1.15827e+06	0.34375	3.63395e+08	0.09375	1.43643e+07	0.21875	3.33879e+09		0.125	1.00494e+06	0.140625	14769.3	0.234375	329815	0.125	57756.4	0.15625	988772		0.109375	484.945	0.140625	108.527	0.15625	318.105	0.09375	179.757	0.125	473.522		0.109375	-2.05777e+89	0.125	-5.94119e+78	0.203125	-1.32843e+89	0.28125	-2.00645e+89	0.109375	-2.08381e+89		0.1875	1.93775	0.21875	3.79489	0.375	1.03864
0.140625	3.38411e+09	0.125	1.14155e+06	0.34375	3.63395e+08	0.09375	1.40108e+07	0.21875	3.33879e+09		0.125	1.00494e+06	0.140625	14501.7	0.234375	329815	0.125	56531.6	0.15625	988772		0.109375	484.945	0.140625	108.019	0.15625	318.105	0.09375	178.866	0.125	473.522		0.109375	-2.05777e+89	0.125	-9.56975e+78	0.203125	-1.32843e+89	0.328125	-2.42745e+89	0.109375	-2.08381e+89		0.1875	1.92164	0.21875	3.79489	0.375	1.03561
0.140625	3.38411e+09	0.125	1.10701e+06	0.34375	3.63395e+08	0.09375	1.36056e+07	0.21875	3.33879e+09		0.125	1.00494e+06	0.140625	14233.8	0.234375	329815	0.125	55155.9	0.15625	988772		0.109375	484.945	0.140625	107.568	0.15625	318.105	0.09375	178.121	0.125	473.522		0.109375	-2.05777e+89	0.125	-9.81807e+78	0.203125	-1.32843e+89	0.328125	-2.57825e+89	0.109375	-2.08381e+89		0.1875	1.92164	0.21875	3.79489	0.375	1.03529
0.140625	3.38411e+09	0.125	1.08467e+06	0.34375	3.63395e+08	0.09375	1.33157e+07	0.21875	3.33879e+09		0.125	1.00494e+06	0.140625	14057.5	0.25	329815	0.125	53984.3	0.15625	988772		0.109375	484.945	0.140625	106.291	0.15625	318.105	0.09375	177.459	0.125	473.522		0.109375	-2.05777e+89	0.140625	-1.01381e+79	0.203125	-1.32843e+89	0.328125	-2.60477e+89	0.125	-2.08381e+89		0.1875	1.9038	0.21875	3.79233	0.375	1.03529
0.140625	3.38411e+09	0.125	1.06178e+06	0.34375	2.36419e+08	0.09375	1.30691e+07	0.21875	3.33879e+09		0.125	1.00494e+06	0.140625	13889.1	0.25	258118	0.125	53420.3	0.15625	988772		0.109375	484.945	0.140625	105.786	0.15625	294.942	0.09375	176.99	0.125	473.522		0.109375	-2.05777e+89	0.140625	-1.03391e+79	0.203125	-1.5217e+89	0.328125	-2.60477e+89	0.125	-2.08381e+89		0.1875	1.8941	0.21875	3.79233	0.375	1.0347
0.140625	3.38411e+09	0.140625	1.04232e+06	0.34375	2.33811e+08	0.09375	1.26507e+07	0.21875	3.33879e+09		0.125	1.00494e+06	0.140625	13719.3	0.25	257206	0.125	53088.9	0.15625	988772		0.109375	484.945	0.140625	105.496	0.15625	293.661	0.09375	176.258	0.125	473.522		0.109375	-2.05777e+89	0.140625	-1.26963e+79	0.203125	-1.6931e+89	0.328125	-2.60477e+89	0.125	-2.08381e+89		0.1875	1.87504	0.234375	3.79233	0.375	1.0347
0.1875	3.38411e+09	0.140625	1.02388e+06	0.34375	2.33722e+08	0.09375	1.23884e+07	0.21875	3.33879e+09		0.125	1.00494e+06	0.140625	13611	0.25	257003	0.125	52875.6	0.15625	988772		0.109375	484.945	0.140625	105.269	0.15625	293.378	0.09375	174.704	0.125	473.454		0.109375	-2.05777e+89	0.140625	-2.76855e+79	0.21875	-1.6931e+89	0.328125	-2.60477e+89	0.125	-2.08381e+89		0.1875	1.87504	0.234375	3.79233	0.375	1.03465
0.1875	3.38411e+09	0.140625	1.00835e+06	0.34375	2.33722e+08	0.09375	1.21976e+07	0.21875	3.33879e+09		0.125	1.00494e+06	0.140625	13446.8	0.25	257003	0.125	52342.2	0.15625	988772		0.109375	484.945	0.15625	104.683	0.15625	293.378	0.09375	174.237	0.125	473.11		0.109375	-2.05777e+89	0.140625	-3.60716e+79	0.21875	-1.6931e+89	0.328125	-2.60477e+89	0.125	-2.08381e+89		0.1875	1.87502	0.234375	3.78379	0.375	1.03364
0.1875	3.38411e+09	0.140625	988028	0.34375	2.33722e+08	0.09375	1.19624e+07	0.234375	3.33879e+09		0.125	1.00494e+06	0.140625	13287.8	0.25	257003	0.125	52077.6	0.15625	988772		0.109375	484.945	0.15625	104.1	0.15625	293.378	0.09375	173.813	0.125	473.11		0.109375	-2.05777e+89	0.140625	-4.67153e+79	0.21875	-1.6931e+89	0.328125	-2.60477e+89	0.125	-2.08381e+89		0.203125	1.86658	0.234375	3.78379	0.375	1.03364
0.1875	3.38411e+09	0.140625	958242	0.375	2.33722e+08	0.09375	1.18348e+07	0.234375	3.33879e+09		0.125	1.00494e+06	0.140625	13103.1	0.25	257003	0.140625	51807.9	0.171875	988772		0.125	484.945	0.15625	103.751	0.15625	293.378	0.09375	173.362	0.125	473.11		0.125	-2.05777e+89	0.140625	-1.37827e+80	0.21875	-1.6931e+89	0.328125	-2.60477e+89	0.125	-2.08381e+89		0.203125	1.85076	0.234375	3.78379	0.390625	1.03363
0.1875	3.38411e+09	0.140625	946424	0.375	2.33722e+08	0.09375	1.15383e+07	0.234375	3.33879e+09		0.125	1.00494e+06	0.140625	12943.7	0.25	257003	0.140625	51139.8	0.171875	988772		0.125	484.945	0.15625	103.528	0.15625	293.378	0.09375	172.737	0.125	472.831		0.125	-2.05777e+89	0.140625	-1.61925e+80	0.21875	-1.6931e+89	0.328125	-2.60477e+89	0.125	-2.08381e+89		0.203125	1.83771	0.234375	3.78379	0.390625	1.03349
0.1875	3.38411e+09	0.140625	930633	0.375	2.33722e+08	0.09375	1.13744e+07	0.234375	3.33879e+09		0.140625	1.00494e+06	0.15625	12809.2	0.25	257003	0.140625	50921.5	0.171875	988772		0.125	484.945	0.15625	103.234	0.15625	293.378	0.09375	172.264	0.125	472.831		0.125	-2.05777e+89	0.140625	-1.83633e+80	0.21875	-1.6931e+89	0.328125	-2.60477e+89	0.125	-2.08381e+89		0.203125	1.8282	0.234375	3.78379	0.390625	1.03309
0.1875	3.38411e+09	0.140625	915595	0.375	2.33722e+08	0.09375	1.12845e+07	0.234375	3.33879e+09		0.140625	1.00494e+06	0.15625	12669.3	0.25	257003	0.140625	50744.6	0.171875	988772		0.125	484.945	0.15625	102.832	0.15625	293.378	0.109375	171.803	0.140625	472.831		0.125	-2.05777e+89	0.140625	-1.44058e+81	0.21875	-1.6931e+89	0.328125	-2.60477e+89	0.125	-2.08381e+89		0.203125	1.82819	0.234375	3.78379	0.390625	1.0307
0.1875	3.38411e+09	0.140625	895373	0.375	2.33722e+08	0.09375	1.12093e+07	0.234375	3.33879e+09		0.140625	1.00494e+06	0.15625	12546.4	0.25	257003	0.140625	50481.9	0.171875	988772		0.125	484.945	0.15625	102.549	0.15625	293.378	0.109375	171.642	0.140625	472.831		0.125	-2.05777e+89	0.140625	-1.46364e+81	0.21875	-1.6931e+89	0.328125	-2.60477e+89	0.125	-2.08381e+89		0.203125	1.82819	0.25	3.78276	0.390625	1.03003
0.1875	3.38411e+09	0.140625	878640	0.375	2.33722e+08	0.109375	1.11389e+07	0.234375	3.32865e+09		0.140625	1.00494e+06	0.15625	12428.6	0.25	257003	0.140625	49998.9	0.171875	988772		0.125	484.945	0.15625	102.032	0.171875	293.378	0.109375	171.348	0.140625	472.831		0.125	-2.05777e+89	0.140625	-1.46575e+81	0.21875	-1.6931e+89	0.328125	-2.60477e+89	0.125	-2.08381e+89		0.203125	1.81168	0.25	3.78276	0.390625	1.02988
0.1875	3.38411e+09	0.140625	861784	0.375	2.33722e+08	0.109375	1.10392e+07	0.234375	3.32865e+09		0.140625	1.00494e+06	0.15625	12281.1	0.25	257003	0.140625	49906.9	0.171875	988772		0.125	484.945	0.15625	101.641	0.171875	293.378	0.109375	170.912	0.140625	472.831		0.125	-2.05777e+89	0.15625	-1.75937e+81	0.21875	-1.6931e+89	0.328125	-2.60477e+89	0.125	-2.08381e+89		0.203125	1.80195	0.25	3.78276	0.390625	1.0297
0.1875	3.38411e+09	0.140625	841091	0.375	2.33722e+08	0.109375	1.09711e+07	0.234375	3.32865e+09		0.140625	1.00494e+06	0.15625	12077.6	0.265625	257003	0.140625	49772.2	0.171875	988772		0.125	484.945	0.15625	100.443	0.171875	293.378	0.109375	170.288	0.140625	472.831		0.125	-2.05777e+89	0.15625	-1.9342e+81	0.21875	-1.6931e+89	0.328125	-2.60477e+89	0.125	-2.08384e+89		0.203125	1.80195	0.25	3.78195	0.40625	1.02825
0.1875	3.38411e+09	0.140625	819303	0.375	2.33722e+08	0.109375	1.08983e+07	0.234375	3.32865e+09		0.140625	1.00494e+06	0.15625	11866.1	0.265625	257003	0.140625	49594.3	0.171875	988702		0.125	484.945	0.15625	99.8869	0.171875	293.378	0.109375	170.162	0.140625	472.831		0.125	-2.05777e+89	0.15625	-1.96433e+81	0.21875	-1.6931e+89	0.375	-2.60477e+89	0.140625	-2.10986e+89		0.21875	1.79604	0.25	3.74235	0.40625	1.02135
0.1875	3.38411e+09	0.140625	801816	0.375	2.33722e+08	0.109375	1.08126e+07	0.234375	3.32731e+09		0.140625	1.00494e+06	0.15625	11664.6	0.265625	257003	0.140625	49334.3	0.171875	988702		0.125	484.945	0.15625	99.5616	0.171875	293.378	0.109375	170.118	0.140625	472.437		0.125	-2.05777e+89	0.15625	-1.96469e+81	0.21875	-1.6931e+89	0.375	-2.60477e+89	0.140625	-2.10986e+89		0.21875	1.78617	0.25	3.74235	0.40625	1.02135
0.1875	3.38411e+09	0.15625	791618	0.375	2.33722e+08	0.109375	1.06481e+07	0.234375	3.32731e+09		0.140625	1.00494e+06	0.15625	11507.3	0.265625	257003	0.140625	49056.5	0.171875	988702		0.125	484.945	0.15625	99.4128	0.171875	293.378	0.109375	169.672	0.140625	472.437		0.125	-2.05777e+89	0.15625	-2.13293e+81	0.21875	-1.6931e+89	0.375	-2.60477e+89	0.140625	-2.10986e+89		0.21875	1.78495	0.25	3.74235	0.40625	1.02114
0.1875	3.38411e+09	0.15625	780484	0.375	2.33722e+08	0.109375	1.06165e+07	0.234375	3.32731e+09		0.140625	1.00494e+06	0.15625	11394	0.265625	257003	0.140625	48542.8	0.171875	988702		0.125	484.945	0.171875	98.8879	0.171875	293.378	0.109375	169.237	0.140625	472.437		0.125	-2.05777e+89	0.15625	-2.15957e+81	0.21875	-1.6931e+89	0.375	-2.60477e+89	0.140625	-2.10986e+89		0.21875	1.7752	0.25	3.74235	0.40625	1.02111
0.1875	3.38411e+09	0.15625	758993	0.375	2.33722e+08	0.109375	1.05653e+07	0.234375	3.32731e+09		0.140625	1.00494e+06	0.15625	11292.3	0.265625	257003	0.140625	48110.9	0.171875	988702		0.125	484.945	0.171875	98.4192	0.171875	293.378	0.109375	168.713	0.140625	472.437		0.125	-2.05777e+89	0.15625	-2.39206e+81	0.234375	-1.6931e+89	0.375	-2.60477e+89	0.140625	-2.10986e+89		0.21875	1.77485	0.265625	3.74014	0.40625	1.02111
0.203125	3.38411e+09	0.15625	736760	0.375	2.33722e+08	0.109375	1.04691e+07	0.234375	3.32731e+09		0.140625	1.00494e+06	0.15625	11117.8	0.265625	257003	0.140625	47880.3	0.1875	988702		0.125	484.945	0.171875	97.9919	0.171875	293.378	0.109375	168.386	0.140625	472.437		0.125	-2.05777e+89	0.15625	-2.48914e+81	0.234375	-1.6931e+89	0.375	-2.60477e+89	0.140625	-2.10986e+89		0.21875	1.77264	0.265625	3.74014	0.40625	1.02111
0.203125	3.38411e+09	0.15625	721567	0.375	2.33722e+08	0.109375	1.034e+07	0.25	3.32731e+09		0.140625	1.00494e+06	0.171875	11012.7	0.265625	257003	0.140625	47695.1	0.1875	988702		0.125	484.945	0.171875	97.5526	0.171875	293.378	0.109375	167.771	0.140625	472.437		0.125	-2.05777e+89	0.15625	-2.80366e+81	0.234375	-1.6931e+89	0.375	-2.60477e+89	0.140625	-2.10986e+89		0.21875	1.77255	0.265625	3.74014	0.40625	1.02111
0.203125	3.38411e+09	0.15625	709920	0.390625	2.33722e+08	0.109375	1.01992e+07	0.25	3.32731e+09		0.140625	1.00494e+06	0.171875	10901.2	0.265625	257003	0.140625	47603.8	0.1875	988702		0.125	484.945	0.171875	96.784	0.171875	293.378	0.109375	167.506	0.140625	472.437		0.125	-2.05777e+89	0.15625	-3.15903e+81	0.234375	-1.6931e+89	0.375	-2.60477e+89	0.140625	-2.11019e+89		0.21875	1.77255	0.265625	3.73049	0.40625	1.02111
0.203125	3.38411e+09	0.15625	698254	0.390625	1.57524e+08	0.109375	1.01103e+07	0.25	3.32731e+09		0.15625	1.00494e+06	0.171875	10779.2	0.265625	212443	0.15625	47153.4	0.1875	988702		0.140625	484.945	0.171875	96.5443	0.171875	279.723	0.109375	167.234	0.15625	472.437		0.140625	-2.05777e+89	0.15625	-3.21476e+81	0.234375	-1.84938e+89	0.375	-2.60477e+89	0.140625	-2.136e+89		0.21875	1.77255	0.265625	3.72539	0.421875	1.0203
0.203125	3.38411e+09	0.15625	691769	0.390625	1.54658e+08	0.109375	1.00218e+07	0.25	3.32731e+09		0.15625	1.00494e+06	0.171875	10681.4	0.265625	211151	0.15625	46874.8	0.1875	988702		0.140625	484.945	0.171875	96.2233	0.171875	278.575	0.109375	166.879	0.15625	472.437		0.140625	-2.05777e+89	0.15625	-3.78593e+81	0.234375	-1.87543e+89	0.375	-2.60477e+89	0.140625	-2.16196e+89		0.21875	1.77255	0.265625	3.72539	0.421875	1.0203
0.203125	3.38411e+09	0.15625	683658	0.390625	1.5444e+08	0.109375	9.97605e+06	0.25	3.32731e+09		0.15625	1.00494e+06	0.171875	10590.6	0.265625	210872	0.15625	46585.8	0.1875	988702		0.140625	484.945	0.171875	96.0881	0.171875	278.575	0.109375	166.76	0.15625	472.437		0.140625	-2.05777e+89	0.171875	-5.01637e+81	0.234375	-1.87543e+89	0.375	-2.60477e+89	0.140625	-2.16196e+89		0.234375	1.77255	0.265625	3.72539	0.421875	1.0203
0.203125	3.38411e+09	0.15625	668127	0.390625	1.5444e+08	0.109375	9.92958e+06	0.25	3.32731e+09		0.15625	1.00494e+06	0.171875	10478.6	0.265625	210872	0.15625	46538.8	0.1875	988702		0.140625	484.945	0.171875	95.7153	0.171875	278.575	0.109375	166.703	0.15625	472.437		0.140625	-2.05777e+89	0.171875	-5.98629e+81	0.234375	-1.87543e+89	0.375	-2.60477e+89	0.140625	-2.16196e+89		0.234375	1.74537	0.28125	3.7008	0.421875	1.02029
0.203125	3.38411e+09	0.15625	655596	0.390625	1.5444e+08	0.109375	9.86267e+06	0.25	3.32731e+09		0.15625	1.00494e+06	0.171875	10320.7	0.265625	210872	0.15625	46432.2	0.1875	988702		0.140625	484.945	0.171875	95.0788	0.1875	278.575	0.125	166.532	0.15625	472.437		0.140625	-2.05777e+89	0.171875	-7.64801e+81	0.234375	-1.87543e+89	0.375	-2.60477e+89	0.140625	-2.162e+89		0.234375	1.74537	0.28125	3.7008	0.421875	1.02027
0.203125	3.38411e+09	0.15625	642477	0.390625	1.54152e+08	0.109375	9.75799e+06	0.25	3.32731e+09		0.15625	1.00494e+06	0.171875	10203.1	0.28125	210872	0.15625	46239.5	0.1875	988702		0.140625	484.945	0.171875	94.5028	0.1875	278.575	0.125	166.492	0.15625	472.437		0.140625	-2.05777e+89	0.171875	-7.68459e+81	0.234375	-1.87543e+89	0.375	-2.60477e+89	0.15625	-2.188e+89		0.234375	1.74537	0.28125	3.67722	0.421875	1.02027
0.203125	3.38411e+09	0.15625	632330	0.390625	1.54152e+08	0.109375	9.67134e+06	0.25	3.32731e+09		0.15625	1.00494e+06	0.171875	10070.7	0.28125	210872	0.15625	46054.9	0.1875	988702		0.140625	484.945	0.171875	94.3066	0.1875	278.575	0.125	166.453	0.15625	472.437		0.140625	-2.05777e+89	0.171875	-7.71886e+81	0.234375	-1.87543e+89	0.375	-2.60477e+89	0.15625	-2.18807e+89		0.234375	1.72178	0.28125	3.67722	0.421875	1.02027
0.203125	3.38411e+09	0.171875	617947	0.390625	1.54152e+08	0.109375	9.50663e+06	0.25	3.32731e+09		0.15625	1.00494e+06	0.171875	9966.52	0.28125	210872	0.15625	45581.5	0.1875	988702		0.140625	484.945	0.171875	93.6436	0.1875	278.575	0.125	166.348	0.15625	472.437		0.140625	-2.05777e+89	0.171875	-7.74139e+81	0.234375	-1.87543e+89	0.375	-2.60477e+89	0.15625	-2.21405e+89		0.234375	1.70267	0.28125	3.6674	0.421875	1.02027
0.203125	3.38411e+09	0.171875	605969	0.390625	1.54152e+08	0.109375	9.42606e+06	0.25	3.32731e+09		0.15625	1.00494e+06	0.171875	9893.7	0.28125	210872	0.15625	45272.1	0.1875	988702		0.140625	484.945	0.1875	93.3681	0.1875	278.575	0.125	166.2	0.15625	472.437		0.140625	-2.05777e+89	0.171875	-9.40554e+81	0.234375	-1.87543e+89	0.375	-2.60477e+89	0.15625	-2.21629e+89		0.234375	1.70267	0.28125	3.6674	0.421875	1.02027
0.203125	3.38411e+09	0.171875	593648	0.390625	1.54152e+08	0.125	9.31697e+06	0.25	3.32731e+09		0.15625	1.00494e+06	0.171875	9774.96	0.28125	210872	0.15625	45006.4	0.1875	988118		0.140625	484.945	0.1875	93.2691	0.1875	278.575	0.125	165.918	0.15625	472.266		0.140625	-2.05777e+89	0.171875	-1.28575e+82	0.234375	-1.87543e+89	0.421875	-2.60477e+89	0.15625	-2.24015e+89		0.234375	1.70267	0.28125	3.6674	0.4375	1.01978
0.203125	3.38411e+09	0.171875	584297	0.390625	1.54152e+08	0.125	9.2699e+06	0.25	3.31498e+09		0.15625	1.00494e+06	0.1875	9627.71	0.28125	210872	0.15625	44699.3	0.203125	988118		0.140625	484.945	0.1875	93.1011	0.1875	278.575	0.125	165.865	0.15625	472.266		0.140625	-2.05777e+89	0.171875	-1.28784e+82	0.234375	-1.87543e+89	0.421875	-2.60477e+89	0.15625	-2.26615e+89		0.234375	1.70174	0.28125	3.6674	0.4375	1.01976
0.203125	3.38411e+09	0.171875	574499	0.390625	1.54152e+08	0.125	9.22102e+06	0.25	3.31498e+09		0.15625	1.00494e+06	0.1875	9517.37	0.28125	210641	0.15625	44637	0.203125	988118		0.140625	484.945	0.1875	92.5419	0.1875	278.575	0.125	165.714	0.15625	472.219		0.140625	-2.05777e+89	0.171875	-1.33879e+82	0.25	-1.87543e+89	0.421875	-2.60477e+89	0.15625	-2.26615e+89		0.25	1.69056	0.296875	3.6674	0.4375	1.01976
0.21875	3.38411e+09	0.171875	563528	0.390625	1.54152e+08	0.125	9.16427e+06	0.265625	3.31498e+09		0.15625	1.00494e+06	0.1875	9432.23	0.28125	210641	0.15625	44233	0.203125	988118		0.140625	484.945	0.1875	92.2802	0.1875	278.575	0.125	165.656	0.15625	472.219		0.140625	-2.05777e+89	0.171875	-1.34445e+82	0.25	-1.87543e+89	0.421875	-2.60477e+89	0.15625	-2.26615e+89		0.25	1.69056	0.296875	3.6674	0.4375	1.01947
0.21875	3.38411e+09	0.171875	555011	0.390625	1.54152e+08	0.125	9.09079e+06	0.265625	3.31498e+09		0.1875	1.00494e+06	0.1875	9303.86	0.28125	210641	0.15625	43840.6	0.203125	988118		0.140625	484.945	0.1875	91.7788	0.1875	278.575	0.125	165.532	0.15625	472.219		0.140625	-2.05777e+89	0.171875	-6.97115e+82	0.25	-1.87543e+89	0.421875	-2.60477e+89	0.15625	-2.26615e+89		0.25	1.69056	0.296875	3.6674	0.4375	1.01946
0.21875	3.38411e+09	0.171875	543749	0.40625	1.54152e+08	0.125	8.9668e+06	0.265625	3.31498e+09		0.1875	1.00494e+06	0.1875	9215.18	0.28125	210641	0.15625	43655.1	0.203125	988118		0.140625	484.945	0.1875	91.4762	0.1875	278.575	0.125	165.532	0.171875	472.219		0.140625	-2.05777e+89	0.1875	-7.27453e+82	0.25	-1.87543e+89	0.421875	-2.60477e+89	0.15625	-2.26615e+89		0.25	1.69056	0.296875	3.66504	0.4375	1.01946
0.21875	3.38411e+09	0.171875	536126	0.40625	1.54152e+08	0.125	8.88219e+06	0.265625	3.31498e+09		0.1875	1.00494e+06	0.1875	9124.61	0.28125	210641	0.171875	43465.8	0.203125	988118		0.15625	484.945	0.1875	90.9274	0.1875	278.575	0.125	165.242	0.171875	472.216		0.15625	-2.05777e+89	0.1875	-7.30054e+82	0.25	-1.87543e+89	0.421875	-2.60477e+89	0.15625	-2.26615e+89		0.25	1.69056	0.296875	3.63234	0.4375	1.01942
0.21875	3.38411e+09	0.171875	530471	0.40625	1.54152e+08	0.125	8.82257e+06	0.265625	3.31498e+09		0.1875	1.00494e+06	0.1875	9038.13	0.28125	210641	0.171875	42968.9	0.203125	988118		0.15625	484.945	0.1875	90.4997	0.1875	278.575	0.125	165.146	0.171875	472.216		0.15625	-2.05777e+89	0.1875	-7.55739e+82	0.25	-1.87543e+89	0.421875	-2.60477e+89	0.15625	-2.26615e+89		0.25	1.69056	0.296875	3.59644	0.4375	1.01941
0.21875	3.38411e+09	0.171875	526454	0.40625	1.54152e+08	0.125	8.74448e+06	0.265625	3.31498e+09		0.1875	1.00494e+06	0.1875	8959.03	0.28125	210641	0.171875	42673.5	0.203125	988118		0.15625	484.945	0.1875	89.9069	0.203125	278.575	0.125	165.123	0.171875	472.065		0.15625	-2.05777e+89	0.1875	-7.67712e+82	0.25	-1.87543e+89	0.421875	-2.60477e+89	0.15625	-2.26615e+89		0.25	1.69056	0.3125	3.59644	0.453125	1.01822
0.21875	3.38411e+09	0.171875	517665	0.40625	1.54152e+08	0.125	8.7086e+06	0.265625	3.31498e+09		0.1875	1.00494e+06	0.1875	8895.22	0.28125	210641	0.171875	42375.6	0.203125	988118		0.15625	484.945	0.1875	89.1841	0.203125	278.575	0.125	164.935	0.171875	472.065		0.15625	-2.05777e+89	0.1875	-7.7095e+82	0.25	-1.87543e+89	0.421875	-2.60477e+89	0.15625	-2.26615e+89		0.25	1.69056	0.3125	3.59644	0.453125	1.01807
0.21875	3.38411e+09	0.171875	511607	0.40625	1.54152e+08	0.125	8.63917e+06	0.265625	3.31498e+09		0.1875	1.00494e+06	0.1875	8788.1	0.296875	210641	0.171875	42158.1	0.203125	987145		0.15625	484.945	0.1875	88.7897	0.203125	278.575	0.125	164.837	0.171875	472.065		0.15625	-2.05777e+89	0.1875	-7.73529e+82	0.25	-1.87543e+89	0.421875	-2.60477e+89	0.15625	-2.26615e+89		0.25	1.69051	0.3125	3.59644	0.453125	1.01553
0.21875	3.38411e+09	0.171875	502547	0.40625	1.54152e+08	0.125	8.55452e+06	0.265625	3.29418e+09		0.1875	1.00494e+06	0.1875	8682.47	0.296875	210641	0.171875	41936.9	0.203125	987145		0.15625	484.945	0.1875	88.3169	0.203125	278.575	0.125	164.768	0.171875	472.065		0.15625	-2.05777e+89	0.1875	-7.82684e+82	0.25	-1.87543e+89	0.421875	-2.60477e+89	0.171875	-2.26615e+89		0.265625	1.69051	0.3125	3.59644	0.453125	1.01553
0.21875	3.38411e+09	0.1875	495171	0.40625	1.13014e+08	0.125	8.48599e+06	0.265625	3.29295e+09		0.1875	1.00494e+06	0.1875	8549.69	0.296875	180784	0.171875	41732.2	0.203125	987145		0.15625	484.945	0.203125	87.9921	0.203125	265.432	0.140625	164.577	0.171875	472.065		0.15625	-2.05777e+89	0.1875	-7.82977e+82	0.25	-2.00818e+89	0.421875	-2.60477e+89	0.171875	-2.26615e+89		0.265625	1.69051	0.3125	3.59644	0.453125	1.01553
0.21875	3.38411e+09	0.1875	489429	0.40625	1.11022e+08	0.125	8.40254e+06	0.265625	3.29295e+09		0.1875	1.00494e+06	0.203125	8440.75	0.296875	180362	0.171875	41609.5	0.21875	987145		0.15625	484.945	0.203125	87.604	0.203125	265.006	0.140625	164.435	0.171875	471.558		0.15625	-2.05777e+89	0.1875	-7.91955e+82	0.25	-2.16196e+89	0.421875	-2.60477e+89	0.171875	-2.26615e+89		0.265625	1.69051	0.3125	3.56953	0.453125	1.0155
0.21875	3.38411e+09	0.1875	482784	0.40625	1.1071e+08	0.125	8.37608e+06	0.265625	3.29295e+09		0.1875	1.00494e+06	0.203125	8361.97	0.296875	180362	0.171875	41299.7	0.21875	987145		0.15625	484.945	0.203125	87.3973	0.203125	264.729	0.140625	164.336	0.171875	471.558		0.15625	-2.05777e+89	0.1875	-8.03421e+82	0.25	-2.16196e+89	0.421875	-2.60477e+89	0.171875	-2.26615e+89		0.265625	1.69051	0.3125	3.56953	0.453125	1.01549
0.21875	3.38411e+09	0.1875	474258	0.40625	1.10689e+08	0.125	8.3448e+06	0.265625	3.29295e+09		0.1875	1.00494e+06	0.203125	8277.8	0.296875	180362	0.171875	40854	0.21875	985883		0.15625	484.945	0.203125	87.13	0.203125	264.546	0.140625	164.33	0.171875	471.558		0.15625	-2.05777e+89	0.1875	-8.28784e+82	0.25	-2.16196e+89	0.421875	-2.60477e+89	0.171875	-2.26615e+89		0.265625	1.69051	0.3125	3.56953	0.453125	1.01549
0.21875	3.38411e+09	0.1875	467227	0.40625	1.10677e+08	0.125	8.29267e+06	0.265625	3.29295e+09		0.1875	1.00494e+06	0.203125	8224.81	0.296875	180362	0.171875	40707.2	0.21875	985883		0.15625	484.945	0.203125	86.9759	0.203125	264.546	0.140625	164.059	0.171875	471.558		0.15625	-2.05777e+89	0.1875	-8.82947e+82	0.265625	-2.16196e+89	0.46875	-2.60477e+89	0.171875	-2.26615e+89		0.265625	1.69051	0.328125	3.56953	0.453125	1.01498
0.21875	3.38411e+09	0.1875	459784	0.40625	1.10677e+08	0.125	8.22345e+06	0.28125	3.29295e+09		0.1875	1.00494e+06	0.203125	8148.07	0.296875	180186	0.171875	40490.8	0.21875	985883		0.15625	484.945	0.203125	86.6435	0.203125	264.546	0.140625	163.887	0.1875	471.558		0.15625	-2.05777e+89	0.1875	-8.89751e+82	0.265625	-2.16196e+89	0.46875	-2.60477e+89	0.171875	-2.26615e+89		0.265625	1.69051	0.328125	3.56737	0.46875	1.01332
0.21875	3.38411e+09	0.1875	454367	0.40625	1.10677e+08	0.125	8.1385e+06	0.28125	3.29295e+09		0.1875	1.00494e+06	0.203125	8051.1	0.296875	180186	0.171875	40409.8	0.21875	985883		0.15625	484.945	0.203125	86.3688	0.203125	264.546	0.140625	163.586	0.1875	471.558		0.15625	-2.05777e+89	0.203125	-8.99198e+82	0.265625	-2.16196e+89	0.46875	-2.60477e+89	0.171875	-2.26632e+89		0.265625	1.67073	0.328125	3.55894	0.46875	1.01332
0.21875	3.38411e+09	0.1875	442530	0.40625	1.10677e+08	0.140625	8.07869e+06	0.28125	3.29295e+09		0.203125	1.00494e+06	0.203125	8005.15	0.296875	180186	0.171875	40189.6	0.21875	985883		0.15625	484.945	0.203125	85.7923	0.203125	264.546	0.140625	163.518	0.1875	471.558		0.15625	-2.05777e+89	0.203125	-9.00306e+82	0.265625	-2.16196e+89	0.46875	-2.60477e+89	0.171875	-2.29231e+89		0.265625	1.65326	0.328125	3.55894	0.46875	1.01332
0.234375	3.38411e+09	0.1875	432845	0.421875	1.10677e+08	0.140625	7.98979e+06	0.28125	3.29295e+09		0.203125	1.00494e+06	0.203125	7901.54	0.296875	180186	0.171875	40089.9	0.21875	985883		0.171875	484.945	0.203125	85.4991	0.203125	264.546	0.140625	163.351	0.1875	471.558		0.171875	-2.05777e+89	0.203125	-9.03292e+82	0.265625	-2.16196e+89	0.46875	-2.60477e+89	0.171875	-2.34429e+89		0.28125	1.64877	0.328125	3.55894	0.46875	1.01332
0.234375	3.38411e+09	0.1875	422143	0.421875	1.10677e+08	0.140625	7.87229e+06	0.28125	3.29295e+09		0.203125	1.00494e+06	0.203125	7825.38	0.296875	180186	0.171875	39924.3	0.21875	985883		0.171875	484.945	0.203125	84.9675	0.203125	264.546	0.140625	163.336	0.1875	471.246		0.171875	-2.05777e+89	0.203125	-9.44573e+82	0.265625	-2.16196e+89	0.46875	-2.60477e+89	0.171875	-2.34429e+89		0.28125	1.63046	0.328125	3.55894	0.46875	1.0133
0.234375	3.38411e+09	0.1875	417804	0.421875	1.10677e+08	0.140625	7.74298e+06	0.28125	3.29295e+09		0.203125	1.00494e+06	0.203125	7740.23	0.3125	180186	0.171875	39692.2	0.21875	985883		0.171875	484.945	0.203125	84.6098	0.203125	264.546	0.140625	163.273	0.1875	471.246		0.171875	-2.05777e+89	0.203125	-1.02858e+83	0.265625	-2.16196e+89	0.46875	-2.60477e+89	0.171875	-2.34429e+89		0.28125	1.63046	0.328125	3.55894	0.46875	1.01288
0.234375	3.38411e+09	0.1875	411806	0.421875	1.10677e+08	0.140625	7.64557e+06	0.28125	3.29295e+09		0.203125	1.00494e+06	0.203125	7678.23	0.3125	180186	0.1875	39510.1	0.21875	985883		0.171875	484.945	0.203125	84.2813	0.21875	264.546	0.140625	162.828	0.1875	471.246		0.171875	-2.05777e+89	0.203125	-1.03487e+83	0.265625	-2.16196e+89	0.46875	-2.60477e+89	0.171875	-2.34471e+89		0.28125	1.63046	0.328125	3.54096	0.46875	1.01286
0.234375	3.38411e+09	0.1875	407867	0.421875	1.10677e+08	0.140625	7.49474e+06	0.28125	3.29295e+09		0.203125	1.00494e+06	0.203125	7580.76	0.3125	180186	0.1875	39345	0.21875	985883		0.171875	484.945	0.21875	84.021	0.21875	264.546	0.140625	162.827	0.1875	471.246		0.171875	-2.05777e+89	0.203125	-1.03827e+83	0.265625	-2.16196e+89	0.46875	-2.60477e+89	0.1875	-2.42243e+89		0.28125	1.63046	0.34375	3.50995	0.46875	1.01178
0.234375	3.38411e+09	0.203125	399491	0.421875	1.10677e+08	0.140625	7.40284e+06	0.28125	3.29035e+09		0.203125	1.00494e+06	0.203125	7487.55	0.3125	180186	0.1875	39211.3	0.234375	985883		0.171875	484.945	0.21875	83.5723	0.21875	264.546	0.140625	162.452	0.1875	471.246		0.171875	-2.05777e+89	0.203125	-1.04157e+83	0.265625	-2.16196e+89	0.46875	-2.60477e+89	0.1875	-2.42243e+89		0.28125	1.62653	0.34375	3.47482	0.484375	1.01178
0.234375	3.38411e+09	0.203125	394969	0.421875	1.10677e+08	0.140625	7.30534e+06	0.28125	3.29035e+09		0.203125	1.00494e+06	0.21875	7397.46	0.3125	180186	0.1875	39087.1	0.234375	985883		0.171875	484.945	0.21875	83.1461	0.21875	264.546	0.140625	162.451	0.1875	470.14		0.171875	-2.05777e+89	0.203125	-1.06863e+83	0.265625	-2.16196e+89	0.46875	-2.60477e+89	0.1875	-2.42243e+89		0.28125	1.62653	0.34375	3.47482	0.484375	1.01136
0.234375	3.38411e+09	0.203125	385350	0.421875	1.10677e+08	0.140625	7.24159e+06	0.28125	3.29035e+09		0.203125	1.00494e+06	0.21875	7313.23	0.3125	180186	0.1875	38891.7	0.234375	985883		0.171875	484.945	0.21875	82.7479	0.21875	264.546	0.140625	162.373	0.1875	470.14		0.171875	-2.05777e+89	0.203125	-1.0819e+83	0.265625	-2.16196e+89	0.46875	-2.60477e+89	0.1875	-2.42243e+89		0.28125	1.62653	0.34375	3.47482	0.484375	1.0113
0.234375	3.38411e+09	0.203125	380289	0.421875	1.10677e+08	0.140625	7.18858e+06	0.28125	3.29035e+09		0.203125	1.00494e+06	0.21875	7266.33	0.3125	180186	0.1875	38640.2	0.234375	985883		0.171875	484.945	0.21875	82.3637	0.21875	264.546	0.140625	162.271	0.1875	470.14		0.171875	-2.05777e+89	0.203125	-1.40931e+83	0.265625	-2.16196e+89	0.46875	-2.60477e+89	0.1875	-2.42243e+89		0.28125	1.62653	0.34375	3.47482	0.484375	1.0113
0.234375	3.38411e+09	0.203125	375808	0.421875	1.10677e+08	0.140625	7.14194e+06	0.28125	3.29035e+09		0.203125	1.00494e+06	0.21875	7191.03	0.3125	180186	0.1875	38490.9	0.234375	985883		0.171875	484.945	0.21875	82.0063	0.21875	264.546	0.15625	162.174	0.1875	470.14		0.171875	-2.05777e+89	0.203125	-1.43766e+83	0.265625	-2.16196e+89	0.46875	-2.60477e+89	0.1875	-2.42243e+89		0.3125	1.62653	0.34375	3.47482	0.484375	1.0113
0.234375	3.38411e+09	0.203125	370345	0.421875	1.10677e+08	0.140625	7.10045e+06	0.28125	3.29035e+09		0.203125	1.00494e+06	0.21875	7116.52	0.3125	180186	0.1875	38350.2	0.234375	985883		0.171875	484.945	0.21875	81.7757	0.21875	264.546	0.15625	162.141	0.1875	470.14		0.171875	-2.05777e+89	0.203125	-1.44161e+83	0.265625	-2.16196e+89	0.46875	-2.60477e+89	0.1875	-2.42251e+89		0.3125	1.62206	0.34375	3.47482	0.484375	1.01115
0.234375	3.38411e+09	0.203125	364202	0.421875	1.10677e+08	0.140625	7.06805e+06	0.296875	3.29035e+09		0.203125	1.00494e+06	0.21875	7065.99	0.3125	180186	0.1875	38274.2	0.234375	985883		0.171875	484.945	0.21875	81.3441	0.21875	264.546	0.15625	162.115	0.203125	470.14		0.171875	-2.05777e+89	0.21875	-1.65884e+83	0.28125	-2.16196e+89	0.46875	-2.60477e+89	0.1875	-2.44848e+89		0.3125	1.62206	0.34375	3.47325	0.484375	1.01071
0.234375	3.38411e+09	0.203125	358570	0.421875	1.10677e+08	0.140625	6.94216e+06	0.296875	3.28479e+09		0.203125	1.00494e+06	0.21875	6958.54	0.3125	180186	0.1875	38101.6	0.234375	985883		0.171875	484.945	0.21875	81.013	0.21875	264.546	0.15625	161.971	0.203125	470.14		0.171875	-2.05777e+89	0.21875	-1.85225e+83	0.28125	-2.16196e+89	0.46875	-2.60477e+89	0.1875	-2.44851e+89		0.3125	1.62206	0.359375	3.44897	0.484375	1.01071
0.234375	3.38411e+09	0.203125	354711	0.421875	9.2245e+07	0.140625	6.85769e+06	0.296875	3.28479e+09		0.21875	1.00494e+06	0.21875	6860.32	0.3125	159319	0.1875	37821.2	0.234375	984659		0.171875	484.945	0.21875	80.7333	0.21875	256.046	0.15625	161.971	0.203125	470.14		0.171875	-2.05777e+89	0.21875	-1.86336e+83	0.28125	-2.2426e+89	0.46875	-2.60477e+89	0.1875	-2.47453e+89		0.3125	1.62206	0.359375	3.43644	0.484375	1.01071
0.234375	3.38411e+09	0.203125	348983	0.421875	9.13997e+07	0.140625	6.69891e+06	0.296875	3.28479e+09		0.21875	1.00494e+06	0.21875	6785.29	0.3125	158150	0.1875	37463.7	0.234375	984659		0.171875	484.945	0.21875	80.4487	0.21875	254.135	0.15625	161.971	0.203125	469.325		0.171875	-2.05777e+89	0.21875	-1.86585e+83	0.28125	-2.26615e+89	0.515625	-2.60477e+89	0.1875	-2.47461e+89		0.3125	1.62206	0.359375	3.43644	0.484375	1.01024
0.234375	3.38411e+09	0.203125	342310	0.4375	9.07627e+07	0.140625	6.63833e+06	0.296875	3.28479e+09		0.21875	1.00494e+06	0.21875	6725.08	0.3125	157769	0.1875	36989	0.234375	984659		0.171875	484.945	0.21875	80.1216	0.21875	253.815	0.15625	161.934	0.203125	469.325		0.1875	-2.05777e+89	0.21875	-1.873e+83	0.28125	-2.26615e+89	0.515625	-2.60477e+89	0.1875	-2.50058e+89		0.3125	1.62206	0.359375	3.43644	0.5	1.01022
0.25	3.38411e+09	0.203125	338289	0.4375	9.07157e+07	0.140625	6.56306e+06	0.296875	3.28479e+09		0.21875	1.00494e+06	0.21875	6689.85	0.328125	157691	0.1875	36664.9	0.234375	984659		0.1875	484.945	0.21875	79.903	0.21875	253.58	0.15625	161.93	0.203125	469.325		0.1875	-2.05777e+89	0.21875	-1.88342e+83	0.28125	-2.26615e+89	0.515625	-2.60477e+89	0.1875	-2.50067e+89		0.3125	1.62206	0.359375	3.43644	0.5	1.01022
0.25	3.38411e+09	0.203125	332337	0.4375	9.07157e+07	0.140625	6.45879e+06	0.296875	3.28479e+09		0.21875	1.00494e+06	0.234375	6647	0.328125	157433	0.1875	36564	0.25	984659		0.1875	484.945	0.234375	79.5356	0.234375	253.58	0.15625	161.625	0.203125	469.325		0.1875	-2.05777e+89	0.21875	-1.911e+83	0.28125	-2.26615e+89	0.515625	-2.60477e+89	0.1875	-2.52662e+89		0.3125	1.62206	0.359375	3.43644	0.5	1.0099
0.25	3.38411e+09	0.203125	325034	0.4375	9.07157e+07	0.15625	6.39776e+06	0.296875	3.28479e+09		0.21875	1.00494e+06	0.234375	6550.57	0.328125	157373	0.1875	36418	0.25	984659		0.1875	484.945	0.234375	79.3789	0.234375	253.58	0.15625	161.602	0.203125	469.325		0.1875	-2.05777e+89	0.21875	-2.21804e+83	0.28125	-2.26615e+89	0.515625	-2.60477e+89	0.1875	-2.52662e+89		0.328125	1.62206	0.359375	3.43644	0.5	1.00975
0.25	3.38411e+09	0.21875	318731	0.4375	9.07157e+07	0.15625	6.35515e+06	0.296875	3.28479e+09		0.21875	1.00494e+06	0.234375	6470.65	0.328125	157373	0.203125	36268.3	0.25	984659		0.1875	484.945	0.234375	78.8167	0.234375	253.58	0.15625	161.599	0.203125	469.005		0.1875	-2.05777e+89	0.21875	-3.44204e+83	0.28125	-2.26615e+89	0.515625	-2.60477e+89	0.203125	-2.52662e+89		0.328125	1.61403	0.375	3.43644	0.5	1.00975
0.25	3.38411e+09	0.21875	316300	0.4375	9.07157e+07	0.15625	6.32591e+06	0.296875	3.28479e+09		0.21875	1.00494e+06	0.234375	6396.74	0.328125	157220	0.203125	36218.9	0.25	984659		0.1875	484.945	0.234375	78.5908	0.234375	253.58	0.15625	161.348	0.203125	468.795		0.1875	-2.05777e+89	0.21875	-3.65274e+83	0.28125	-2.26615e+89	0.515625	-2.60477e+89	0.203125	-2.52662e+89		0.328125	1.61047	0.375	3.43132	0.5	1.00937
0.25	3.38411e+09	0.21875	312719	0.4375	9.07157e+07	0.15625	6.2309e+06	0.296875	3.28479e+09		0.21875	1.00494e+06	0.234375	6349.44	0.328125	157220	0.203125	36110.8	0.25	984659		0.1875	484.945	0.234375	78.2461	0.234375	253.58	0.15625	161.287	0.203125	468.795		0.1875	-2.05777e+89	0.21875	-3.6642e+83	0.28125	-2.26615e+89	0.515625	-2.60477e+89	0.203125	-2.52662e+89		0.328125	1.60134	0.375	3.43132	0.5	1.00937
0.25	3.38411e+09	0.21875	309827	0.4375	9.07157e+07	0.15625	6.22129e+06	0.296875	3.28475e+09		0.21875	1.00494e+06	0.234375	6317.1	0.328125	157220	0.203125	35986.4	0.25	984659		0.1875	484.945	0.234375	78.0783	0.234375	253.58	0.15625	161.287	0.203125	468.795		0.1875	-2.05777e+89	0.234375	-3.89126e+83	0.28125	-2.26615e+89	0.515625	-2.60477e+89	0.203125	-2.52663e+89		0.328125	1.60134	0.375	3.43132	0.5	1.00937
0.25	3.38411e+09	0.21875	306892	0.4375	9.07157e+07	0.15625	6.18962e+06	0.296875	3.28475e+09		0.21875	1.00494e+06	0.234375	6253.37	0.328125	157220	0.203125	35819.3	0.25	984659		0.1875	484.945	0.234375	77.8227	0.234375	253.58	0.15625	161.27	0.203125	468.795		0.1875	-2.05777e+89	0.234375	-3.98938e+83	0.28125	-2.26615e+89	0.515625	-2.60477e+89	0.203125	-2.53515e+89		0.328125	1.60134	0.375	3.43132	0.515625	1.00577
0.25	3.38411e+09	0.21875	301292	0.4375	9.07157e+07	0.15625	6.14206e+06	0.296875	3.27203e+09		0.21875	1.00494e+06	0.234375	6182.15	0.328125	157220	0.203125	35603.9	0.25	984659		0.1875	484.945	0.234375	77.5989	0.234375	253.505	0.15625	161.27	0.21875	468.795		0.1875	-2.05777e+89	0.234375	-4.01813e+83	0.28125	-2.26615e+89	0.515625	-2.60477e+89	0.203125	-2.55276e+89		0.328125	1.60134	0.375	3.43132	0.515625	1.00526
0.25	3.38411e+09	0.21875	298163	0.4375	9.07157e+07	0.15625	6.08987e+06	0.3125	3.2693e+09		0.21875	1.00494e+06	0.234375	6115.13	0.328125	157220	0.203125	35530.9	0.25	984192		0.1875	484.945	0.234375	77.4831	0.234375	253.505	0.15625	161.139	0.21875	468.191		0.1875	-2.05777e+89	0.234375	-4.38573e+83	0.28125	-2.26615e+89	0.515625	-2.60477e+89	0.203125	-2.57872e+89		0.328125	1.60134	0.375	3.4304	0.515625	1.00501
0.25	3.38411e+09	0.21875	294484	0.4375	9.07157e+07	0.15625	6.0183e+06	0.3125	3.25532e+09		0.234375	1.00494e+06	0.234375	6061.96	0.328125	157220	0.203125	35447.8	0.25	983114		0.1875	484.945	0.234375	77.2331	0.234375	253	0.171875	161.106	0.21875	468.191		0.1875	-2.05777e+89	0.234375	-4.43452e+83	0.296875	-2.26615e+89	0.515625	-2.60477e+89	0.203125	-2.57884e+89		0.328125	1.60134	0.390625	3.42974	0.515625	1.00481
0.25	3.38411e+09	0.21875	291689	0.4375	9.07157e+07	0.15625	5.94562e+06	0.3125	3.25532e+09		0.234375	1.00494e+06	0.234375	6027.18	0.328125	157220	0.203125	35252	0.25	983114		0.1875	484.945	0.234375	76.8014	0.234375	253	0.171875	161.006	0.21875	468.191		0.1875	-2.05777e+89	0.234375	-4.48806e+83	0.296875	-2.26615e+89	0.515625	-2.60477e+89	0.203125	-2.60477e+89		0.34375	1.60134	0.390625	3.42974	0.515625	1.00226
0.25	3.38411e+09	0.21875	285736	0.453125	9.07157e+07	0.15625	5.82434e+06	0.3125	3.25532e+09		0.234375	1.00494e+06	0.234375	5957.23	0.328125	157220	0.203125	35153.9	0.25	983114		0.1875	484.945	0.234375	76.6352	0.234375	253	0.171875	160.969	0.21875	468.191		0.1875	-2.05777e+89	0.234375	-4.90533e+83	0.296875	-2.26615e+89	0.515625	-2.60477e+89	0.203125	-2.60477e+89		0.34375	1.60134	0.390625	3.41546	0.515625	1.00226
0.25	3.38411e+09	0.21875	279174	0.453125	9.07157e+07	0.15625	5.77451e+06	0.3125	3.25532e+09		0.234375	1.00494e+06	0.234375	5928.8	0.328125	157220	0.203125	35061.3	0.265625	983114		0.1875	484.945	0.234375	76.3616	0.234375	253	0.171875	160.892	0.21875	468.191		0.1875	-2.05777e+89	0.234375	-4.92091e+83	0.296875	-2.26615e+89	0.515625	-2.60477e+89	0.203125	-2.60477e+89		0.34375	1.60134	0.390625	3.41546	0.515625	1.00217
0.25	3.38411e+09	0.21875	273643	0.453125	9.07157e+07	0.15625	5.71972e+06	0.3125	3.25532e+09		0.234375	1.00494e+06	0.25	5861.42	0.34375	157220	0.203125	34915.2	0.265625	983114		0.1875	484.945	0.25	76.1458	0.234375	253	0.171875	160.892	0.21875	468.191		0.1875	-2.05777e+89	0.234375	-5.16325e+83	0.296875	-2.26615e+89	0.515625	-2.60477e+89	0.203125	-2.60477e+89		0.34375	1.5968	0.390625	3.41546	0.515625	1.00217
0.25	3.38411e+09	0.21875	267566	0.453125	9.07157e+07	0.15625	5.64855e+06	0.3125	3.25532e+09		0.234375	1.00494e+06	0.25	5798.86	0.34375	157220	0.203125	34668.9	0.265625	983114		0.203125	484.945	0.25	75.909	0.25	253	0.171875	160.818	0.21875	468.191		0.203125	-2.05777e+89	0.234375	-5.25476e+83	0.296875	-2.26615e+89	0.5625	-2.60477e+89	0.203125	-2.60477e+89		0.34375	1.5968	0.390625	3.41546	0.53125	1.00217
0.25	3.38411e+09	0.21875	263363	0.453125	9.07157e+07	0.15625	5.5869e+06	0.3125	3.25532e+09		0.234375	1.00494e+06	0.25	5745.23	0.34375	157220	0.203125	34374.2	0.265625	982374		0.203125	484.945	0.25	75.7621	0.25	253	0.171875	160.771	0.21875	468.191		0.203125	-2.05777e+89	0.234375	-5.26142e+83	0.296875	-2.26615e+89	0.5625	-2.60477e+89	0.203125	-2.60477e+89		0.34375	1.5968	0.390625	3.40462	0.53125	1.00215
0.265625	3.38411e+09	0.234375	254813	0.453125	9.07157e+07	0.15625	5.56852e+06	0.3125	3.25532e+09		0.234375	1.00494e+06	0.25	5686.26	0.34375	157220	0.203125	34228.5	0.265625	981714		0.203125	484.945	0.25	75.6069	0.25	253	0.171875	160.428	0.21875	468.191		0.203125	-2.05777e+89	0.234375	-5.26876e+83	0.296875	-2.26615e+89	0.5625	-2.60477e+89	0.21875	-2.60477e+89		0.34375	1.59449	0.390625	3.40462	0.53125	1.00215
0.265625	3.38411e+09	0.234375	251804	0.453125	7.83169e+07	0.15625	5.53275e+06	0.3125	3.25532e+09		0.234375	1.00494e+06	0.25	5636.94	0.34375	144011	0.203125	34167.8	0.265625	980822		0.203125	484.945	0.25	75.2675	0.25	247.082	0.171875	160.367	0.21875	467.505		0.203125	-2.05777e+89	0.234375	-6.0987e+83	0.296875	-2.31829e+89	0.5625	-2.60477e+89	0.21875	-2.60477e+89		0.34375	1.58858	0.40625	3.40462	0.53125	1.00215
0.265625	3.38411e+09	0.234375	249478	0.453125	7.75454e+07	0.15625	5.45323e+06	0.3125	3.25532e+09		0.234375	1.00494e+06	0.25	5600.16	0.34375	142457	0.21875	33998.3	0.265625	980208		0.203125	484.945	0.25	75.1107	0.25	245.827	0.171875	160.367	0.21875	467.505		0.203125	-2.05777e+89	0.25	-6.12037e+83	0.296875	-2.34429e+89	0.5625	-2.60477e+89	0.21875	-2.60477e+89		0.34375	1.5725	0.40625	3.40462	0.53125	1.00215
0.265625	3.38411e+09	0.234375	246000	0.453125	7.66361e+07	0.15625	5.43021e+06	0.3125	3.25532e+09		0.234375	1.00494e+06	0.25	5560.26	0.34375	142113	0.21875	33729.6	0.265625	980208		0.203125	484.945	0.25	75.0277	0.25	245.444	0.171875	160.278	0.21875	467.203		0.203125	-2.05777e+89	0.25	-6.26035e+83	0.296875	-2.34429e+89	0.5625	-2.60477e+89	0.21875	-2.60477e+89		0.359375	1.5677	0.40625	3.40462	0.53125	1.00215
0.265625	3.38411e+09	0.234375	241664	0.453125	7.64007e+07	0.171875	5.39709e+06	0.3125	3.23145e+09		0.234375	1.00494e+06	0.25	5515.7	0.34375	141940	0.21875	33536.3	0.265625	978727		0.203125	484.945	0.25	74.695	0.25	245.444	0.171875	160.278	0.234375	466.82		0.203125	-2.05777e+89	0.25	-6.42366e+83	0.296875	-2.34429e+89	0.5625	-2.60477e+89	0.21875	-2.60477e+89		0.359375	1.5677	0.40625	3.36019	0.53125	1.00214
0.265625	3.38411e+09	0.234375	238521	0.453125	7.63963e+07	0.171875	5.36233e+06	0.3125	3.23145e+09		0.234375	1.00494e+06	0.25	5456.77	0.34375	141731	0.21875	33281.4	0.265625	978727		0.203125	484.945	0.25	74.3978	0.25	245.001	0.171875	160.223	0.234375	466.82		0.203125	-2.05777e+89	0.25	-6.74999e+83	0.296875	-2.34429e+89	0.5625	-2.60477e+89	0.21875	-2.60477e+89		0.359375	1.5677	0.40625	3.35862	0.53125	1.00214
0.265625	3.38411e+09	0.234375	235539	0.453125	7.63963e+07	0.171875	5.32474e+06	0.3125	3.23145e+09		0.234375	1.00494e+06	0.25	5383.46	0.34375	141643	0.21875	32875.1	0.265625	978727		0.203125	484.945	0.25	73.9328	0.25	244.855	0.171875	160.045	0.234375	466.82		0.203125	-2.05777e+89	0.25	-7.21692e+83	0.296875	-2.34429e+89	0.5625	-2.60477e+89	0.21875	-2.60477e+89		0.359375	1.55565	0.40625	3.35862	0.53125	1.00214
0.265625	3.38411e+09	0.234375	232272	0.453125	7.63963e+07	0.171875	5.24054e+06	0.328125	3.23145e+09		0.25	1.00494e+06	0.25	5359.42	0.34375	141443	0.21875	32761.9	0.265625	978727		0.203125	484.945	0.25	73.686	0.25	244.623	0.171875	159.783	0.234375	466.82		0.203125	-2.05777e+89	0.25	-7.4551e+83	0.3125	-2.34429e+89	0.5625	-2.60477e+89	0.21875	-2.60477e+89		0.359375	1.55217	0.40625	3.33843	0.546875	1.00213
0.265625	3.38411e+09	0.234375	229978	0.453125	7.63963e+07	0.171875	5.20709e+06	0.328125	3.23145e+09		0.25	1.00494e+06	0.25	5297.51	0.34375	141443	0.21875	32593.9	0.265625	978727		0.203125	484.945	0.25	73.4487	0.25	244.623	0.171875	159.735	0.234375	466.82		0.203125	-2.05777e+89	0.25	-7.66414e+83	0.3125	-2.34429e+89	0.5625	-2.60477e+89	0.21875	-2.60477e+89		0.359375	1.52349	0.40625	3.32223	0.546875	1.0018
0.265625	3.38411e+09	0.234375	226756	0.453125	7.62033e+07	0.171875	5.19028e+06	0.328125	3.23145e+09		0.25	1.00494e+06	0.25	5212.74	0.34375	141443	0.21875	32346	0.28125	978727		0.203125	484.945	0.25	73.1468	0.25	244.623	0.171875	159.638	0.234375	466.162		0.203125	-2.05777e+89	0.25	-1.05058e+84	0.3125	-2.34429e+89	0.5625	-2.60477e+89	0.21875	-2.60477e+89		0.359375	1.52349	0.421875	3.32028	0.546875	1.0018
0.265625	3.38411e+09	0.234375	225002	0.484375	7.62033e+07	0.171875	5.12924e+06	0.328125	3.23145e+09		0.25	1.00494e+06	0.265625	5179.83	0.359375	141443	0.21875	32186.1	0.28125	978727		0.203125	484.945	0.265625	72.9206	0.25	244.623	0.1875	159.44	0.234375	465.937		0.203125	-2.05777e+89	0.25	-1.22153e+84	0.3125	-2.34429e+89	0.5625	-2.60477e+89	0.21875	-2.60477e+89		0.359375	1.52349	0.421875	3.31258	0.546875	1.00179
0.265625	3.38411e+09	0.234375	220769	0.484375	7.62033e+07	0.171875	4.89332e+06	0.328125	3.23145e+09		0.25	1.00494e+06	0.265625	5125.4	0.359375	141443	0.21875	31444.5	0.28125	978727		0.203125	484.945	0.265625	72.5471	0.25	244.623	0.1875	158.13	0.234375	465.937		0.203125	-2.05777e+89	0.25	-1.22769e+84	0.3125	-2.34429e+89	0.5625	-2.60477e+89	0.21875	-2.60477e+89		0.359375	1.52349	0.421875	3.29492	0.546875	1.00165
0.265625	3.38411e+09	0.234375	217237	0.484375	7.62033e+07	0.171875	4.6888e+06	0.328125	3.23145e+09		0.25	1.00494e+06	0.265625	5085.93	0.359375	141443	0.21875	30609.7	0.28125	978727		0.203125	484.945	0.265625	72.2872	0.265625	244.623	0.1875	157.399	0.234375	465.937		0.21875	-2.05777e+89	0.25	-1.22869e+84	0.3125	-2.34429e+89	0.5625	-2.60477e+89	0.21875	-2.60477e+89		0.359375	1.51601	0.421875	3.2851	0.546875	1.00165
0.265625	3.38411e+09	0.25	215401	0.484375	7.62033e+07	0.171875	4.5935e+06	0.328125	3.22609e+09		0.25	1.00494e+06	0.265625	5021.25	0.359375	141443	0.21875	29879.1	0.28125	978727		0.21875	484.945	0.265625	72.0975	0.265625	244.623	0.1875	156.547	0.234375	465.937		0.21875	-2.05777e+89	0.25	-1.24285e+84	0.3125	-2.34429e+89	0.5625	-2.60477e+89	0.21875	-2.60477e+89		0.375	1.51601	0.421875	3.2851	0.546875	1.00155
0.265625	3.38411e+09	0.25	214228	0.484375	7.62033e+07	0.171875	4.50487e+06	0.328125	3.22609e+09		0.25	1.00494e+06	0.265625	4980.93	0.359375	141443	0.21875	29310.3	0.28125	978727		0.21875	484.945	0.265625	71.8234	0.265625	244.623	0.1875	155.246	0.234375	465.937		0.21875	-2.05777e+89	0.265625	-1.24745e+84	0.3125	-2.34429e+89	0.609375	-2.60477e+89	0.234375	-2.60477e+89		0.375	1.51601	0.421875	3.2851	0.546875	1.00155
0.265625	3.38411e+09	0.25	209550	0.484375	7.62033e+07	0.171875	4.4388e+06	0.328125	3.22031e+09		0.25	1.00494e+06	0.265625	4960.09	0.359375	141443	0.21875	28714.8	0.28125	977261		0.21875	484.945	0.265625	71.2922	0.265625	244.623	0.1875	154.881	0.234375	465.937		0.21875	-2.05777e+89	0.265625	-1.27559e+84	0.3125	-2.34429e+89	0.609375	-2.60477e+89	0.234375	-2.60477e+89		0.375	1.50573	0.421875	3.2851	0.546875	1.00129
0.28125	3.38411e+09	0.25	206494	0.484375	7.62033e+07	0.171875	4.37786e+06	0.328125	3.21013e+09		0.25	1.00494e+06	0.265625	4913.91	0.359375	141443	0.21875	28409.9	0.28125	977261		0.21875	484.945	0.265625	71.1272	0.265625	244.623	0.1875	153.8	0.234375	465.937		0.21875	-2.05777e+89	0.265625	-1.3649e+84	0.3125	-2.34429e+89	0.609375	-2.60477e+89	0.234375	-2.60477e+89		0.375	1.48957	0.4375	3.25078	0.546875	1.00128
0.28125	3.38411e+09	0.25	203781	0.484375	7.62033e+07	0.171875	4.3022e+06	0.328125	3.20272e+09		0.25	1.00494e+06	0.265625	4862.15	0.359375	141443	0.234375	28024.6	0.28125	977261		0.21875	484.945	0.265625	70.9169	0.265625	244.623	0.1875	153.564	0.234375	465.909		0.21875	-2.05777e+89	0.265625	-1.36981e+84	0.3125	-2.34429e+89	0.609375	-2.60477e+89	0.234375	-2.60477e+89		0.375	1.47571	0.4375	3.24858	0.5625	1.00113
0.28125	3.38411e+09	0.25	201622	0.484375	7.62033e+07	0.171875	4.24576e+06	0.328125	3.20272e+09		0.25	1.00494e+06	0.265625	4773.37	0.359375	141443	0.234375	27671.8	0.28125	977261		0.21875	484.945	0.265625	70.4062	0.265625	244.623	0.1875	153.339	0.25	465.109		0.21875	-2.05777e+89	0.265625	-1.38389e+84	0.3125	-2.34429e+89	0.609375	-2.60477e+89	0.234375	-2.60477e+89		0.375	1.47571	0.4375	3.24854	0.5625	1.00067
0.28125	3.38411e+09	0.25	198383	0.484375	7.62033e+07	0.171875	4.19136e+06	0.328125	3.20272e+09		0.25	1.00494e+06	0.265625	4710.47	0.359375	141443	0.234375	27546.6	0.28125	976574		0.21875	484.945	0.265625	70.3109	0.265625	244.623	0.1875	152.651	0.25	465.109		0.21875	-2.05777e+89	0.265625	-1.40213e+84	0.3125	-2.34429e+89	0.609375	-2.60477e+89	0.234375	-2.60477e+89		0.375	1.47323	0.4375	3.24854	0.5625	1.00061
0.28125	3.38411e+09	0.25	196627	0.484375	7.62033e+07	0.171875	4.14257e+06	0.328125	3.20272e+09		0.25	1.00494e+06	0.265625	4681.25	0.359375	141443	0.234375	27380.1	0.28125	974320		0.21875	484.945	0.265625	70.2484	0.265625	244.623	0.1875	152.439	0.25	465.109		0.21875	-2.05777e+89	0.265625	-1.40733e+84	0.3125	-2.34429e+89	0.609375	-2.60477e+89	0.234375	-2.60477e+89		0.375	1.47323	0.4375	3.24854	0.5625	1.0006
0.28125	3.38411e+09	0.25	194895	0.484375	7.62033e+07	0.171875	4.10625e+06	0.34375	3.18997e+09		0.265625	1.00494e+06	0.28125	4651.77	0.359375	141443	0.234375	27181	0.296875	971928		0.21875	484.945	0.265625	70.1212	0.265625	244.623	0.1875	152.242	0.25	465.109		0.21875	-2.05777e+89	0.265625	-1.47192e+84	0.3125	-2.34429e+89	0.609375	-2.60477e+89	0.234375	-2.60477e+89		0.375	1.47323	0.4375	3.24854	0.5625	1.0006
0.28125	3.38411e+09	0.25	193023	0.484375	6.67503e+07	0.1875	4.0801e+06	0.34375	3.18629e+09		0.265625	1.00494e+06	0.28125	4605.99	0.375	135106	0.234375	26924.3	0.296875	970902		0.21875	484.945	0.265625	69.8459	0.265625	241.42	0.1875	151.778	0.25	465.109		0.21875	-2.05777e+89	0.265625	-1.48258e+84	0.328125	-2.4084e+89	0.609375	-2.60477e+89	0.234375	-2.60477e+89		0.390625	1.47323	0.4375	3.24854	0.5625	1.0006
0.28125	3.38411e+09	0.25	191367	0.484375	6.46318e+07	0.1875	4.03696e+06	0.34375	3.18214e+09		0.265625	1.00494e+06	0.28125	4571.95	0.375	133300	0.234375	26791.1	0.296875	970902		0.21875	484.945	0.28125	69.7089	0.265625	240.192	0.1875	151.723	0.25	465.109		0.21875	-2.05777e+89	0.265625	-1.49615e+84	0.328125	-2.47453e+89	0.609375	-2.60477e+89	0.234375	-2.60477e+89		0.390625	1.47323	0.4375	3.24854	0.5625	1.0006
0.28125	3.38411e+09	0.25	190018	0.484375	6.39063e+07	0.1875	4.01529e+06	0.34375	3.16467e+09		0.265625	1.00494e+06	0.28125	4538.48	0.375	132036	0.234375	26622.1	0.296875	970902		0.21875	484.945	0.28125	69.4258	0.265625	239.823	0.1875	151.493	0.25	464.995		0.21875	-2.05777e+89	0.265625	-1.52283e+84	0.328125	-2.47453e+89	0.609375	-2.60477e+89	0.234375	-2.60477e+89		0.390625	1.47323	0.453125	3.24854	0.578125	1.00054
0.28125	3.38411e+09	0.25	188254	0.515625	6.36488e+07	0.1875	3.97386e+06	0.34375	3.16467e+09		0.265625	1.00494e+06	0.28125	4515.29	0.375	131980	0.234375	26526.6	0.296875	970902		0.21875	484.945	0.28125	69.2188	0.265625	239.295	0.1875	151.277	0.25	464.449		0.21875	-2.05777e+89	0.265625	-1.53001e+84	0.328125	-2.47453e+89	0.609375	-2.60477e+89	0.234375	-2.60477e+89		0.390625	1.47323	0.453125	3.24854	0.578125	1.00054
0.28125	3.38411e+09	0.25	185796	0.515625	6.3529e+07	0.1875	3.92877e+06	0.34375	3.16467e+09		0.265625	1.00494e+06	0.28125	4483.97	0.375	131766	0.234375	26409.2	0.296875	969920		0.21875	484.945	0.28125	68.761	0.265625	239.295	0.203125	151.194	0.25	464.448		0.21875	-2.05777e+89	0.265625	-1.55125e+84	0.328125	-2.47453e+89	0.609375	-2.60477e+89	0.234375	-2.60477e+89		0.390625	1.46311	0.453125	3.24854	0.578125	1.00053
0.28125	3.38411e+09	0.265625	183163	0.515625	6.3446e+07	0.1875	3.90589e+06	0.34375	3.16467e+09		0.265625	1.00494e+06	0.28125	4430.67	0.375	131766	0.234375	26172.1	0.296875	969920		0.21875	484.945	0.28125	68.4567	0.28125	239.295	0.203125	151.043	0.25	464.448		0.21875	-2.05777e+89	0.28125	-1.5683e+84	0.328125	-2.47453e+89	0.609375	-2.60477e+89	0.234375	-2.60477e+89		0.390625	1.44696	0.453125	3.24363	0.578125	1.00053
0.28125	3.38411e+09	0.265625	179243	0.515625	6.32986e+07	0.1875	3.89159e+06	0.34375	3.15933e+09		0.265625	1.00494e+06	0.28125	4358.46	0.375	131766	0.234375	25979.2	0.296875	969920		0.234375	484.945	0.28125	68.2334	0.28125	239.295	0.203125	150.915	0.25	464.448		0.234375	-2.05777e+89	0.28125	-1.57203e+84	0.328125	-2.47453e+89	0.609375	-2.60477e+89	0.25	-2.60477e+89		0.390625	1.44696	0.453125	3.24363	0.578125	1.00053
0.28125	3.38411e+09	0.265625	177893	0.515625	6.32083e+07	0.1875	3.87706e+06	0.34375	3.15933e+09		0.265625	1.00494e+06	0.28125	4328.25	0.375	131653	0.234375	25910.4	0.296875	969920		0.234375	484.945	0.28125	68.0188	0.28125	239.295	0.203125	150.913	0.25	464.448		0.234375	-2.05777e+89	0.28125	-1.61607e+84	0.328125	-2.47453e+89	0.609375	-2.60477e+89	0.25	-2.60477e+89		0.390625	1.44696	0.453125	3.24363	0.578125	1.00051
0.28125	3.38411e+09	0.265625	175929	0.515625	6.31872e+07	0.1875	3.85749e+06	0.34375	3.13724e+09		0.265625	1.00494e+06	0.28125	4298.44	0.375	131633	0.234375	25834.5	0.296875	969599		0.234375	484.945	0.28125	67.7917	0.28125	239.295	0.203125	150.881	0.25	464.448		0.234375	-2.05777e+89	0.28125	-1.61704e+84	0.328125	-2.47453e+89	0.609375	-2.60477e+89	0.25	-2.60477e+89		0.40625	1.44696	0.453125	3.24363	0.578125	0.999658
0.28125	3.38411e+09	0.265625	173627	0.515625	6.31816e+07	0.1875	3.84639e+06	0.34375	3.13724e+09		0.265625	1.00494e+06	0.28125	4257.5	0.375	131604	0.234375	25635.9	0.296875	969599		0.234375	484.945	0.28125	67.6349	0.28125	239.295	0.203125	150.691	0.265625	464.214		0.234375	-2.05777e+89	0.28125	-1.61827e+84	0.328125	-2.47453e+89	0.65625	-2.60477e+89	0.25	-2.60477e+89		0.40625	1.44696	0.453125	3.24363	0.578125	0.99925
0.296875	3.38411e+09	0.265625	171217	0.515625	6.31816e+07	0.1875	3.8318e+06	0.34375	3.13724e+09		0.265625	1.00494e+06	0.28125	4200.75	0.375	131603	0.234375	25603.3	0.296875	969337		0.234375	484.945	0.28125	67.4144	0.28125	239.295	0.203125	150.516	0.265625	464.214		0.234375	-2.05777e+89	0.28125	-1.62197e+84	0.328125	-2.47453e+89	0.65625	-2.60477e+89	0.25	-2.60477e+89		0.40625	1.44696	0.46875	3.24362	0.578125	0.999118
0.296875	3.38411e+09	0.265625	169947	0.515625	6.31535e+07	0.1875	3.81645e+06	0.34375	3.13724e+09		0.265625	1.00494e+06	0.28125	4176.39	0.375	131539	0.25	25516.5	0.296875	968445		0.234375	484.945	0.28125	67.2837	0.28125	239.295	0.203125	150.426	0.265625	464.214		0.234375	-2.05777e+89	0.28125	-2.61227e+84	0.328125	-2.47453e+89	0.65625	-2.60477e+89	0.25	-2.60477e+89		0.40625	1.44696	0.46875	3.24362	0.59375	0.999115
0.296875	3.38411e+09	0.265625	166245	0.515625	6.31448e+07	0.1875	3.78449e+06	0.34375	3.13724e+09		0.28125	1.00494e+06	0.296875	4145.16	0.375	131442	0.25	25447.6	0.3125	968445		0.234375	484.945	0.28125	67.0032	0.28125	239.295	0.203125	150.393	0.265625	464.214		0.234375	-2.05777e+89	0.28125	-2.61769e+84	0.328125	-2.47453e+89	0.65625	-2.60477e+89	0.25	-2.60477e+89		0.40625	1.44696	0.46875	3.24362	0.59375	0.999113
0.296875	3.38411e+09	0.265625	163195	0.515625	6.31448e+07	0.1875	3.74393e+06	0.359375	3.13724e+09		0.28125	1.00494e+06	0.296875	4111.93	0.375	131343	0.25	25333	0.3125	968437		0.234375	484.945	0.296875	66.9542	0.28125	239.295	0.203125	150.168	0.265625	464.214		0.234375	-2.05777e+89	0.28125	-2.62521e+84	0.34375	-2.47453e+89	0.65625	-2.60477e+89	0.25	-2.60477e+89		0.40625	1.44696	0.46875	3.24298	0.59375	0.999112
0.296875	3.38411e+09	0.265625	161797	0.515625	6.31448e+07	0.1875	3.72222e+06	0.359375	3.13724e+09		0.28125	1.00494e+06	0.296875	4074.14	0.375	131340	0.25	25228.2	0.3125	968437		0.234375	484.945	0.296875	66.7644	0.28125	239.295	0.203125	150.168	0.265625	463.93		0.234375	-2.05777e+89	0.28125	-2.88974e+84	0.34375	-2.47453e+89	0.65625	-2.60477e+89	0.25	-2.60477e+89		0.40625	1.44696	0.46875	3.23319	0.59375	0.998994
0.296875	3.38411e+09	0.265625	160043	0.515625	6.31448e+07	0.1875	3.70306e+06	0.359375	3.13672e+09		0.28125	1.00494e+06	0.296875	4033.69	0.390625	131340	0.25	25216.2	0.3125	968437		0.234375	484.945	0.296875	66.609	0.28125	239.295	0.203125	150.132	0.265625	463.93		0.234375	-2.05777e+89	0.28125	-2.89807e+84	0.34375	-2.47453e+89	0.65625	-2.60477e+89	0.25	-2.60477e+89		0.40625	1.44696	0.46875	3.23319	0.59375	0.998992
0.296875	3.38411e+09	0.265625	158704	0.515625	6.31448e+07	0.1875	3.68877e+06	0.359375	3.13672e+09		0.28125	1.00494e+06	0.296875	4008.76	0.390625	131340	0.25	25124.5	0.3125	967518		0.234375	484.945	0.296875	66.4457	0.28125	239.295	0.203125	149.98	0.265625	463.93		0.234375	-2.05777e+89	0.28125	-2.90135e+84	0.34375	-2.47453e+89	0.65625	-2.60477e+89	0.25	-2.60477e+89		0.40625	1.44696	0.46875	3.23319	0.59375	0.998992
0.296875	3.38411e+09	0.265625	156860	0.546875	6.31421e+07	0.1875	3.66447e+06	0.359375	3.12807e+09		0.28125	1.00494e+06	0.296875	3989.85	0.390625	131340	0.25	24970.4	0.3125	965746		0.234375	484.945	0.296875	66.046	0.28125	239.295	0.203125	149.895	0.265625	463.93		0.234375	-2.05777e+89	0.28125	-2.91535e+84	0.34375	-2.47453e+89	0.65625	-2.60477e+89	0.25	-2.60477e+89		0.40625	1.44696	0.46875	3.23319	0.59375	0.998991
0.296875	3.38411e+09	0.28125	154595	0.546875	6.31421e+07	0.1875	3.64291e+06	0.359375	3.12807e+09		0.28125	1.00494e+06	0.296875	3956.44	0.390625	131340	0.25	24912	0.3125	964444		0.234375	484.945	0.296875	65.8093	0.296875	239.295	0.203125	149.833	0.265625	463.93		0.234375	-2.05777e+89	0.296875	-2.99206e+84	0.34375	-2.47453e+89	0.65625	-2.60477e+89	0.25	-2.60477e+89		0.421875	1.44696	0.484375	3.23319	0.59375	0.99897
0.296875	3.38411e+09	0.28125	152342	0.546875	6.31421e+07	0.203125	3.63476e+06	0.359375	3.12404e+09		0.28125	1.00494e+06	0.296875	3936.74	0.390625	131340	0.25	24878	0.3125	957013		0.234375	484.945	0.296875	65.6628	0.296875	239.295	0.203125	149.806	0.265625	463.501		0.234375	-2.05777e+89	0.296875	-2.99209e+84	0.34375	-2.47453e+89	0.65625	-2.60477e+89	0.25	-2.60477e+89		0.421875	1.44696	0.484375	3.23319	0.59375	0.998957
0.296875	3.38411e+09	0.28125	149932	0.546875	6.31204e+07	0.203125	3.61728e+06	0.359375	3.12404e+09		0.28125	1.00494e+06	0.296875	3890.77	0.390625	131340	0.25	24868.2	0.3125	957013		0.234375	484.945	0.296875	65.566	0.296875	239.295	0.203125	149.712	0.265625	463.35		0.234375	-2.05777e+89	0.296875	-3.00268e+84	0.34375	-2.47453e+89	0.65625	-2.60477e+89	0.25	-2.60477e+89		0.421875	1.44696	0.484375	3.23319	0.609375	0.998957
0.296875	3.38411e+09	0.28125	147601	0.546875	5.84445e+07	0.203125	3.56584e+06	0.359375	3.12404e+09		0.28125	1.00494e+06	0.296875	3833.59	0.390625	124463	0.25	24831.4	0.3125	956604		0.25	484.945	0.296875	65.3691	0.296875	234.73	0.21875	149.588	0.265625	463.35		0.25	-2.05777e+89	0.296875	-3.0089e+84	0.34375	-2.5006e+89	0.65625	-2.60477e+89	0.265625	-2.60477e+89		0.421875	1.4437	0.484375	3.20011	0.609375	0.998738
0.296875	3.38411e+09	0.28125	146193	0.546875	5.76195e+07	0.203125	3.53742e+06	0.359375	3.11315e+09		0.28125	1.00494e+06	0.296875	3810.37	0.390625	123301	0.25	24790.7	0.3125	956604		0.25	484.945	0.296875	65.2564	0.296875	234.38	0.21875	149.577	0.28125	463.35		0.25	-2.05777e+89	0.296875	-3.69982e+84	0.34375	-2.52662e+89	0.65625	-2.60477e+89	0.265625	-2.60477e+89		0.421875	1.4437	0.484375	3.20011	0.609375	0.998738
0.296875	3.38411e+09	0.28125	143429	0.546875	5.63553e+07	0.203125	3.53494e+06	0.359375	3.11315e+09		0.28125	1.00494e+06	0.3125	3779.85	0.390625	122410	0.25	24741.9	0.3125	956604		0.25	484.945	0.296875	65.1489	0.296875	234.38	0.21875	149.577	0.28125	463.35		0.25	-2.05777e+89	0.296875	-3.70106e+84	0.34375	-2.52662e+89	0.65625	-2.60477e+89	0.265625	-2.60477e+89		0.421875	1.4437	0.484375	3.20011	0.609375	0.998737
0.296875	3.38411e+09	0.28125	141839	0.546875	5.60386e+07	0.203125	3.52198e+06	0.359375	3.10111e+09		0.28125	1.00494e+06	0.3125	3761.81	0.390625	121943	0.25	24672.8	0.328125	956119		0.25	484.945	0.296875	65.0259	0.296875	234.187	0.21875	149.571	0.28125	463.207		0.25	-2.05777e+89	0.296875	-3.72475e+84	0.34375	-2.52662e+89	0.65625	-2.60477e+89	0.265625	-2.60477e+89		0.421875	1.4437	0.484375	3.20011	0.609375	0.998714
0.296875	3.38411e+09	0.28125	140576	0.546875	5.60268e+07	0.203125	3.49623e+06	0.359375	3.08331e+09		0.28125	1.00494e+06	0.3125	3732.74	0.390625	121905	0.25	24660.3	0.328125	956119		0.25	484.945	0.296875	64.8641	0.296875	234.187	0.21875	149.459	0.28125	463.207		0.25	-2.05777e+89	0.296875	-3.73171e+84	0.34375	-2.52662e+89	0.65625	-2.60477e+89	0.265625	-2.60477e+89		0.421875	1.4437	0.484375	3.20011	0.609375	0.998713
0.296875	3.38411e+09	0.28125	138679	0.546875	5.53277e+07	0.203125	3.45952e+06	0.359375	3.05405e+09		0.296875	1.00494e+06	0.3125	3715.77	0.390625	121884	0.25	24638.6	0.328125	955671		0.25	484.945	0.3125	64.7412	0.296875	234.106	0.21875	149.458	0.28125	462.937		0.25	-2.05777e+89	0.296875	-3.73295e+84	0.34375	-2.52662e+89	0.65625	-2.60477e+89	0.265625	-2.60477e+89		0.421875	1.4437	0.5	3.20011	0.609375	0.998655
0.3125	3.38411e+09	0.28125	137237	0.546875	5.53277e+07	0.203125	3.45111e+06	0.359375	3.05405e+09		0.296875	1.00494e+06	0.3125	3688.76	0.40625	121850	0.265625	24579.8	0.328125	954422		0.25	484.945	0.3125	64.5757	0.296875	234.106	0.21875	149.267	0.28125	462.888		0.25	-2.05777e+89	0.296875	-3.74314e+84	0.34375	-2.52662e+89	0.6875	-2.60477e+89	0.265625	-2.60477e+89		0.4375	1.4437	0.5	3.20011	0.609375	0.998653
0.3125	3.38411e+09	0.28125	135678	0.546875	5.53277e+07	0.203125	3.42797e+06	0.375	3.05042e+09		0.296875	1.00494e+06	0.3125	3667.8	0.40625	121850	0.265625	24450.2	0.328125	950327		0.25	484.945	0.3125	64.5428	0.296875	234.106	0.21875	149.216	0.28125	462.888		0.25	-2.05777e+89	0.296875	-3.74892e+84	0.359375	-2.52662e+89	0.6875	-2.60477e+89	0.265625	-2.60477e+89		0.4375	1.43903	0.5	3.20011	0.625	0.998653
0.3125	3.38411e+09	0.28125	133979	0.546875	5.53277e+07	0.203125	3.41518e+06	0.375	3.04044e+09		0.296875	1.00494e+06	0.3125	3638.21	0.40625	121850	0.265625	24293	0.328125	950327		0.25	484.945	0.3125	64.4697	0.296875	234.106	0.21875	149.133	0.28125	462.888		0.25	-2.05777e+89	0.296875	-3.75144e+84	0.359375	-2.52662e+89	0.6875	-2.60477e+89	0.265625	-2.60477e+89		0.4375	1.43903	0.5	3.20011	0.625	0.998652
0.3125	3.38411e+09	0.28125	132873	0.546875	5.53277e+07	0.203125	3.37804e+06	0.375	3.03283e+09		0.296875	1.00494e+06	0.3125	3592.8	0.40625	121850	0.265625	24157.4	0.328125	950327		0.25	484.945	0.3125	64.3115	0.296875	234.106	0.21875	148.987	0.28125	462.849		0.25	-2.05777e+89	0.3125	-3.75144e+84	0.359375	-2.52662e+89	0.6875	-2.60477e+89	0.265625	-2.60477e+89		0.4375	1.43903	0.5	3.20011	0.625	0.998601
0.3125	3.38411e+09	0.296875	128812	0.546875	5.53277e+07	0.203125	3.3547e+06	0.375	3.02776e+09		0.296875	1.00494e+06	0.3125	3553.23	0.40625	121850	0.265625	24108.8	0.328125	950327		0.25	484.945	0.3125	64.0217	0.296875	234.106	0.21875	148.844	0.28125	462.849		0.25	-2.05777e+89	0.3125	-3.78426e+84	0.359375	-2.52662e+89	0.6875	-2.60477e+89	0.265625	-2.60477e+89		0.4375	1.43903	0.5	3.20011	0.625	0.998601
0.3125	3.38411e+09	0.296875	127268	0.578125	5.53277e+07	0.203125	3.34007e+06	0.375	3.02776e+09		0.296875	1.00494e+06	0.3125	3515.2	0.40625	121826	0.265625	24040.8	0.328125	949936		0.25	484.945	0.3125	63.9103	0.296875	234.106	0.21875	148.633	0.28125	462.849		0.25	-2.05777e+89	0.3125	-3.84933e+84	0.359375	-2.52662e+89	0.6875	-2.60477e+89	0.265625	-2.60477e+89		0.4375	1.43903	0.5	3.17375	0.625	0.9986
0.3125	3.38411e+09	0.296875	126495	0.578125	5.53277e+07	0.203125	3.32769e+06	0.375	3.02776e+09		0.296875	1.00494e+06	0.3125	3490.7	0.40625	121826	0.265625	23980.9	0.328125	947779		0.25	484.945	0.3125	63.7956	0.3125	234.106	0.21875	148.409	0.28125	462.849		0.25	-2.05777e+89	0.3125	-3.84964e+84	0.359375	-2.52662e+89	0.6875	-2.60477e+89	0.265625	-2.60477e+89		0.4375	1.43116	0.515625	3.17375	0.625	0.9986
0.3125	3.38411e+09	0.296875	124885	0.578125	5.53277e+07	0.203125	3.31609e+06	0.375	3.02776e+09		0.296875	1.00494e+06	0.3125	3458.92	0.40625	121826	0.265625	23900.8	0.328125	947779		0.25	484.945	0.3125	63.3248	0.3125	234.106	0.21875	148.393	0.28125	462.849		0.25	-2.05777e+89	0.3125	-3.98419e+84	0.359375	-2.52662e+89	0.6875	-2.60477e+89	0.28125	-2.60477e+89		0.4375	1.43116	0.515625	3.17375	0.625	0.998598
0.3125	3.38411e+09	0.296875	123506	0.578125	5.53277e+07	0.203125	3.29055e+06	0.375	3.02776e+09		0.296875	1.00494e+06	0.3125	3448.9	0.40625	121826	0.265625	23852	0.328125	947779		0.25	484.945	0.3125	63.2738	0.3125	234.106	0.21875	148.386	0.296875	462.849		0.25	-2.05777e+89	0.3125	-4.01876e+84	0.359375	-2.52662e+89	0.6875	-2.60477e+89	0.28125	-2.60477e+89		0.4375	1.43116	0.515625	3.1443	0.625	0.998598
0.3125	3.38411e+09	0.296875	122159	0.578125	5.53277e+07	0.203125	3.27629e+06	0.375	3.02776e+09		0.296875	1.00494e+06	0.328125	3434.18	0.40625	121826	0.265625	23775.3	0.34375	947779		0.265625	484.945	0.3125	63.1676	0.3125	234.106	0.21875	148.358	0.296875	462.849		0.25	-2.05777e+89	0.3125	-4.04962e+84	0.359375	-2.52662e+89	0.6875	-2.60477e+89	0.28125	-2.60477e+89		0.453125	1.43116	0.515625	3.1443	0.625	0.998597
0.3125	3.38411e+09	0.296875	121136	0.578125	5.53277e+07	0.203125	3.26748e+06	0.375	3.02776e+09		0.296875	1.00494e+06	0.328125	3407.06	0.40625	121826	0.265625	23723.4	0.34375	947728		0.265625	484.945	0.3125	62.9233	0.3125	234.106	0.21875	148.167	0.296875	462.09		0.265625	-2.05777e+89	0.3125	-4.04962e+84	0.359375	-2.52662e+89	0.6875	-2.60477e+89	0.28125	-2.60477e+89		0.453125	1.43116	0.515625	3.08819	0.640625	0.998597
0.3125	3.38411e+09	0.296875	120201	0.578125	5.53277e+07	0.21875	3.23157e+06	0.375	3.02302e+09		0.296875	1.00494e+06	0.328125	3390.83	0.40625	121826	0.265625	23638.1	0.34375	946826		0.265625	484.945	0.3125	62.7715	0.3125	234.106	0.234375	148.11	0.296875	462.09		0.265625	-2.05777e+89	0.3125	-4.05219e+84	0.359375	-2.52662e+89	0.6875	-2.60477e+89	0.28125	-2.60477e+89		0.453125	1.43116	0.515625	3.07935	0.640625	0.998597
0.3125	3.38411e+09	0.296875	118647	0.578125	5.53277e+07	0.21875	3.19981e+06	0.375	3.01883e+09		0.3125	1.00494e+06	0.328125	3365.73	0.40625	121826	0.265625	23596.9	0.34375	944287		0.265625	484.945	0.328125	62.6416	0.3125	234.106	0.234375	148.031	0.296875	461.603		0.265625	-2.05777e+89	0.3125	-4.09493e+84	0.359375	-2.52662e+89	0.6875	-2.60477e+89	0.28125	-2.60477e+89		0.453125	1.42666	0.515625	3.06294	0.640625	0.998597
0.3125	3.38411e+09	0.296875	117336	0.578125	5.53277e+07	0.21875	3.17963e+06	0.375	3.01883e+09		0.3125	1.00494e+06	0.328125	3308.13	0.421875	121826	0.265625	23584.3	0.34375	944287		0.265625	484.945	0.328125	62.4953	0.3125	234.106	0.234375	148.031	0.296875	461.603		0.265625	-2.05777e+89	0.3125	-4.0966e+84	0.359375	-2.52662e+89	0.6875	-2.60477e+89	0.28125	-2.60477e+89		0.453125	1.41676	0.53125	3.06294	0.640625	0.998597
0.3125	3.38411e+09	0.296875	116777	0.578125	5.53277e+07	0.21875	3.15469e+06	0.375	3.01373e+09		0.3125	1.00494e+06	0.328125	3291.09	0.421875	121826	0.265625	23568	0.34375	941961		0.265625	484.945	0.328125	62.3042	0.3125	234.106	0.234375	148.004	0.296875	461.603		0.265625	-2.05777e+89	0.3125	-4.12133e+84	0.359375	-2.52662e+89	0.6875	-2.60477e+89	0.28125	-2.60477e+89		0.453125	1.41676	0.53125	3.06294	0.640625	0.998597
0.3125	3.38411e+09	0.296875	115863	0.578125	5.18437e+07	0.21875	3.15049e+06	0.390625	3.01373e+09		0.3125	1.00494e+06	0.328125	3275.98	0.421875	117593	0.265625	23511.5	0.34375	941961		0.265625	484.945	0.328125	62.2517	0.3125	231.528	0.234375	147.968	0.296875	461.603		0.265625	-2.05777e+89	0.3125	-4.17859e+84	0.359375	-2.52662e+89	0.6875	-2.60477e+89	0.28125	-2.60477e+89		0.453125	1.41455	0.53125	3.04882	0.640625	0.998597
0.328125	3.38411e+09	0.296875	114646	0.578125	4.93761e+07	0.21875	3.14702e+06	0.390625	3.01251e+09		0.3125	1.00494e+06	0.328125	3250.47	0.421875	116342	0.28125	23459.3	0.34375	941702		0.265625	484.945	0.328125	62.1843	0.3125	230.354	0.234375	147.902	0.296875	461.127		0.265625	-2.05777e+89	0.328125	-4.21838e+84	0.375	-2.55267e+89	0.6875	-2.60477e+89	0.28125	-2.60477e+89		0.453125	1.41455	0.53125	3.03963	0.640625	0.998597
0.328125	3.38411e+09	0.296875	112981	0.578125	4.88415e+07	0.21875	3.13594e+06	0.390625	3.00141e+09		0.3125	1.00494e+06	0.328125	3228.29	0.421875	115585	0.28125	23339	0.34375	940912		0.265625	484.945	0.328125	61.9022	0.3125	230.223	0.234375	147.872	0.296875	460.824		0.265625	-2.05777e+89	0.328125	-4.23556e+84	0.375	-2.55267e+89	0.703125	-2.60477e+89	0.28125	-2.60477e+89		0.453125	1.41455	0.53125	3.03146	0.640625	0.998596
0.328125	3.38411e+09	0.3125	112250	0.625	4.87343e+07	0.21875	3.1143e+06	0.390625	2.99878e+09		0.3125	1.00494e+06	0.328125	3195.28	0.421875	115220	0.28125	23303.4	0.34375	940912		0.265625	484.945	0.328125	61.7507	0.3125	230.005	0.234375	147.872	0.296875	460.824		0.265625	-2.05777e+89	0.328125	-4.23917e+84	0.375	-2.55267e+89	0.703125	-2.60477e+89	0.28125	-2.60477e+89		0.46875	1.41455	0.53125	3.03146	0.65625	0.998596
0.328125	3.38411e+09	0.3125	110967	0.625	4.85209e+07	0.21875	3.10057e+06	0.390625	2.99878e+09		0.3125	1.00494e+06	0.328125	3176.05	0.421875	115107	0.28125	23224.5	0.34375	938390		0.265625	484.945	0.328125	61.5425	0.328125	229.811	0.234375	147.872	0.296875	460.824		0.265625	-2.05777e+89	0.328125	-4.24535e+84	0.375	-2.55267e+89	0.703125	-2.60477e+89	0.28125	-2.60477e+89		0.46875	1.41455	0.53125	3.03146	0.65625	0.998581
0.328125	3.38411e+09	0.3125	108792	0.625	4.83573e+07	0.21875	3.08384e+06	0.390625	2.99878e+09		0.3125	1.00494e+06	0.328125	3156.82	0.421875	115006	0.28125	23165.3	0.34375	938390		0.265625	484.945	0.328125	61.325	0.328125	229.438	0.234375	147.854	0.3125	460.652		0.265625	-2.05777e+89	0.328125	-4.25587e+84	0.375	-2.55267e+89	0.703125	-2.60477e+89	0.28125	-2.60477e+89		0.46875	1.41455	0.53125	3.03146	0.65625	0.998563
0.328125	3.38411e+09	0.3125	107615	0.625	4.82363e+07	0.21875	3.07078e+06	0.390625	2.99878e+09		0.3125	1.00494e+06	0.34375	3129.58	0.421875	114888	0.28125	23139.2	0.34375	938390		0.265625	484.945	0.328125	61.1119	0.328125	229.408	0.234375	147.783	0.3125	460.652		0.265625	-2.05777e+89	0.328125	-4.26947e+84	0.375	-2.55267e+89	0.703125	-2.60477e+89	0.28125	-2.60477e+89		0.46875	1.41455	0.546875	3.02188	0.65625	0.99856
0.328125	3.38411e+09	0.3125	106545	0.625	4.82276e+07	0.21875	3.06916e+06	0.390625	2.99878e+09		0.3125	1.00494e+06	0.34375	3114.85	0.421875	114828	0.28125	23129.4	0.359375	938390		0.265625	484.945	0.328125	61.0066	0.328125	229.408	0.234375	147.651	0.3125	460.645		0.265625	-2.05777e+89	0.328125	-4.27303e+84	0.375	-2.55267e+89	0.703125	-2.60477e+89	0.296875	-2.60477e+89		0.46875	1.40958	0.546875	3.02188	0.65625	0.998376
0.328125	3.38411e+09	0.3125	105853	0.625	4.82276e+07	0.21875	3.05165e+06	0.390625	2.99878e+09		0.3125	1.00494e+06	0.34375	3085.79	0.421875	114821	0.28125	23077.1	0.359375	935436		0.265625	484.945	0.328125	60.8303	0.328125	229.408	0.234375	147.613	0.3125	460.645		0.265625	-2.05777e+89	0.328125	-4.35163e+84	0.375	-2.55267e+89	0.703125	-2.60477e+89	0.296875	-2.60477e+89		0.46875	1.40958	0.546875	3.02188	0.65625	0.998376
0.328125	3.38411e+09	0.3125	104782	0.625	4.82276e+07	0.21875	3.01727e+06	0.390625	2.99609e+09		0.3125	1.00494e+06	0.34375	3067.66	0.421875	114819	0.28125	23017	0.359375	935436		0.28125	484.945	0.328125	60.5189	0.328125	229.408	0.234375	147.573	0.3125	460.645		0.265625	-2.05777e+89	0.328125	-4.54728e+84	0.375	-2.55267e+89	0.703125	-2.60477e+89	0.296875	-2.60477e+89		0.46875	1.40958	0.546875	3.02188	0.65625	0.998375
0.328125	3.38411e+09	0.3125	103622	0.625	4.82276e+07	0.21875	3.00137e+06	0.390625	2.99609e+09		0.3125	1.00494e+06	0.34375	3054.19	0.421875	114818	0.28125	22981.8	0.359375	935436		0.28125	484.945	0.34375	60.4513	0.328125	229.408	0.234375	147.573	0.3125	460.645		0.265625	-2.05777e+89	0.328125	-4.56379e+84	0.375	-2.55267e+89	0.703125	-2.60477e+89	0.296875	-2.60477e+89		0.46875	1.40958	0.546875	3.02188	0.65625	0.998375
0.328125	3.38411e+09	0.3125	102571	0.625	4.82139e+07	0.21875	2.98858e+06	0.390625	2.97552e+09		0.328125	1.00494e+06	0.34375	3042.33	0.421875	114709	0.28125	22918.5	0.359375	935436		0.28125	484.945	0.34375	60.3229	0.328125	229.408	0.234375	147.573	0.3125	460.645		0.28125	-2.05777e+89	0.328125	-4.65174e+84	0.375	-2.55267e+89	0.703125	-2.60477e+89	0.296875	-2.60477e+89		0.484375	1.40958	0.546875	3.02188	0.65625	0.998371
0.328125	3.38411e+09	0.3125	101536	0.625	4.82139e+07	0.21875	2.97439e+06	0.390625	2.97552e+09		0.328125	1.00494e+06	0.34375	3012.37	0.421875	114708	0.28125	22739.8	0.359375	933799		0.28125	484.945	0.34375	60.2162	0.328125	229.408	0.234375	147.501	0.3125	460.496		0.28125	-2.05777e+89	0.328125	-4.65685e+84	0.375	-2.55267e+89	0.703125	-2.60477e+89	0.296875	-2.60477e+89		0.484375	1.40958	0.546875	3.02188	0.65625	0.99837
0.328125	3.38411e+09	0.3125	100690	0.625	4.82139e+07	0.21875	2.95949e+06	0.390625	2.97401e+09		0.328125	1.00494e+06	0.34375	2992.54	0.4375	114679	0.28125	22685	0.359375	933799		0.28125	484.945	0.34375	60.1864	0.328125	229.408	0.25	147.441	0.3125	460.496		0.28125	-2.05777e+89	0.328125	-4.65705e+84	0.375	-2.55267e+89	0.703125	-2.60477e+89	0.296875	-2.60477e+89		0.484375	1.40958	0.546875	3.02188	0.671875	0.99837
0.328125	3.38411e+09	0.3125	99819.2	0.625	4.82139e+07	0.21875	2.94548e+06	0.40625	2.97401e+09		0.328125	1.00494e+06	0.34375	2982.53	0.4375	114679	0.28125	22580.8	0.359375	933799		0.28125	484.945	0.34375	60.1151	0.328125	229.408	0.25	147.441	0.3125	460.209		0.28125	-2.05777e+89	0.34375	-4.66422e+84	0.375	-2.55267e+89	0.703125	-2.60477e+89	0.296875	-2.60477e+89		0.484375	1.40958	0.5625	3.02188	0.671875	0.998369
0.328125	3.38411e+09	0.3125	98831.8	0.625	4.82139e+07	0.234375	2.92602e+06	0.40625	2.97386e+09		0.328125	1.00494e+06	0.34375	2968.36	0.4375	114679	0.28125	22466.7	0.359375	933244		0.28125	484.945	0.34375	60.0066	0.328125	229.408	0.25	147.441	0.3125	460.077		0.28125	-2.05777e+89	0.34375	-4.75108e+84	0.390625	-2.55267e+89	0.703125	-2.60477e+89	0.296875	-2.60477e+89		0.484375	1.40958	0.5625	3.01676	0.671875	0.998367
0.328125	3.38411e+09	0.328125	97762.5	0.625	4.8209e+07	0.234375	2.91822e+06	0.40625	2.97386e+09		0.328125	1.00494e+06	0.34375	2953.26	0.4375	114627	0.296875	22406.3	0.359375	933011		0.28125	484.945	0.34375	59.8723	0.328125	229.408	0.25	147.441	0.3125	460.077		0.28125	-2.05777e+89	0.34375	-4.78263e+84	0.390625	-2.55267e+89	0.703125	-2.60477e+89	0.296875	-2.60477e+89		0.484375	1.40958	0.5625	3.01676	0.671875	0.998364
0.34375	3.38411e+09	0.328125	96496	0.625	4.8209e+07	0.234375	2.89332e+06	0.40625	2.97386e+09		0.328125	1.00494e+06	0.34375	2924.7	0.4375	114567	0.296875	22337.7	0.359375	933011		0.28125	484.945	0.34375	59.8187	0.328125	229.408	0.25	147.283	0.3125	460.077		0.28125	-2.05777e+89	0.34375	-4.78658e+84	0.390625	-2.55267e+89	0.703125	-2.60477e+89	0.296875	-2.60477e+89		0.484375	1.40958	0.5625	3.01676	0.671875	0.998346
0.34375	3.38411e+09	0.328125	94919.6	0.671875	4.8209e+07	0.234375	2.87518e+06	0.40625	2.96984e+09		0.328125	1.00494e+06	0.359375	2902.97	0.4375	114567	0.296875	22281.2	0.375	933011		0.28125	484.945	0.34375	59.6126	0.328125	229.408	0.25	147.28	0.3125	459.324		0.28125	-2.05777e+89	0.34375	-2.42445e+85	0.390625	-2.55267e+89	0.703125	-2.60477e+89	0.296875	-2.60477e+89		0.484375	1.40958	0.5625	3.01676	0.671875	0.998346
0.34375	3.38411e+09	0.328125	93969	0.671875	4.8209e+07	0.234375	2.83401e+06	0.40625	2.96415e+09		0.328125	1.00494e+06	0.359375	2873.74	0.4375	114567	0.296875	22218.8	0.375	933011		0.28125	484.945	0.34375	59.4491	0.34375	229.408	0.25	147.218	0.328125	458.989		0.28125	-2.05777e+89	0.34375	-2.42656e+85	0.390625	-2.55267e+89	0.703125	-2.60477e+89	0.296875	-2.60477e+89		0.484375	1.40958	0.5625	3.01676	0.671875	0.998346
0.34375	3.38411e+09	0.328125	93312.1	0.671875	4.8209e+07	0.234375	2.80524e+06	0.40625	2.95632e+09		0.328125	1.00494e+06	0.359375	2839.62	0.4375	114567	0.296875	22030.7	0.375	932271		0.28125	484.945	0.34375	59.4098	0.34375	229.408	0.25	147.204	0.328125	458.877		0.28125	-2.05777e+89	0.34375	-2.43233e+85	0.390625	-2.55267e+89	0.71875	-2.60477e+89	0.3125	-2.60477e+89		0.484375	1.39402	0.5625	3.01676	0.671875	0.998284
0.34375	3.38411e+09	0.328125	92264.5	0.671875	4.60336e+07	0.234375	2.78567e+06	0.40625	2.95632e+09		0.328125	1.00494e+06	0.359375	2806.89	0.4375	110978	0.296875	21969.5	0.375	932271		0.28125	484.945	0.34375	59.299	0.34375	226.521	0.25	147.204	0.328125	458.848		0.28125	-2.05777e+89	0.34375	-2.43237e+85	0.390625	-2.57902e+89	0.71875	-2.60477e+89	0.3125	-2.60477e+89		0.5	1.39402	0.578125	3.01676	0.6875	0.998284
0.34375	3.38411e+09	0.328125	91677.7	0.671875	4.5174e+07	0.234375	2.75854e+06	0.40625	2.95632e+09		0.328125	1.00494e+06	0.359375	2783.89	0.4375	110278	0.296875	21865.6	0.375	932271		0.28125	484.945	0.34375	59.224	0.34375	226.296	0.25	147.203	0.328125	458.317		0.28125	-2.05777e+89	0.34375	-2.43699e+85	0.390625	-2.60477e+89	0.71875	-2.60477e+89	0.3125	-2.60477e+89		0.5	1.39402	0.578125	3.01676	0.6875	0.998271
0.34375	3.38411e+09	0.328125	91314.3	0.671875	4.50247e+07	0.234375	2.75325e+06	0.40625	2.95454e+09		0.328125	1.00494e+06	0.359375	2756.55	0.4375	109968	0.296875	21757	0.375	930220		0.296875	484.945	0.359375	59.0937	0.34375	225.79	0.25	147.137	0.328125	458.267		0.28125	-2.05777e+89	0.34375	-2.43753e+85	0.390625	-2.60477e+89	0.71875	-2.60477e+89	0.3125	-2.60477e+89		0.5	1.38408	0.578125	3.01676	0.6875	0.998271
0.34375	3.38411e+09	0.328125	90329.2	0.671875	4.49922e+07	0.234375	2.73886e+06	0.40625	2.95454e+09		0.328125	1.00494e+06	0.359375	2739.68	0.4375	109650	0.296875	21643.8	0.375	930220		0.296875	484.945	0.359375	58.9049	0.34375	225.747	0.25	147.075	0.328125	457.993		0.28125	-2.05777e+89	0.34375	-2.43757e+85	0.390625	-2.60477e+89	0.71875	-2.60477e+89	0.3125	-2.60477e+89		0.5	1.38408	0.578125	3.01676	0.6875	0.998271
0.34375	3.38411e+09	0.328125	89736.2	0.671875	4.48229e+07	0.234375	2.73482e+06	0.40625	2.95454e+09		0.34375	1.00494e+06	0.359375	2726.96	0.4375	109556	0.296875	21530	0.375	927424		0.296875	484.945	0.359375	58.7036	0.34375	225.363	0.25	146.991	0.328125	457.993		0.28125	-2.05777e+89	0.34375	-2.4534e+85	0.390625	-2.60477e+89	0.71875	-2.60477e+89	0.3125	-2.60477e+89		0.5	1.38408	0.578125	3.00849	0.6875	0.998271
0.34375	3.38411e+09	0.328125	89023.1	0.671875	4.45023e+07	0.234375	2.72279e+06	0.40625	2.9452e+09		0.34375	1.00494e+06	0.359375	2710.79	0.453125	109551	0.296875	21472.1	0.375	927177		0.296875	484.945	0.359375	58.5169	0.34375	225.363	0.25	146.882	0.328125	457.993		0.296875	-2.05777e+89	0.359375	-2.45646e+85	0.390625	-2.60477e+89	0.71875	-2.60477e+89	0.3125	-2.60477e+89		0.5	1.38408	0.578125	3.00849	0.6875	0.998269
0.34375	3.38411e+09	0.328125	88094.7	0.671875	4.44744e+07	0.234375	2.69946e+06	0.40625	2.93193e+09		0.34375	1.00494e+06	0.359375	2684.98	0.453125	109551	0.296875	21380.1	0.375	927177		0.296875	484.945	0.359375	58.4085	0.34375	225.363	0.25	146.78	0.328125	457.993		0.296875	-2.05777e+89	0.359375	-2.46228e+85	0.390625	-2.60477e+89	0.71875	-2.60477e+89	0.3125	-2.60477e+89		0.5	1.38236	0.578125	3.00344	0.6875	0.998269
0.34375	3.38411e+09	0.328125	86299.6	0.671875	4.44463e+07	0.234375	2.6928e+06	0.421875	2.92709e+09		0.34375	1.00494e+06	0.359375	2668.16	0.453125	109533	0.296875	21354.3	0.375	926837		0.296875	484.945	0.359375	58.2787	0.34375	225.363	0.25	146.744	0.328125	457.703		0.296875	-2.05777e+89	0.359375	-2.46241e+85	0.390625	-2.60477e+89	0.71875	-2.60477e+89	0.3125	-2.60477e+89		0.5	1.38236	0.578125	3.00344	0.6875	0.998269
0.34375	3.38411e+09	0.34375	85089	0.671875	4.44438e+07	0.234375	2.66199e+06	0.421875	2.92709e+09		0.34375	1.00494e+06	0.359375	2656.46	0.453125	109533	0.296875	21302.9	0.375	922298		0.296875	484.945	0.359375	58.0514	0.34375	225.363	0.25	146.744	0.328125	457.703		0.296875	-2.05777e+89	0.359375	-2.46256e+85	0.40625	-2.60477e+89	0.71875	-2.60477e+89	0.3125	-2.60477e+89		0.5	1.3803	0.59375	3.00344	0.703125	0.998269
0.34375	3.38411e+09	0.34375	84118.2	0.671875	4.44438e+07	0.234375	2.64216e+06	0.421875	2.92308e+09		0.34375	1.00494e+06	0.375	2640.12	0.453125	109468	0.296875	21276	0.390625	922298		0.296875	484.945	0.359375	57.9863	0.34375	225.212	0.25	146.685	0.328125	457.637		0.296875	-2.05777e+89	0.359375	-2.46431e+85	0.40625	-2.60477e+89	0.71875	-2.60477e+89	0.3125	-2.60477e+89		0.515625	1.3803	0.59375	3.00344	0.703125	0.998267
0.34375	3.38411e+09	0.34375	82695.3	0.71875	4.44438e+07	0.234375	2.63254e+06	0.421875	2.92214e+09		0.34375	1.00494e+06	0.375	2620.37	0.453125	109468	0.296875	21229.7	0.390625	922199		0.296875	484.945	0.359375	57.7818	0.34375	225.212	0.265625	146.616	0.328125	457.637		0.296875	-2.05777e+89	0.359375	-2.46524e+85	0.40625	-2.60477e+89	0.71875	-2.60477e+89	0.3125	-2.60477e+89		0.515625	1.36367	0.59375	3.00344	0.703125	0.998266
0.34375	3.38411e+09	0.34375	82073.9	0.71875	4.44438e+07	0.234375	2.61882e+06	0.421875	2.92214e+09		0.34375	1.00494e+06	0.375	2603.8	0.453125	109468	0.3125	21207.8	0.390625	922199		0.296875	484.945	0.359375	57.5827	0.34375	225.212	0.265625	146.612	0.34375	457.298		0.296875	-2.05777e+89	0.359375	-2.46531e+85	0.40625	-2.60477e+89	0.71875	-2.60477e+89	0.3125	-2.60477e+89		0.515625	1.36367	0.59375	3.00344	0.703125	0.998266
0.34375	3.38411e+09	0.34375	81579.8	0.71875	4.44236e+07	0.25	2.60493e+06	0.421875	2.92214e+09		0.34375	1.00494e+06	0.375	2598.67	0.453125	109468	0.3125	21186.6	0.390625	922199		0.296875	484.945	0.359375	57.4481	0.359375	225.212	0.265625	146.602	0.34375	457.298		0.296875	-2.05777e+89	0.359375	-2.46564e+85	0.40625	-2.60477e+89	0.71875	-2.60477e+89	0.3125	-2.60477e+89		0.515625	1.36367	0.59375	3.00218	0.703125	0.998257
0.359375	3.38411e+09	0.34375	80910.4	0.71875	4.44236e+07	0.25	2.58427e+06	0.421875	2.90794e+09		0.34375	1.00494e+06	0.375	2584.48	0.453125	109468	0.3125	21162.1	0.390625	921415		0.296875	484.945	0.359375	57.2625	0.359375	225.212	0.265625	146.381	0.34375	457.298		0.296875	-2.05777e+89	0.359375	-2.4678e+85	0.40625	-2.60477e+89	0.71875	-2.60477e+89	0.3125	-2.60477e+89		0.515625	1.35696	0.59375	2.98884	0.703125	0.998256
0.359375	3.38411e+09	0.34375	79793.8	0.71875	4.44236e+07	0.25	2.57593e+06	0.421875	2.90794e+09		0.34375	1.00494e+06	0.375	2574.61	0.453125	109468	0.3125	21126.3	0.390625	920226		0.296875	484.945	0.375	57.0746	0.359375	225.212	0.265625	146.381	0.34375	456.864		0.296875	-2.05777e+89	0.359375	-2.46809e+85	0.40625	-2.60477e+89	0.71875	-2.60477e+89	0.328125	-2.60477e+89		0.515625	1.35696	0.59375	2.98884	0.703125	0.998245
0.359375	3.38411e+09	0.34375	78907.8	0.71875	4.44236e+07	0.25	2.56686e+06	0.421875	2.90794e+09		0.34375	1.00494e+06	0.375	2554.55	0.453125	109433	0.3125	21075.9	0.390625	918849		0.296875	484.945	0.375	56.9596	0.359375	225.212	0.265625	146.267	0.34375	456.794		0.296875	-2.05777e+89	0.359375	-2.46809e+85	0.40625	-2.60477e+89	0.71875	-2.60477e+89	0.328125	-2.60477e+89		0.515625	1.35696	0.59375	2.98884	0.703125	0.998245
0.359375	3.38411e+09	0.34375	78487.3	0.71875	4.44236e+07	0.25	2.56478e+06	0.421875	2.88986e+09		0.34375	1.00494e+06	0.375	2544.23	0.453125	109433	0.3125	21041.8	0.390625	918849		0.296875	484.945	0.375	56.867	0.359375	225.212	0.265625	146.253	0.34375	456.794		0.296875	-2.05777e+89	0.359375	-2.47299e+85	0.40625	-2.60477e+89	0.71875	-2.60477e+89	0.328125	-2.60477e+89		0.515625	1.35696	0.609375	2.98884	0.703125	0.998242
0.359375	3.38411e+09	0.34375	77364.5	0.71875	4.44236e+07	0.25	2.5577e+06	0.421875	2.88933e+09		0.34375	1.00494e+06	0.375	2532.72	0.46875	109433	0.3125	20970.1	0.390625	917364		0.3125	484.945	0.375	56.7202	0.359375	225.212	0.265625	146.253	0.34375	456.723		0.296875	-2.05777e+89	0.359375	-2.47518e+85	0.40625	-2.60477e+89	0.734375	-2.60477e+89	0.328125	-2.60477e+89		0.53125	1.35696	0.609375	2.98884	0.71875	0.998059
0.359375	3.38411e+09	0.34375	76361.4	0.71875	4.44236e+07	0.25	2.52915e+06	0.421875	2.88933e+09		0.359375	1.00494e+06	0.375	2518.73	0.46875	109433	0.3125	20907.5	0.390625	917364		0.3125	484.945	0.375	56.5053	0.359375	225.212	0.265625	146.253	0.34375	456.723		0.296875	-2.05777e+89	0.359375	-2.47518e+85	0.40625	-2.60477e+89	0.734375	-2.60477e+89	0.328125	-2.60477e+89		0.53125	1.35696	0.609375	2.97883	0.71875	0.998059
0.359375	3.38411e+09	0.34375	75378.1	0.71875	4.44236e+07	0.25	2.52148e+06	0.421875	2.88933e+09		0.359375	1.00494e+06	0.375	2499.74	0.46875	109433	0.3125	20824.9	0.390625	917364		0.3125	484.945	0.375	56.4376	0.359375	225.212	0.265625	146.253	0.34375	456.723		0.296875	-2.05777e+89	0.375	-2.47518e+85	0.40625	-2.60477e+89	0.734375	-2.60477e+89	0.328125	-2.60477e+89		0.53125	1.3552	0.609375	2.97883	0.71875	0.998058
0.359375	3.38411e+09	0.34375	74797.9	0.71875	4.44236e+07	0.25	2.50693e+06	0.421875	2.88813e+09		0.359375	1.00494e+06	0.375	2487.98	0.46875	109433	0.3125	20794.7	0.390625	917311		0.3125	484.945	0.375	56.3272	0.359375	225.212	0.265625	146.253	0.34375	456.668		0.296875	-2.05777e+89	0.375	-2.52391e+85	0.40625	-2.60477e+89	0.734375	-2.60477e+89	0.328125	-2.60477e+89		0.53125	1.3552	0.609375	2.97883	0.71875	0.998058
0.359375	3.38411e+09	0.34375	74477.5	0.71875	4.16921e+07	0.25	2.49163e+06	0.4375	2.88503e+09		0.359375	1.00494e+06	0.375	2474.2	0.46875	106107	0.3125	20734.9	0.390625	917219		0.3125	484.945	0.375	56.15	0.359375	223.66	0.265625	146.198	0.34375	456.668		0.3125	-2.05777e+89	0.375	-2.52482e+85	0.40625	-2.60477e+89	0.734375	-2.60477e+89	0.328125	-2.60477e+89		0.53125	1.3552	0.609375	2.97883	0.71875	0.998058
0.359375	3.38411e+09	0.359375	73764.1	0.71875	4.07008e+07	0.25	2.47382e+06	0.4375	2.87646e+09		0.359375	1.00494e+06	0.390625	2454.98	0.46875	104157	0.3125	20687.8	0.40625	917219		0.3125	484.945	0.375	55.8849	0.359375	222.881	0.265625	146.196	0.34375	456.091		0.3125	-2.05777e+89	0.375	-2.52692e+85	0.40625	-2.60477e+89	0.734375	-2.60477e+89	0.328125	-2.60477e+89		0.53125	1.3552	0.609375	2.97883	0.71875	0.998058
0.359375	3.38411e+09	0.359375	72868.9	0.71875	4.05218e+07	0.25	2.45961e+06	0.4375	2.87646e+09		0.359375	1.00494e+06	0.390625	2441.37	0.46875	103705	0.3125	20617.7	0.40625	914791		0.3125	484.945	0.375	55.7822	0.359375	222.711	0.265625	146.094	0.34375	455.743		0.3125	-2.05777e+89	0.375	-2.53021e+85	0.421875	-2.60477e+89	0.734375	-2.60477e+89	0.328125	-2.60477e+89		0.53125	1.3552	0.625	2.97221	0.71875	0.998058
0.359375	3.38411e+09	0.359375	72291.9	0.75	4.02621e+07	0.25	2.44922e+06	0.4375	2.87646e+09		0.359375	1.00494e+06	0.390625	2419.77	0.46875	103534	0.3125	20497.3	0.40625	911597		0.3125	484.945	0.375	55.4229	0.359375	222.711	0.265625	146.042	0.359375	455.536		0.3125	-2.05777e+89	0.375	-2.53021e+85	0.421875	-2.60477e+89	0.734375	-2.60477e+89	0.328125	-2.60477e+89		0.53125	1.3552	0.625	2.97221	0.71875	0.998058
0.359375	3.38411e+09	0.359375	71951.5	0.75	4.0046e+07	0.25	2.44406e+06	0.4375	2.87618e+09		0.359375	1.00494e+06	0.390625	2405.82	0.46875	103387	0.3125	20404.5	0.40625	911425		0.3125	484.945	0.375	55.2187	0.359375	222.343	0.265625	146.026	0.359375	455.536		0.3125	-2.05777e+89	0.375	-2.53286e+85	0.421875	-2.60477e+89	0.734375	-2.60477e+89	0.328125	-2.60477e+89		0.53125	1.3552	0.625	2.95453	0.734375	0.998052
0.359375	3.38411e+09	0.359375	71267.9	0.75	3.99958e+07	0.25	2.33928e+06	0.4375	2.86395e+09		0.359375	1.00494e+06	0.390625	2397.07	0.46875	103330	0.3125	19767.4	0.40625	911208		0.3125	484.945	0.375	55.0438	0.375	222.257	0.28125	144.813	0.359375	455.515		0.3125	-2.05777e+89	0.375	-2.54804e+85	0.421875	-2.60477e+89	0.734375	-2.60477e+89	0.328125	-2.60477e+89		0.53125	1.3552	0.625	2.95453	0.734375	0.99805
0.359375	3.38411e+09	0.359375	70936.8	0.75	3.98095e+07	0.25	2.2653e+06	0.4375	2.85823e+09		0.359375	1.00494e+06	0.390625	2379.27	0.46875	103164	0.328125	19335	0.40625	911208		0.3125	484.945	0.390625	54.8805	0.375	222.257	0.28125	144.617	0.359375	455.055		0.3125	-2.05777e+89	0.375	-2.54862e+85	0.421875	-2.60477e+89	0.734375	-2.60477e+89	0.328125	-2.60477e+89		0.546875	1.35453	0.625	2.95453	0.734375	0.99805
0.375	3.38411e+09	0.359375	70014.8	0.75	3.9634e+07	0.25	2.20457e+06	0.4375	2.85823e+09		0.359375	1.00494e+06	0.390625	2364.44	0.46875	103160	0.328125	18801.4	0.40625	911208		0.3125	484.945	0.390625	54.7662	0.375	222.074	0.28125	143.843	0.359375	454.938		0.3125	-2.05777e+89	0.375	-2.54891e+85	0.421875	-2.60477e+89	0.734375	-2.60477e+89	0.34375	-2.60477e+89		0.546875	1.35382	0.625	2.95453	0.734375	0.998049
0.375	3.38411e+09	0.359375	69416.6	0.75	3.95812e+07	0.25	2.14862e+06	0.4375	2.85823e+09		0.359375	1.00494e+06	0.390625	2353.34	0.46875	103155	0.328125	18542.3	0.40625	909488		0.3125	484.945	0.390625	54.5859	0.375	222.074	0.28125	143.539	0.359375	454.529		0.3125	-2.05777e+89	0.375	-2.57605e+85	0.421875	-2.60477e+89	0.734375	-2.60477e+89	0.34375	-2.60477e+89		0.546875	1.35382	0.625	2.93206	0.734375	0.998049
0.375	3.38411e+09	0.359375	69127.2	0.75	3.95573e+07	0.25	2.12166e+06	0.4375	2.84021e+09		0.359375	1.00494e+06	0.390625	2337.81	0.46875	103154	0.328125	18284.2	0.40625	909445		0.3125	484.945	0.390625	54.3626	0.375	222.074	0.28125	143.11	0.359375	454.423		0.3125	-2.05777e+89	0.390625	-2.57763e+85	0.421875	-2.60477e+89	0.734375	-2.60477e+89	0.34375	-2.60477e+89		0.546875	1.35382	0.640625	2.93206	0.734375	0.998049
0.375	3.38411e+09	0.359375	68679.8	0.75	3.95573e+07	0.265625	2.08207e+06	0.4375	2.83927e+09		0.359375	1.00494e+06	0.390625	2324.65	0.46875	103134	0.328125	18099.2	0.40625	909445		0.3125	484.945	0.390625	54.2528	0.375	222.074	0.28125	142.994	0.359375	454.301		0.3125	-2.05777e+89	0.390625	-2.57869e+85	0.421875	-2.60477e+89	0.734375	-2.60477e+89	0.34375	-2.60477e+89		0.546875	1.35382	0.640625	2.93206	0.734375	0.998049
0.375	3.38411e+09	0.359375	67941.1	0.75	3.95426e+07	0.265625	2.05074e+06	0.4375	2.83154e+09		0.375	1.00494e+06	0.390625	2306.92	0.484375	103086	0.328125	17960.5	0.40625	909445		0.328125	484.945	0.390625	54.081	0.375	222.074	0.28125	142.549	0.359375	454.301		0.3125	-2.05777e+89	0.390625	-2.58132e+85	0.421875	-2.60477e+89	0.734375	-2.60477e+89	0.34375	-2.60477e+89		0.546875	1.35382	0.640625	2.93206	0.734375	0.998048
0.375	3.38411e+09	0.359375	67218.1	0.75	3.95426e+07	0.265625	2.02308e+06	0.4375	2.83154e+09		0.375	1.00494e+06	0.390625	2289.65	0.484375	103060	0.328125	17853.3	0.40625	909445		0.328125	484.945	0.390625	53.9581	0.375	222.074	0.28125	142.335	0.359375	454.21		0.3125	-2.05777e+89	0.390625	-2.58532e+85	0.421875	-2.60477e+89	0.734375	-2.60477e+89	0.34375	-2.60477e+89		0.546875	1.35382	0.640625	2.93206	0.734375	0.998048
0.375	3.38411e+09	0.359375	66929.1	0.75	3.95426e+07	0.265625	1.98837e+06	0.4375	2.83154e+09		0.375	1.00494e+06	0.40625	2275.36	0.484375	103047	0.328125	17546.1	0.421875	906639		0.328125	484.945	0.390625	53.9336	0.375	222.074	0.28125	142.272	0.359375	454.21		0.3125	-2.05777e+89	0.390625	-2.58715e+85	0.421875	-2.60477e+89	0.75	-2.60477e+89	0.34375	-2.60477e+89		0.546875	1.35382	0.640625	2.93206	0.75	0.998029
0.375	3.38411e+09	0.375	66352.9	0.75	3.95426e+07	0.265625	1.96876e+06	0.4375	2.83154e+09		0.375	1.00494e+06	0.40625	2262.12	0.484375	103029	0.328125	17432.1	0.421875	906639		0.328125	484.945	0.390625	53.8726	0.375	222.074	0.28125	142.153	0.359375	453.996		0.3125	-2.05777e+89	0.390625	-2.59652e+85	0.421875	-2.60477e+89	0.75	-2.60477e+89	0.34375	-2.60477e+89		0.5625	1.35382	0.640625	2.93206	0.75	0.998029
0.375	3.38411e+09	0.375	65679	0.75	3.95247e+07	0.265625	1.95019e+06	0.453125	2.80908e+09		0.375	1.00494e+06	0.40625	2251.9	0.484375	103024	0.328125	17318.8	0.421875	906516		0.328125	484.945	0.390625	53.7518	0.375	222.074	0.28125	141.615	0.359375	453.996		0.328125	-2.05777e+89	0.390625	-2.66522e+85	0.421875	-2.60477e+89	0.75	-2.60477e+89	0.34375	-2.60477e+89		0.5625	1.35382	0.640625	2.93206	0.75	0.998028
0.375	3.38411e+09	0.375	65326.7	0.75	3.95126e+07	0.265625	1.9468e+06	0.453125	2.80276e+09		0.375	1.00494e+06	0.40625	2237.82	0.484375	102999	0.328125	17227	0.421875	905478		0.328125	484.945	0.390625	53.6751	0.375	221.938	0.28125	141.331	0.375	453.996		0.328125	-2.05777e+89	0.390625	-2.66755e+85	0.4375	-2.60477e+89	0.75	-2.60477e+89	0.34375	-2.60477e+89		0.5625	1.35379	0.65625	2.92036	0.75	0.998027
0.375	3.38411e+09	0.375	64832.7	0.75	3.95126e+07	0.265625	1.93584e+06	0.453125	2.78511e+09		0.375	1.00494e+06	0.40625	2227.21	0.484375	102986	0.328125	17152	0.421875	905478		0.328125	484.945	0.390625	53.4681	0.375	221.921	0.28125	140.991	0.375	453.996		0.328125	-2.05777e+89	0.390625	-2.67249e+85	0.4375	-2.60477e+89	0.75	-2.60477e+89	0.34375	-2.60477e+89		0.5625	1.35379	0.65625	2.91528	0.75	0.998025
0.375	3.38411e+09	0.375	63691.5	0.765625	3.95126e+07	0.265625	1.92033e+06	0.453125	2.78384e+09		0.375	1.00494e+06	0.40625	2207.91	0.484375	102986	0.328125	17126.2	0.421875	904325		0.328125	484.945	0.390625	53.2435	0.375	221.717	0.28125	140.899	0.375	453.996		0.328125	-2.05777e+89	0.390625	-2.68166e+85	0.4375	-2.60477e+89	0.75	-2.60477e+89	0.34375	-2.60477e+89		0.5625	1.35046	0.65625	2.91528	0.75	0.998022
0.375	3.38411e+09	0.375	63291.8	0.765625	3.94835e+07	0.265625	1.9143e+06	0.453125	2.76943e+09		0.375	1.00494e+06	0.40625	2198.3	0.484375	102985	0.328125	17100.1	0.421875	903589		0.328125	484.945	0.40625	53.077	0.390625	221.717	0.28125	140.867	0.375	453.693		0.328125	-2.05777e+89	0.390625	-2.68166e+85	0.4375	-2.60477e+89	0.75	-2.60477e+89	0.34375	-2.60477e+89		0.5625	1.35046	0.65625	2.91528	0.75	0.99802
0.375	3.38411e+09	0.375	62866.3	0.765625	3.94835e+07	0.265625	1.90197e+06	0.453125	2.76244e+09		0.375	1.00494e+06	0.40625	2191.09	0.484375	102985	0.34375	17022.9	0.421875	902028		0.328125	484.945	0.40625	53.0227	0.390625	221.717	0.28125	140.78	0.375	453.693		0.328125	-2.05777e+89	0.390625	-2.6861e+85	0.4375	-2.60477e+89	0.75	-2.60477e+89	0.34375	-2.60477e+89		0.5625	1.34505	0.65625	2.88689	0.75	0.99802
0.375	3.38411e+09	0.375	62158.6	0.765625	3.84287e+07	0.265625	1.88e+06	0.453125	2.75427e+09		0.375	1.00494e+06	0.40625	2180.41	0.484375	100173	0.34375	16944.4	0.421875	901340		0.328125	484.945	0.40625	52.9109	0.390625	219.049	0.28125	140.647	0.375	453.555		0.328125	-2.05777e+89	0.40625	-2.78562e+85	0.4375	-2.60477e+89	0.75	-2.60477e+89	0.359375	-2.60477e+89		0.5625	1.34505	0.65625	2.88273	0.75	0.998017
0.375	3.38411e+09	0.375	61921.4	0.765625	3.71732e+07	0.265625	1.87384e+06	0.453125	2.75427e+09		0.375	1.00494e+06	0.40625	2168.57	0.5	99556.7	0.34375	16919.3	0.421875	901340		0.328125	484.945	0.40625	52.7843	0.390625	218.244	0.28125	140.532	0.375	452.562		0.328125	-2.05777e+89	0.40625	-2.78575e+85	0.4375	-2.60477e+89	0.75	-2.60477e+89	0.359375	-2.60477e+89		0.5625	1.34505	0.65625	2.86891	0.765625	0.998017
0.375	3.38411e+09	0.375	61422.8	0.765625	3.70076e+07	0.265625	1.85821e+06	0.453125	2.74584e+09		0.375	1.00494e+06	0.40625	2127.2	0.5	98924.4	0.34375	16877.3	0.421875	898904		0.328125	484.945	0.40625	52.7299	0.390625	218.019	0.296875	140.367	0.375	452.342		0.328125	-2.05777e+89	0.40625	-2.8013e+85	0.4375	-2.60477e+89	0.75	-2.60477e+89	0.359375	-2.60477e+89		0.578125	1.34505	0.65625	2.86891	0.765625	0.998014
0.390625	3.38411e+09	0.375	60690.9	0.765625	3.68365e+07	0.265625	1.85311e+06	0.453125	2.74377e+09		0.375	1.00494e+06	0.40625	2113.96	0.5	98611.7	0.34375	16844.9	0.421875	898904		0.328125	484.945	0.40625	52.7017	0.390625	217.945	0.296875	140.307	0.375	451.582		0.328125	-2.05777e+89	0.40625	-2.81327e+85	0.4375	-2.60477e+89	0.75	-2.60477e+89	0.359375	-2.60477e+89		0.578125	1.34481	0.671875	2.86891	0.765625	0.998014
0.390625	3.38411e+09	0.375	60167.1	0.765625	3.66817e+07	0.265625	1.85081e+06	0.453125	2.73701e+09		0.390625	1.00494e+06	0.421875	2104.36	0.5	98298.2	0.34375	16793.2	0.4375	896048		0.328125	484.945	0.40625	52.6674	0.390625	217.844	0.296875	140.181	0.375	451.449		0.328125	-2.05777e+89	0.40625	-2.85474e+85	0.4375	-2.60477e+89	0.75	-2.60477e+89	0.359375	-2.60477e+89		0.578125	1.34481	0.671875	2.86891	0.765625	0.998014
0.390625	3.38411e+09	0.375	59896.6	0.765625	3.66222e+07	0.265625	1.82656e+06	0.453125	2.73701e+09		0.390625	1.00494e+06	0.421875	2091.36	0.5	98236.1	0.34375	16750.1	0.4375	892298		0.34375	484.945	0.40625	52.5643	0.390625	217.777	0.296875	140.14	0.375	451.449		0.328125	-2.05777e+89	0.40625	-2.87821e+85	0.4375	-2.60477e+89	0.75	-2.60477e+89	0.359375	-2.60477e+89		0.578125	1.34481	0.671875	2.86891	0.765625	0.998014
0.390625	3.38411e+09	0.375	59001.9	0.765625	3.66214e+07	0.28125	1.82377e+06	0.453125	2.72342e+09		0.390625	1.00494e+06	0.421875	2076.73	0.5	98161.1	0.34375	16723.9	0.4375	890373		0.34375	484.945	0.40625	52.5116	0.390625	217.777	0.296875	140.104	0.375	450.839		0.328125	-2.05777e+89	0.40625	-2.87875e+85	0.4375	-2.60477e+89	0.75	-2.60477e+89	0.359375	-2.60477e+89		0.578125	1.34481	0.671875	2.86555	0.765625	0.998013
0.390625	3.38411e+09	0.390625	58473.3	0.765625	3.66072e+07	0.28125	1.82249e+06	0.453125	2.69336e+09		0.390625	1.00494e+06	0.421875	2059.48	0.5	98130.7	0.34375	16718.9	0.4375	890373		0.34375	484.945	0.40625	52.4612	0.390625	217.695	0.296875	139.969	0.375	450.069		0.328125	-2.05777e+89	0.40625	-2.88728e+85	0.4375	-2.60477e+89	0.75	-2.60477e+89	0.359375	-2.60477e+89		0.578125	1.34481	0.671875	2.86555	0.765625	0.998013
0.390625	3.38411e+09	0.390625	58031.7	0.765625	3.65705e+07	0.28125	1.80435e+06	0.46875	2.68516e+09		0.390625	1.00494e+06	0.421875	2049.47	0.5	98070.3	0.34375	16715	0.4375	890373		0.34375	484.945	0.40625	52.3957	0.390625	217.662	0.296875	139.93	0.375	449.533		0.328125	-2.05777e+89	0.40625	-2.92936e+85	0.4375	-2.60477e+89	0.75	-2.60477e+89	0.359375	-2.60477e+89		0.578125	1.34481	0.671875	2.86532	0.765625	0.998011
0.390625	3.38411e+09	0.390625	57331.8	0.765625	3.65558e+07	0.28125	1.80051e+06	0.46875	2.67884e+09		0.390625	1.00494e+06	0.421875	2031.89	0.5	98056.6	0.34375	16682.7	0.4375	886776		0.34375	484.945	0.40625	52.2294	0.390625	217.662	0.296875	139.882	0.390625	449.432		0.34375	-2.05777e+89	0.40625	-2.92936e+85	0.4375	-2.60477e+89	0.75	-2.60477e+89	0.359375	-2.60477e+89		0.578125	1.34481	0.671875	2.86532	0.765625	0.998011
0.390625	3.38411e+09	0.390625	56969.8	0.765625	3.65421e+07	0.28125	1.79342e+06	0.46875	2.67549e+09		0.390625	1.00494e+06	0.421875	2022.84	0.5	98045.4	0.34375	16658.2	0.4375	886776		0.34375	484.945	0.421875	52.0867	0.390625	217.662	0.296875	139.819	0.390625	449.411		0.34375	-2.05777e+89	0.40625	-2.93368e+85	0.453125	-2.60477e+89	0.765625	-2.60477e+89	0.359375	-2.60477e+89		0.578125	1.34481	0.671875	2.86532	0.78125	0.998011
0.390625	3.38411e+09	0.390625	56765.4	0.765625	3.65342e+07	0.28125	1.79007e+06	0.46875	2.67549e+09		0.390625	1.00494e+06	0.421875	2014.33	0.5	98045.4	0.34375	16626.9	0.4375	884163		0.34375	484.945	0.421875	52.0228	0.40625	217.662	0.296875	139.819	0.390625	449.411		0.34375	-2.05777e+89	0.40625	-2.93449e+85	0.453125	-2.60477e+89	0.765625	-2.60477e+89	0.359375	-2.60477e+89		0.59375	1.34481	0.6875	2.86314	0.78125	0.998011
0.390625	3.38411e+09	0.390625	56614	0.78125	3.65341e+07	0.28125	1.785e+06	0.46875	2.67249e+09		0.390625	1.00494e+06	0.421875	2001.13	0.5	98036	0.34375	16616.3	0.4375	883943		0.34375	484.945	0.421875	51.8964	0.40625	217.599	0.296875	139.625	0.390625	449.411		0.34375	-2.05777e+89	0.40625	-2.93449e+85	0.453125	-2.60477e+89	0.765625	-2.60477e+89	0.359375	-2.60477e+89		0.59375	1.34481	0.6875	2.86314	0.78125	0.998011
0.390625	3.38411e+09	0.390625	56095.2	0.78125	3.64938e+07	0.28125	1.78461e+06	0.46875	2.67082e+09		0.390625	1.00494e+06	0.421875	1986.63	0.5	97928	0.34375	16591	0.4375	881692		0.34375	484.945	0.421875	51.8106	0.40625	217.599	0.296875	139.598	0.390625	449.183		0.34375	-2.05777e+89	0.421875	-2.94201e+85	0.453125	-2.60477e+89	0.765625	-2.60477e+89	0.359375	-2.60477e+89		0.59375	1.34481	0.6875	2.86314	0.78125	0.99801
0.390625	3.38411e+09	0.390625	55516.2	0.78125	3.64864e+07	0.28125	1.77878e+06	0.46875	2.65407e+09		0.390625	1.00494e+06	0.421875	1974.07	0.5	97869.1	0.34375	16578.8	0.4375	881692		0.34375	484.945	0.421875	51.7036	0.40625	217.599	0.296875	139.598	0.390625	449.183		0.34375	-2.05777e+89	0.421875	-3.05051e+85	0.453125	-2.60477e+89	0.765625	-2.60477e+89	0.375	-2.60477e+89		0.59375	1.34481	0.6875	2.86314	0.78125	0.998009
0.390625	3.38411e+09	0.390625	54937.6	0.78125	3.64864e+07	0.28125	1.77564e+06	0.46875	2.65078e+09		0.390625	1.00494e+06	0.421875	1959.64	0.515625	97869.1	0.34375	16547.1	0.4375	881692		0.34375	484.945	0.421875	51.579	0.40625	217.505	0.296875	139.468	0.390625	449.183		0.34375	-2.05777e+89	0.421875	-3.0634e+85	0.453125	-2.60477e+89	0.765625	-2.60477e+89	0.375	-2.60477e+89		0.59375	1.33874	0.6875	2.86314	0.78125	0.998009
0.390625	3.38411e+09	0.390625	54396.8	0.78125	3.64493e+07	0.28125	1.773e+06	0.46875	2.6309e+09		0.390625	1.00494e+06	0.4375	1954.79	0.515625	97775	0.359375	16475.3	0.4375	881593		0.34375	484.945	0.421875	51.4793	0.40625	217.505	0.296875	139.349	0.390625	449.119		0.34375	-2.05777e+89	0.421875	-3.06488e+85	0.453125	-2.60477e+89	0.765625	-2.60477e+89	0.375	-2.60477e+89		0.59375	1.33874	0.6875	2.86314	0.78125	0.998008
0.390625	3.38411e+09	0.390625	53908.9	0.78125	3.64492e+07	0.28125	1.77004e+06	0.46875	2.6309e+09		0.40625	1.00494e+06	0.4375	1947.17	0.515625	97745.9	0.359375	16381.3	0.453125	876778		0.34375	484.945	0.421875	51.2962	0.40625	217.441	0.296875	139.322	0.390625	448.967		0.34375	-2.05777e+89	0.421875	-3.06574e+85	0.453125	-2.60477e+89	0.765625	-2.60477e+89	0.375	-2.60477e+89		0.59375	1.33874	0.6875	2.86314	0.78125	0.998008
0.390625	3.38411e+09	0.390625	53367.3	0.78125	3.64424e+07	0.28125	1.76753e+06	0.46875	2.62421e+09		0.40625	1.00494e+06	0.4375	1936.74	0.515625	97733.3	0.359375	16362.8	0.453125	876778		0.34375	484.945	0.421875	51.1686	0.40625	217.441	0.296875	139.306	0.390625	448.08		0.34375	-2.05777e+89	0.421875	-3.06574e+85	0.453125	-2.60477e+89	0.765625	-2.60477e+89	0.375	-2.60477e+89		0.59375	1.33037	0.703125	2.86314	0.796875	0.998008
0.40625	3.38411e+09	0.40625	52968.9	0.78125	3.64064e+07	0.28125	1.75606e+06	0.46875	2.61734e+09		0.40625	1.00494e+06	0.4375	1923.07	0.515625	97692	0.359375	16337.3	0.453125	876523		0.34375	484.945	0.421875	51.1183	0.40625	217.163	0.3125	139.193	0.390625	448.08		0.34375	-2.05777e+89	0.421875	-3.06686e+85	0.453125	-2.60477e+89	0.765625	-2.60477e+89	0.375	-2.60477e+89		0.609375	1.33037	0.703125	2.84535	0.796875	0.998008
0.40625	3.38411e+09	0.40625	52488	0.78125	3.64064e+07	0.28125	1.75144e+06	0.46875	2.60819e+09		0.40625	1.00494e+06	0.4375	1915.24	0.515625	97692	0.359375	16328.7	0.453125	876523		0.359375	484.945	0.421875	51.1051	0.40625	217.163	0.3125	139.058	0.390625	448.08		0.34375	-2.05777e+89	0.421875	-3.0878e+85	0.453125	-2.60477e+89	0.765625	-2.60477e+89	0.375	-2.60477e+89		0.609375	1.33037	0.703125	2.84535	0.796875	0.998008
0.40625	3.38411e+09	0.40625	52211.2	0.78125	3.50589e+07	0.28125	1.74611e+06	0.46875	2.5987e+09		0.40625	1.00494e+06	0.4375	1903.74	0.515625	95826.1	0.359375	16243.8	0.453125	875759		0.359375	484.945	0.421875	50.9316	0.40625	215.541	0.3125	138.982	0.40625	447.843		0.34375	-2.05777e+89	0.421875	-3.0878e+85	0.453125	-2.60477e+89	0.765625	-2.60477e+89	0.375	-2.60477e+89		0.609375	1.33037	0.703125	2.84535	0.796875	0.998008
0.40625	3.38411e+09	0.40625	51901	0.78125	3.41665e+07	0.28125	1.74378e+06	0.484375	2.59709e+09		0.40625	1.00494e+06	0.4375	1890.52	0.515625	94289.6	0.359375	16222	0.453125	875759		0.359375	484.945	0.421875	50.8199	0.40625	214.83	0.3125	138.875	0.40625	447.71		0.34375	-2.05777e+89	0.421875	-3.0878e+85	0.453125	-2.60477e+89	0.765625	-2.60477e+89	0.375	-2.60477e+89		0.609375	1.33037	0.703125	2.84535	0.796875	0.998008
0.40625	3.38411e+09	0.40625	51664.7	0.78125	3.38991e+07	0.28125	1.7277e+06	0.484375	2.59209e+09		0.40625	1.00494e+06	0.4375	1880.78	0.515625	93415.7	0.359375	16204.6	0.453125	873434		0.359375	484.945	0.421875	50.6976	0.40625	214.203	0.3125	138.808	0.40625	447.71		0.34375	-2.05777e+89	0.421875	-3.08955e+85	0.453125	-2.60477e+89	0.765625	-2.60477e+89	0.375	-2.60477e+89		0.609375	1.33037	0.703125	2.84535	0.796875	0.998008
0.40625	3.38411e+09	0.40625	50981.6	0.78125	3.38511e+07	0.28125	1.72603e+06	0.484375	2.58861e+09		0.40625	1.00494e+06	0.4375	1865.18	0.515625	93168.7	0.359375	16184.4	0.453125	868776		0.359375	484.945	0.4375	50.465	0.40625	213.76	0.3125	138.738	0.40625	447.567		0.34375	-2.05777e+89	0.421875	-3.09126e+85	0.453125	-2.60477e+89	0.765625	-2.60477e+89	0.375	-2.60477e+89		0.609375	1.3224	0.703125	2.84534	0.796875	0.998008
0.40625	3.38411e+09	0.40625	50736.9	0.78125	3.37087e+07	0.28125	1.72175e+06	0.484375	2.58861e+09		0.40625	1.00494e+06	0.4375	1854.37	0.515625	92865.3	0.359375	16179.4	0.453125	867890		0.359375	484.945	0.4375	50.4176	0.40625	213.76	0.3125	138.502	0.40625	447.471		0.359375	-2.05777e+89	0.4375	-3.09126e+85	0.46875	-2.60477e+89	0.765625	-2.60477e+89	0.375	-2.60477e+89		0.609375	1.3224	0.703125	2.83568	0.796875	0.998008
0.40625	3.38411e+09	0.40625	50520.1	0.796875	3.36122e+07	0.296875	1.71995e+06	0.484375	2.58861e+09		0.40625	1.00494e+06	0.4375	1852.03	0.515625	92741.5	0.359375	16159.7	0.453125	867519		0.359375	484.945	0.4375	50.1852	0.421875	213.594	0.3125	138.394	0.40625	446.862		0.359375	-2.05777e+89	0.4375	-3.09324e+85	0.46875	-2.60477e+89	0.765625	-2.60477e+89	0.375	-2.60477e+89		0.609375	1.3224	0.71875	2.83568	0.796875	0.998006
0.40625	3.38411e+09	0.40625	50182.2	0.796875	3.36114e+07	0.296875	1.71142e+06	0.484375	2.57687e+09		0.40625	1.00494e+06	0.4375	1840.27	0.515625	92720.3	0.359375	16106.1	0.453125	866975		0.359375	484.945	0.4375	50.0804	0.421875	213.231	0.3125	138.361	0.40625	446.862		0.359375	-2.05777e+89	0.4375	-3.09324e+85	0.46875	-2.60477e+89	0.765625	-2.60477e+89	0.375	-2.60477e+89		0.609375	1.3224	0.71875	2.82737	0.8125	0.998006
0.40625	3.38411e+09	0.40625	49635.4	0.796875	3.3592e+07	0.296875	1.70951e+06	0.484375	2.57687e+09		0.40625	1.00494e+06	0.4375	1836.85	0.53125	92634.9	0.359375	16098.7	0.453125	864994		0.359375	484.945	0.4375	49.9613	0.421875	213.148	0.3125	138.347	0.40625	446.17		0.359375	-2.05777e+89	0.4375	-3.09324e+85	0.46875	-2.60477e+89	0.78125	-2.60477e+89	0.390625	-2.60477e+89		0.625	1.31837	0.71875	2.82737	0.8125	0.998006
0.40625	3.38411e+09	0.40625	48954.5	0.796875	3.3592e+07	0.296875	1.70663e+06	0.484375	2.5683e+09		0.40625	1.00494e+06	0.453125	1831.74	0.53125	92626.2	0.359375	16087	0.46875	862890		0.359375	484.945	0.4375	49.8979	0.421875	213.052	0.3125	138.343	0.40625	446.132		0.359375	-2.05777e+89	0.4375	-3.13813e+85	0.46875	-2.60477e+89	0.78125	-2.60477e+89	0.390625	-2.60477e+89		0.625	1.31837	0.71875	2.82737	0.8125	0.998006
0.40625	3.38411e+09	0.40625	48496.6	0.796875	3.3592e+07	0.296875	1.70498e+06	0.484375	2.55329e+09		0.40625	1.00494e+06	0.453125	1825.21	0.53125	92580.4	0.359375	16064.7	0.46875	862158		0.359375	484.945	0.4375	49.7445	0.421875	213.016	0.3125	138.343	0.40625	445.349		0.359375	-2.05777e+89	0.4375	-3.19803e+85	0.46875	-2.60477e+89	0.78125	-2.60477e+89	0.390625	-2.60477e+89		0.625	1.31837	0.71875	2.82737	0.8125	0.998006
0.40625	3.38411e+09	0.40625	48254.3	0.796875	3.35909e+07	0.296875	1.70152e+06	0.484375	2.54674e+09		0.421875	1.00494e+06	0.453125	1819.06	0.53125	92471	0.375	16046.2	0.46875	861591		0.359375	484.945	0.4375	49.7088	0.421875	212.498	0.3125	138.287	0.40625	445.074		0.359375	-2.05777e+89	0.4375	-3.20568e+85	0.46875	-2.60477e+89	0.78125	-2.60477e+89	0.390625	-2.60477e+89		0.625	1.31837	0.71875	2.82737	0.8125	0.998006
0.40625	3.38411e+09	0.40625	48077.8	0.796875	3.35909e+07	0.296875	1.69661e+06	0.484375	2.54674e+09		0.421875	1.00494e+06	0.453125	1815.35	0.53125	92332.6	0.375	15998.3	0.46875	859572		0.359375	484.945	0.4375	49.6805	0.421875	212.489	0.3125	138.243	0.40625	445.074		0.359375	-2.05777e+89	0.4375	-3.20698e+85	0.46875	-2.60477e+89	0.78125	-2.60477e+89	0.390625	-2.60477e+89		0.625	1.31837	0.71875	2.82737	0.8125	0.998006
0.40625	3.38411e+09	0.421875	47779.5	0.796875	3.3567e+07	0.296875	1.69436e+06	0.484375	2.54674e+09		0.421875	1.00494e+06	0.453125	1803.3	0.53125	92292.4	0.375	15950.3	0.46875	859572		0.359375	484.945	0.4375	49.631	0.421875	212.489	0.3125	138.24	0.40625	443.81		0.359375	-2.05777e+89	0.4375	-3.22211e+85	0.46875	-2.60477e+89	0.78125	-2.60477e+89	0.390625	-2.60477e+89		0.625	1.31837	0.71875	2.82737	0.8125	0.998005
0.421875	3.38411e+09	0.421875	47575.2	0.796875	3.35415e+07	0.296875	1.68727e+06	0.484375	2.52894e+09		0.421875	1.00494e+06	0.453125	1794.05	0.53125	92285.5	0.375	15940.9	0.46875	859513		0.375	484.945	0.4375	49.5731	0.421875	212.489	0.3125	138.234	0.421875	443.297		0.359375	-2.05777e+89	0.4375	-3.23033e+85	0.46875	-2.60477e+89	0.78125	-2.60477e+89	0.390625	-2.60477e+89		0.625	1.31837	0.734375	2.82701	0.8125	0.998005
0.421875	3.38411e+09	0.421875	47459.8	0.796875	3.34709e+07	0.296875	1.67545e+06	0.5	2.51473e+09		0.421875	1.00494e+06	0.453125	1778.11	0.53125	92283	0.375	15934.6	0.46875	857935		0.375	484.945	0.4375	49.4395	0.421875	212.284	0.3125	138.217	0.421875	443.297		0.359375	-2.05777e+89	0.4375	-3.23718e+85	0.46875	-2.60477e+89	0.78125	-2.60477e+89	0.390625	-2.60477e+89		0.625	1.31837	0.734375	2.82701	0.828125	0.998005
0.421875	3.38411e+09	0.421875	47308.3	0.796875	3.34478e+07	0.296875	1.67188e+06	0.5	2.50327e+09		0.421875	1.00494e+06	0.453125	1769.34	0.53125	92282.6	0.375	15879.3	0.46875	856305		0.375	484.945	0.4375	49.3058	0.421875	212.284	0.3125	138.217	0.421875	442.764		0.359375	-2.05777e+89	0.4375	-3.23718e+85	0.46875	-2.60477e+89	0.78125	-2.60477e+89	0.390625	-2.60477e+89		0.625	1.31837	0.734375	2.82701	0.828125	0.998005
0.421875	3.38411e+09	0.421875	46795.3	0.796875	3.34091e+07	0.296875	1.66949e+06	0.5	2.49894e+09		0.421875	1.00494e+06	0.453125	1750.55	0.53125	92273	0.375	15877	0.46875	854065		0.375	484.945	0.453125	49.224	0.421875	212.284	0.328125	138.181	0.421875	442.107		0.359375	-2.05777e+89	0.4375	-3.24266e+85	0.46875	-2.60477e+89	0.78125	-2.60477e+89	0.390625	-2.60477e+89		0.640625	1.31631	0.734375	2.82701	0.828125	0.998005
0.421875	3.38411e+09	0.421875	46312.1	0.796875	3.33893e+07	0.296875	1.66846e+06	0.5	2.48456e+09		0.421875	1.00494e+06	0.453125	1747.38	0.53125	92268.2	0.375	15859.3	0.46875	852210		0.375	484.945	0.453125	49.1552	0.421875	212.176	0.328125	138.112	0.421875	442.107		0.359375	-2.05777e+89	0.4375	-3.24277e+85	0.46875	-2.60477e+89	0.78125	-2.60477e+89	0.390625	-2.60477e+89		0.640625	1.31574	0.734375	2.81699	0.828125	0.998005
0.421875	3.38411e+09	0.421875	46059.9	0.796875	3.33762e+07	0.296875	1.6487e+06	0.5	2.48035e+09		0.421875	1.00494e+06	0.453125	1739.6	0.53125	92249.4	0.375	15806.9	0.46875	852210		0.375	484.945	0.453125	49.1159	0.421875	212.019	0.328125	138.076	0.421875	441.788		0.359375	-2.05777e+89	0.453125	-4.31749e+85	0.46875	-2.60477e+89	0.78125	-2.60477e+89	0.390625	-2.60477e+89		0.640625	1.31566	0.734375	2.81699	0.828125	0.998004
0.421875	3.38411e+09	0.421875	45871.3	0.8125	3.33213e+07	0.296875	1.63536e+06	0.5	2.47577e+09		0.421875	1.00494e+06	0.453125	1727.51	0.546875	92234.5	0.375	15756.2	0.46875	851302		0.375	484.945	0.453125	49.0142	0.4375	212.019	0.328125	138.069	0.421875	441.716		0.375	-2.05777e+89	0.453125	-4.32123e+85	0.484375	-2.60477e+89	0.78125	-2.60477e+89	0.390625	-2.60477e+89		0.640625	1.31566	0.734375	2.81699	0.828125	0.998004
0.421875	3.38411e+09	0.421875	45448.7	0.8125	3.33213e+07	0.296875	1.6303e+06	0.5	2.47197e+09		0.421875	1.00494e+06	0.46875	1717.91	0.546875	92234.5	0.375	15691.7	0.484375	848961		0.375	484.945	0.453125	48.9105	0.4375	212.019	0.328125	138.062	0.421875	441.266		0.375	-2.05777e+89	0.453125	-4.39884e+85	0.484375	-2.60477e+89	0.78125	-2.60477e+89	0.390625	-2.60477e+89		0.640625	1.31566	0.75	2.81699	0.828125	0.998004
0.421875	3.38411e+09	0.421875	45316.1	0.8125	3.22459e+07	0.296875	1.61718e+06	0.5	2.47197e+09		0.421875	1.00494e+06	0.46875	1713.77	0.546875	90514.4	0.375	15647.1	0.484375	848375		0.375	484.945	0.453125	48.7899	0.4375	210.865	0.328125	138.061	0.421875	441.266		0.375	-2.05777e+89	0.453125	-4.42801e+85	0.484375	-2.60477e+89	0.78125	-2.60477e+89	0.40625	-2.60477e+89		0.640625	1.31566	0.75	2.81588	0.828125	0.998004
0.421875	3.38411e+09	0.421875	44893.7	0.8125	3.17826e+07	0.296875	1.60583e+06	0.5	2.46569e+09		0.421875	1.00494e+06	0.46875	1703.23	0.546875	89745.8	0.375	15592.6	0.484375	848016		0.375	484.945	0.453125	48.7494	0.4375	210.091	0.328125	138.039	0.421875	441.266		0.375	-2.05777e+89	0.453125	-4.43331e+85	0.484375	-2.60477e+89	0.78125	-2.60477e+89	0.40625	-2.60477e+89		0.640625	1.31566	0.75	2.81588	0.828125	0.998004
0.421875	3.38411e+09	0.421875	44604.2	0.8125	3.12362e+07	0.3125	1.59811e+06	0.5	2.44921e+09		0.4375	1.00494e+06	0.46875	1693.56	0.546875	88863.8	0.375	15542.5	0.484375	846055		0.375	484.945	0.453125	48.6835	0.4375	209.674	0.328125	138	0.421875	441.193		0.375	-2.05777e+89	0.453125	-4.43699e+85	0.484375	-2.60477e+89	0.78125	-2.60477e+89	0.40625	-2.60477e+89		0.640625	1.31566	0.75	2.81004	0.828125	0.998004
0.421875	3.38411e+09	0.421875	44112.3	0.8125	3.1113e+07	0.3125	1.59197e+06	0.5	2.44921e+09		0.4375	1.00494e+06	0.46875	1680.68	0.546875	88384.6	0.375	15513.4	0.484375	845389		0.375	484.945	0.453125	48.5992	0.4375	209.436	0.328125	137.955	0.421875	440.453		0.375	-2.05777e+89	0.453125	-4.56722e+85	0.484375	-2.60477e+89	0.78125	-2.60477e+89	0.40625	-2.60477e+89		0.640625	1.30836	0.75	2.81004	0.84375	0.998004
0.421875	3.38411e+09	0.421875	43811.2	0.8125	3.0879e+07	0.3125	1.58654e+06	0.5	2.44921e+09		0.4375	1.00494e+06	0.46875	1670.98	0.546875	88140.2	0.375	15500.6	0.484375	844636		0.375	484.945	0.453125	48.4958	0.4375	209.239	0.328125	137.888	0.421875	440.139		0.375	-2.05777e+89	0.453125	-4.6191e+85	0.484375	-2.60477e+89	0.796875	-2.60477e+89	0.40625	-2.60477e+89		0.65625	1.30835	0.75	2.81004	0.84375	0.998004
0.421875	3.38411e+09	0.4375	43462.1	0.8125	3.0879e+07	0.3125	1.58142e+06	0.5	2.44704e+09		0.4375	1.00494e+06	0.46875	1654.23	0.546875	87802.2	0.390625	15487.2	0.484375	843634		0.375	484.945	0.453125	48.3749	0.4375	208.905	0.328125	137.834	0.4375	440.139		0.375	-2.05777e+89	0.453125	-4.641e+85	0.484375	-2.60477e+89	0.796875	-2.60477e+89	0.40625	-2.60477e+89		0.65625	1.30444	0.75	2.80187	0.84375	0.998004
0.421875	3.38411e+09	0.4375	43354	0.8125	3.08703e+07	0.3125	1.57501e+06	0.515625	2.43578e+09		0.4375	1.00494e+06	0.46875	1643.54	0.546875	87456.9	0.390625	15467.4	0.484375	841458		0.375	484.945	0.453125	48.2427	0.4375	208.863	0.328125	137.79	0.4375	439.821		0.375	-2.05777e+89	0.453125	-4.65685e+85	0.484375	-2.60477e+89	0.796875	-2.60477e+89	0.40625	-2.60477e+89		0.65625	1.30444	0.765625	2.80187	0.84375	0.998004
0.421875	3.38411e+09	0.4375	43035.1	0.8125	3.07629e+07	0.3125	1.56525e+06	0.515625	2.43578e+09		0.4375	1.00494e+06	0.46875	1630.75	0.546875	87240.5	0.390625	15400.8	0.484375	841458		0.375	484.945	0.46875	48.1853	0.4375	208.718	0.328125	137.788	0.4375	439.618		0.375	-2.05777e+89	0.453125	-4.69806e+85	0.484375	-2.60477e+89	0.796875	-2.60477e+89	0.40625	-2.60477e+89		0.65625	1.29297	0.765625	2.80187	0.84375	0.998004
0.4375	3.38411e+09	0.4375	42811.1	0.8125	3.07159e+07	0.3125	1.55692e+06	0.515625	2.42682e+09		0.4375	1.00494e+06	0.46875	1621.9	0.546875	87222.1	0.390625	15379.4	0.484375	840060		0.390625	484.945	0.46875	48.0655	0.4375	208.61	0.328125	137.788	0.4375	439.414		0.375	-2.05777e+89	0.453125	-4.69806e+85	0.484375	-2.60477e+89	0.796875	-2.60477e+89	0.40625	-2.60477e+89		0.65625	1.29297	0.765625	2.80187	0.84375	0.998004
0.4375	3.38411e+09	0.4375	42579.7	0.8125	3.06824e+07	0.3125	1.55102e+06	0.515625	2.41315e+09		0.4375	1.00494e+06	0.46875	1610.73	0.546875	87119.9	0.390625	15335.8	0.484375	833560		0.390625	484.945	0.46875	47.9512	0.4375	208.61	0.328125	137.781	0.4375	438.634		0.375	-2.05777e+89	0.453125	-4.6982e+85	0.484375	-2.60477e+89	0.796875	-2.60477e+89	0.40625	-2.60477e+89		0.65625	1.29297	0.765625	2.80187	0.84375	0.998004
0.4375	3.38411e+09	0.4375	42485.6	0.8125	3.06761e+07	0.3125	1.54995e+06	0.515625	2.40138e+09		0.4375	1.00494e+06	0.46875	1604.5	0.546875	87084.8	0.390625	15297.7	0.484375	832135		0.390625	484.945	0.46875	47.8711	0.4375	208.607	0.328125	137.781	0.4375	438.634		0.375	-2.05777e+89	0.46875	-4.69881e+85	0.484375	-2.60477e+89	0.796875	-2.60477e+89	0.40625	-2.60477e+89		0.65625	1.29297	0.765625	2.80187	0.84375	0.998004
0.4375	3.38411e+09	0.4375	42108.7	0.8125	3.06172e+07	0.3125	1.54427e+06	0.515625	2.39787e+09		0.4375	1.00494e+06	0.484375	1592.65	0.546875	87054.5	0.390625	15260.5	0.5	830705		0.390625	484.945	0.46875	47.8081	0.4375	208.559	0.328125	137.75	0.4375	438.486		0.375	-2.05777e+89	0.46875	-4.69881e+85	0.484375	-2.60477e+89	0.796875	-2.60477e+89	0.40625	-2.60477e+89		0.65625	1.28781	0.765625	2.80187	0.859375	0.998004
0.4375	3.38411e+09	0.4375	41581.1	0.8125	3.05068e+07	0.3125	1.53901e+06	0.515625	2.38473e+09		0.4375	1.00494e+06	0.484375	1579.93	0.5625	87047.5	0.390625	15216.8	0.5	829992		0.390625	484.945	0.46875	47.6848	0.453125	208.383	0.34375	137.749	0.4375	438.038		0.375	-2.05777e+89	0.46875	-4.69988e+85	0.484375	-2.60477e+89	0.796875	-2.60477e+89	0.40625	-2.60477e+89		0.65625	1.28559	0.765625	2.80187	0.859375	0.998004
0.4375	3.38411e+09	0.4375	41181.2	0.828125	3.04907e+07	0.3125	1.53283e+06	0.515625	2.38281e+09		0.4375	1.00494e+06	0.484375	1571.78	0.5625	86973.4	0.390625	15214.4	0.5	827613		0.390625	484.945	0.46875	47.5388	0.453125	208.249	0.34375	137.749	0.4375	437.095		0.375	-2.05777e+89	0.46875	-4.69988e+85	0.5	-2.60477e+89	0.796875	-2.60477e+89	0.40625	-2.60477e+89		0.671875	1.28547	0.765625	2.80187	0.859375	0.998004
0.4375	3.38411e+09	0.4375	41032.4	0.828125	3.04793e+07	0.3125	1.5315e+06	0.515625	2.37453e+09		0.4375	1.00494e+06	0.484375	1563.13	0.5625	86750.1	0.390625	15205.3	0.5	826876		0.390625	484.945	0.46875	47.3255	0.453125	208.249	0.34375	137.749	0.4375	437.037		0.390625	-2.05777e+89	0.46875	-4.7027e+85	0.5	-2.60477e+89	0.796875	-2.60477e+89	0.421875	-2.60477e+89		0.671875	1.2811	0.78125	2.80187	0.859375	0.998004
0.4375	3.38411e+09	0.4375	40681.8	0.828125	3.04614e+07	0.3125	1.51909e+06	0.515625	2.35177e+09		0.4375	1.00494e+06	0.484375	1552.22	0.5625	86604.7	0.390625	15180.1	0.5	826099		0.390625	484.945	0.46875	47.2084	0.453125	208.054	0.34375	137.749	0.4375	436.888		0.390625	-2.05777e+89	0.46875	-4.7711e+85	0.5	-2.60477e+89	0.796875	-2.60477e+89	0.421875	-2.60477e+89		0.671875	1.2811	0.78125	2.80187	0.859375	0.998004
0.4375	3.38411e+09	0.4375	40409	0.828125	3.03816e+07	0.3125	1.51646e+06	0.515625	2.34059e+09		0.453125	1.00494e+06	0.484375	1549.61	0.5625	86517.9	0.390625	15154.9	0.5	825059		0.390625	484.945	0.46875	47.1613	0.453125	208.039	0.34375	137.749	0.4375	436.562		0.390625	-2.05777e+89	0.46875	-4.77595e+85	0.5	-2.60477e+89	0.796875	-2.60477e+89	0.421875	-2.60477e+89		0.671875	1.2743	0.78125	2.80187	0.859375	0.998004
0.4375	3.38411e+09	0.4375	40246.2	0.828125	3.03774e+07	0.3125	1.51201e+06	0.515625	2.34059e+09		0.453125	1.00494e+06	0.484375	1545.21	0.5625	86502.9	0.390625	15133.8	0.5	824116		0.390625	484.945	0.46875	47.0476	0.453125	207.816	0.34375	137.562	0.4375	435.862		0.390625	-2.05777e+89	0.46875	-4.78075e+85	0.5	-2.60477e+89	0.796875	-2.60477e+89	0.421875	-2.60477e+89		0.671875	1.2743	0.78125	2.80187	0.859375	0.998004
0.4375	3.38411e+09	0.453125	39950.4	0.828125	3.03619e+07	0.3125	1.50841e+06	0.515625	2.32383e+09		0.453125	1.00494e+06	0.484375	1541.86	0.5625	86249.6	0.390625	15117.2	0.5	823131		0.390625	484.945	0.46875	46.983	0.453125	207.816	0.34375	137.554	0.453125	435.862		0.390625	-2.05777e+89	0.46875	-4.78613e+85	0.5	-2.60477e+89	0.796875	-2.60477e+89	0.421875	-2.60477e+89		0.671875	1.2743	0.78125	2.80186	0.859375	0.998004
0.4375	3.38411e+09	0.453125	39645.1	0.828125	3.03619e+07	0.3125	1.50824e+06	0.515625	2.31499e+09		0.453125	1.00494e+06	0.484375	1536.14	0.5625	86002.9	0.390625	15108.7	0.5	823131		0.390625	484.945	0.46875	46.7899	0.453125	207.816	0.34375	137.499	0.453125	434.792		0.390625	-2.05777e+89	0.46875	-4.79543e+85	0.5	-2.60477e+89	0.796875	-2.60477e+89	0.421875	-2.60477e+89		0.671875	1.27429	0.78125	2.80186	0.875	0.998004
0.4375	3.38411e+09	0.453125	39349.3	0.828125	3.03619e+07	0.3125	1.49698e+06	0.515625	2.29664e+09		0.453125	1.00494e+06	0.484375	1530.54	0.5625	85996.6	0.390625	15104	0.5	823082		0.390625	484.945	0.46875	46.7319	0.453125	207.816	0.34375	137.481	0.453125	434.525		0.390625	-2.05777e+89	0.46875	-4.79654e+85	0.5	-2.60477e+89	0.796875	-2.60477e+89	0.421875	-2.60477e+89		0.671875	1.27429	0.78125	2.80186	0.875	0.998004
0.4375	3.38411e+09	0.453125	39190.2	0.828125	2.80072e+07	0.328125	1.49465e+06	0.53125	2.29084e+09		0.453125	1.00494e+06	0.484375	1524.46	0.5625	84104.6	0.40625	15091.6	0.5	822125		0.390625	484.945	0.484375	46.657	0.453125	207.265	0.34375	137.411	0.453125	434.525		0.390625	-2.05777e+89	0.46875	-4.80173e+85	0.5	-2.60477e+89	0.796875	-2.60477e+89	0.421875	-2.60477e+89		0.671875	1.27429	0.78125	2.80186	0.875	0.998004
0.4375	3.38411e+09	0.453125	39036.3	0.828125	2.70667e+07	0.328125	1.49172e+06	0.53125	2.28311e+09		0.453125	1.00494e+06	0.484375	1520.18	0.5625	82893.3	0.40625	15073.5	0.5	822125		0.390625	484.945	0.484375	46.6245	0.453125	206.378	0.34375	137.175	0.453125	434.462		0.390625	-2.05777e+89	0.484375	-4.80383e+85	0.5	-2.60477e+89	0.8125	-2.60477e+89	0.421875	-2.60477e+89		0.6875	1.272	0.796875	2.80186	0.875	0.998004
0.4375	3.38411e+09	0.453125	38768	0.828125	2.66597e+07	0.328125	1.48992e+06	0.53125	2.28311e+09		0.453125	1.00494e+06	0.5	1508.17	0.5625	81818.4	0.40625	15054.3	0.5	820936		0.40625	484.945	0.484375	46.6118	0.453125	206.16	0.34375	137.169	0.453125	434.462		0.390625	-2.05777e+89	0.484375	-4.80383e+85	0.5	-2.60477e+89	0.8125	-2.60477e+89	0.421875	-2.60477e+89		0.6875	1.272	0.796875	2.80186	0.875	0.998004
0.453125	3.38411e+09	0.453125	38414.7	0.828125	2.64894e+07	0.328125	1.48628e+06	0.53125	2.27163e+09		0.453125	1.00494e+06	0.5	1496.95	0.5625	81577.8	0.40625	15046.9	0.515625	819584		0.40625	484.945	0.484375	46.5182	0.453125	205.533	0.34375	137.169	0.453125	434.462		0.390625	-2.05777e+89	0.484375	-4.81108e+85	0.5	-2.60477e+89	0.8125	-2.60477e+89	0.421875	-2.60477e+89		0.6875	1.26327	0.796875	2.80186	0.875	0.998004
0.453125	3.38411e+09	0.453125	37952.5	0.828125	2.63561e+07	0.328125	1.47304e+06	0.53125	2.2714e+09		0.453125	1.00494e+06	0.5	1493.8	0.578125	81416.5	0.40625	15023.3	0.515625	816871		0.40625	484.945	0.484375	46.431	0.453125	205.473	0.34375	137.169	0.453125	433.733		0.390625	-2.05777e+89	0.484375	-4.81871e+85	0.5	-2.60477e+89	0.8125	-2.60477e+89	0.421875	-2.60477e+89		0.6875	1.26327	0.796875	2.80186	0.875	0.998004
0.453125	3.38411e+09	0.453125	37621.8	0.828125	2.62342e+07	0.328125	1.46724e+06	0.53125	2.2714e+09		0.453125	1.00494e+06	0.5	1483.4	0.578125	81226.8	0.40625	15005.6	0.515625	815683		0.40625	484.945	0.484375	46.3081	0.46875	205.164	0.34375	137.169	0.453125	433.616		0.390625	-2.05777e+89	0.484375	-4.82032e+85	0.515625	-2.60477e+89	0.8125	-2.60477e+89	0.421875	-2.60477e+89		0.6875	1.26227	0.796875	2.80186	0.875	0.998004
0.453125	3.38411e+09	0.453125	37438	0.828125	2.61627e+07	0.328125	1.45654e+06	0.53125	2.24651e+09		0.453125	1.00494e+06	0.5	1475.63	0.578125	80825	0.40625	14900.6	0.515625	813177		0.40625	484.945	0.484375	46.2354	0.46875	205.131	0.34375	137.164	0.453125	433.616		0.390625	-2.05777e+89	0.484375	-4.8357e+85	0.515625	-2.60477e+89	0.8125	-2.60477e+89	0.4375	-2.60477e+89		0.6875	1.26105	0.796875	2.79066	0.875	0.998004
0.453125	3.38411e+09	0.453125	37262.5	0.84375	2.6048e+07	0.328125	1.45006e+06	0.53125	2.22641e+09		0.453125	1.00494e+06	0.5	1465.05	0.578125	80787	0.40625	14839.6	0.515625	811369		0.40625	484.945	0.484375	46.2005	0.46875	205.099	0.34375	137.164	0.453125	433.578		0.390625	-2.05777e+89	0.484375	-4.83634e+85	0.515625	-2.60477e+89	0.8125	-2.60477e+89	0.4375	-2.60477e+89		0.6875	1.25719	0.8125	2.79066	0.890625	0.998004
0.453125	3.38411e+09	0.453125	37027.2	0.84375	2.59825e+07	0.328125	1.44267e+06	0.53125	2.20609e+09		0.46875	1.00494e+06	0.5	1453.06	0.578125	80740.9	0.40625	14801.8	0.515625	808698		0.40625	484.945	0.484375	46.1892	0.46875	205.067	0.359375	137.156	0.453125	433.495		0.390625	-2.05777e+89	0.484375	-4.8383e+85	0.515625	-2.60477e+89	0.8125	-2.60477e+89	0.4375	-2.60477e+89		0.6875	1.25719	0.8125	2.79066	0.890625	0.998004
0.453125	3.38411e+09	0.453125	36542.7	0.84375	2.59e+07	0.328125	1.43835e+06	0.53125	2.20449e+09		0.46875	1.00494e+06	0.5	1445.79	0.578125	80331.2	0.40625	14761	0.515625	807000		0.40625	484.945	0.484375	46.1	0.46875	205.067	0.359375	137.156	0.453125	433.495		0.40625	-2.05777e+89	0.484375	-4.84608e+85	0.515625	-2.60477e+89	0.8125	-2.60477e+89	0.4375	-2.60477e+89		0.6875	1.25641	0.8125	2.79066	0.890625	0.998004
0.453125	3.38411e+09	0.453125	36347.1	0.84375	2.58017e+07	0.328125	1.4206e+06	0.53125	2.19936e+09		0.46875	1.00494e+06	0.5	1435.89	0.578125	80233.3	0.40625	14744.3	0.515625	804102		0.40625	484.945	0.484375	46.0492	0.46875	205.057	0.359375	137.156	0.453125	433.239		0.40625	-2.05777e+89	0.484375	-4.84988e+85	0.515625	-2.60477e+89	0.8125	-2.60477e+89	0.4375	-2.60477e+89		0.703125	1.25451	0.8125	2.79066	0.890625	0.998004
0.453125	3.38411e+09	0.46875	36127.8	0.84375	2.57553e+07	0.328125	1.40533e+06	0.53125	2.18976e+09		0.46875	1.00494e+06	0.5	1426.45	0.578125	80160	0.40625	14738.2	0.515625	802296		0.40625	484.945	0.484375	45.9829	0.46875	204.777	0.359375	137.156	0.46875	433.169		0.40625	-2.05777e+89	0.484375	-4.87986e+85	0.515625	-2.60477e+89	0.8125	-2.60477e+89	0.4375	-2.60477e+89		0.703125	1.2446	0.8125	2.79066	0.890625	0.998004
0.453125	3.38411e+09	0.46875	35899.1	0.84375	2.57322e+07	0.328125	1.40228e+06	0.53125	2.18976e+09		0.46875	1.00494e+06	0.5	1419	0.578125	79957.4	0.40625	14721.4	0.515625	797192		0.40625	484.945	0.5	45.8805	0.46875	204.74	0.359375	137.07	0.46875	432.491		0.40625	-2.05777e+89	0.5	-4.88019e+85	0.515625	-2.60477e+89	0.8125	-2.60477e+89	0.4375	-2.60477e+89		0.703125	1.2446	0.8125	2.79066	0.890625	0.998004
0.453125	3.38411e+09	0.46875	35544.7	0.84375	2.56529e+07	0.328125	1.39398e+06	0.546875	2.16563e+09		0.46875	1.00494e+06	0.5	1411.08	0.578125	79724.6	0.40625	14714	0.515625	796404		0.40625	484.945	0.5	45.7161	0.46875	204.581	0.359375	136.844	0.46875	432.139		0.40625	-2.05777e+89	0.5	-4.89664e+85	0.515625	-2.60477e+89	0.8125	-2.60477e+89	0.4375	-2.60477e+89		0.703125	1.24132	0.8125	2.79066	0.890625	0.998004
0.453125	3.38411e+09	0.46875	35272.7	0.84375	2.5613e+07	0.328125	1.37524e+06	0.546875	2.15878e+09		0.46875	1.00494e+06	0.5	1400.9	0.578125	79543.9	0.40625	14691	0.515625	791670		0.40625	484.945	0.5	45.5596	0.46875	204.448	0.359375	136.836	0.46875	431.126		0.40625	-2.05777e+89	0.5	-4.89763e+85	0.515625	-2.60477e+89	0.8125	-2.60477e+89	0.4375	-2.60477e+89		0.703125	1.24132	0.828125	2.79066	0.890625	0.998004
0.453125	3.38411e+09	0.46875	34986.8	0.84375	2.54507e+07	0.328125	1.36431e+06	0.546875	2.15744e+09		0.46875	1.00494e+06	0.515625	1394.17	0.578125	79418.6	0.421875	14678	0.515625	789789		0.40625	484.945	0.5	45.5203	0.46875	204.288	0.359375	136.777	0.46875	431.073		0.40625	-2.05777e+89	0.5	-4.90631e+85	0.515625	-2.60477e+89	0.8125	-2.60477e+89	0.4375	-2.60477e+89		0.703125	1.24132	0.828125	2.79066	0.90625	0.998004
0.453125	3.38411e+09	0.46875	34765	0.84375	2.5303e+07	0.328125	1.36259e+06	0.546875	2.12603e+09		0.46875	1.00494e+06	0.515625	1386.59	0.578125	79376.8	0.421875	14676.7	0.53125	787656		0.421875	484.945	0.5	45.4114	0.46875	204.288	0.359375	136.777	0.46875	431.073		0.40625	-2.05777e+89	0.5	-4.9984e+85	0.515625	-2.60477e+89	0.8125	-2.60477e+89	0.4375	-2.60477e+89		0.703125	1.24132	0.828125	2.79066	0.90625	0.998004
0.453125	3.38411e+09	0.46875	34432.4	0.84375	2.52827e+07	0.328125	1.35751e+06	0.546875	2.10515e+09		0.46875	1.00494e+06	0.515625	1380.11	0.59375	79292.6	0.421875	14674.4	0.53125	787399		0.421875	484.945	0.5	45.3306	0.46875	204.068	0.359375	136.678	0.46875	431.073		0.40625	-2.05777e+89	0.5	-4.9984e+85	0.515625	-2.60477e+89	0.8125	-2.60477e+89	0.4375	-2.60477e+89		0.703125	1.24132	0.828125	2.79066	0.90625	0.998004
0.46875	3.38411e+09	0.46875	34218.8	0.84375	2.52021e+07	0.328125	1.35537e+06	0.546875	2.0926e+09		0.46875	1.00494e+06	0.515625	1376.99	0.59375	79005	0.421875	14674.4	0.53125	786423		0.421875	484.945	0.5	45.2916	0.46875	204.004	0.359375	136.657	0.46875	431.004		0.40625	-2.05777e+89	0.5	-4.99991e+85	0.515625	-2.60477e+89	0.8125	-2.60477e+89	0.4375	-2.60477e+89		0.703125	1.24132	0.828125	2.79066	0.90625	0.998004
0.46875	3.38411e+09	0.46875	33930	0.84375	2.51727e+07	0.34375	1.34992e+06	0.546875	2.07241e+09		0.46875	1.00494e+06	0.515625	1375.27	0.59375	79001.6	0.421875	14667.3	0.53125	786403		0.421875	484.945	0.5	45.1955	0.46875	203.896	0.359375	136.503	0.46875	430.658		0.40625	-2.05777e+89	0.5	-5.01828e+85	0.53125	-2.60477e+89	0.828125	-2.60477e+89	0.4375	-2.60477e+89		0.71875	1.24132	0.828125	2.79066	0.90625	0.998004
0.46875	3.38411e+09	0.46875	33664.7	0.84375	2.51701e+07	0.34375	1.33498e+06	0.546875	2.06909e+09		0.46875	1.00494e+06	0.515625	1369.98	0.59375	78985.1	0.421875	14666.6	0.53125	785820		0.421875	484.945	0.5	45.136	0.484375	203.896	0.359375	136.419	0.46875	430.528		0.40625	-2.05777e+89	0.5	-5.0432e+85	0.53125	-2.60477e+89	0.828125	-2.60477e+89	0.4375	-2.60477e+89		0.71875	1.24132	0.828125	2.79066	0.90625	0.998004
0.46875	3.38411e+09	0.46875	33437.7	0.84375	2.38018e+07	0.34375	1.30972e+06	0.546875	2.06378e+09		0.46875	1.00494e+06	0.515625	1365.13	0.59375	77659.4	0.421875	14151.7	0.53125	785388		0.421875	484.945	0.5	45.0864	0.484375	203.04	0.359375	136.155	0.46875	429.11		0.40625	-2.05777e+89	0.5	-5.0432e+85	0.53125	-2.60477e+89	0.828125	-2.60477e+89	0.453125	-2.60477e+89		0.71875	1.24132	0.828125	2.78187	0.90625	0.998004
0.46875	3.38411e+09	0.46875	33153	0.859375	2.31625e+07	0.34375	1.25327e+06	0.546875	2.05431e+09		0.484375	1.00494e+06	0.515625	1359.76	0.59375	76808.6	0.421875	13919.2	0.53125	781780		0.421875	484.945	0.5	44.987	0.484375	203.038	0.359375	135.655	0.46875	428.236		0.40625	-2.05777e+89	0.5	-5.05829e+85	0.53125	-2.60477e+89	0.828125	-2.60477e+89	0.453125	-2.60477e+89		0.71875	1.24118	0.84375	2.78187	0.90625	0.998004
0.46875	3.38411e+09	0.46875	32778.1	0.859375	2.30666e+07	0.34375	1.19638e+06	0.546875	2.05431e+09		0.484375	1.00494e+06	0.515625	1354.67	0.59375	76273.2	0.421875	13617.1	0.53125	781780		0.421875	484.945	0.5	44.9341	0.484375	203.038	0.359375	135.126	0.46875	428.236		0.40625	-2.05777e+89	0.515625	-5.09862e+85	0.53125	-2.60477e+89	0.828125	-2.60477e+89	0.453125	-2.60477e+89		0.71875	1.24118	0.84375	2.78187	0.90625	0.998004
0.46875	3.38411e+09	0.46875	32600.6	0.859375	2.2714e+07	0.34375	1.16542e+06	0.546875	2.04004e+09		0.484375	1.00494e+06	0.515625	1346.2	0.59375	75782.9	0.421875	13313.8	0.53125	780150		0.421875	484.945	0.5	44.8296	0.484375	202.911	0.359375	134.545	0.484375	428.236		0.421875	-2.05777e+89	0.515625	-5.19298e+85	0.53125	-2.60477e+89	0.828125	-2.60477e+89	0.453125	-2.60477e+89		0.71875	1.24118	0.84375	2.78187	0.921875	0.998004
0.46875	3.38411e+09	0.484375	32395.8	0.859375	2.25798e+07	0.34375	1.14085e+06	0.546875	2.03013e+09		0.484375	1.00494e+06	0.515625	1335.04	0.59375	75670.1	0.421875	13140.3	0.53125	779194		0.421875	484.945	0.515625	44.6233	0.484375	202.823	0.375	134.272	0.484375	427.34		0.421875	-2.05777e+89	0.515625	-5.22828e+85	0.53125	-2.60477e+89	0.828125	-2.60477e+89	0.453125	-2.60477e+89		0.71875	1.24118	0.84375	2.78187	0.921875	0.998004
0.46875	3.38411e+09	0.484375	32172.1	0.859375	2.24842e+07	0.34375	1.11902e+06	0.546875	2.0264e+09		0.484375	1.00494e+06	0.515625	1327.79	0.59375	75413.7	0.421875	13028.3	0.53125	776736		0.421875	484.945	0.515625	44.6092	0.484375	202.602	0.375	133.703	0.484375	426.899		0.421875	-2.05777e+89	0.515625	-5.34642e+85	0.53125	-2.60477e+89	0.828125	-2.60477e+89	0.453125	-2.60477e+89		0.71875	1.23994	0.84375	2.78187	0.921875	0.998004
0.46875	3.38411e+09	0.484375	32007	0.859375	2.22669e+07	0.34375	1.09623e+06	0.546875	2.02139e+09		0.484375	1.00494e+06	0.53125	1316.65	0.59375	75051.5	0.421875	12905.9	0.53125	775883		0.421875	484.945	0.515625	44.5701	0.484375	202.602	0.375	133.469	0.484375	426.107		0.421875	-2.05777e+89	0.515625	-5.34642e+85	0.53125	-2.60477e+89	0.828125	-2.60477e+89	0.453125	-2.60477e+89		0.734375	1.23716	0.84375	2.78187	0.921875	0.998004
0.46875	3.38411e+09	0.484375	31846.6	0.859375	2.22135e+07	0.34375	1.08071e+06	0.5625	2.00433e+09		0.484375	1.00494e+06	0.53125	1311.8	0.59375	74628.3	0.421875	12830.6	0.546875	772306		0.421875	484.945	0.515625	44.4755	0.484375	202.381	0.375	133.335	0.484375	425.962		0.421875	-2.05777e+89	0.515625	-5.35045e+85	0.53125	-2.60477e+89	0.828125	-2.60477e+89	0.453125	-2.60477e+89		0.734375	1.23716	0.84375	2.78187	0.921875	0.998004
0.46875	3.38411e+09	0.484375	31573.5	0.859375	2.21992e+07	0.34375	1.06659e+06	0.5625	2.00433e+09		0.484375	1.00494e+06	0.53125	1303.3	0.59375	74454.2	0.421875	12742.6	0.546875	768369		0.421875	484.945	0.515625	44.3682	0.484375	202.167	0.375	132.886	0.484375	425.962		0.421875	-2.05777e+89	0.515625	-5.36463e+85	0.53125	-2.60477e+89	0.828125	-2.60477e+89	0.453125	-2.60477e+89		0.734375	1.23716	0.84375	2.78187	0.921875	0.998004
0.46875	3.38411e+09	0.484375	31400.6	0.859375	2.21238e+07	0.34375	1.05569e+06	0.5625	1.99211e+09		0.484375	1.00494e+06	0.53125	1294.38	0.609375	74094.7	0.4375	12637.6	0.546875	768369		0.421875	484.945	0.515625	44.3453	0.484375	201.82	0.375	132.861	0.484375	425.962		0.421875	-2.05777e+89	0.515625	-5.36612e+85	0.53125	-2.60477e+89	0.828125	-2.60477e+89	0.453125	-2.60477e+89		0.734375	1.23716	0.859375	2.78187	0.921875	0.998004
0.46875	3.38411e+09	0.484375	31019	0.859375	2.20116e+07	0.34375	1.03807e+06	0.5625	1.98339e+09		0.484375	1.00494e+06	0.53125	1289.62	0.609375	73804.8	0.4375	12575.7	0.546875	768296		0.421875	484.945	0.515625	44.3213	0.484375	201.59	0.375	132.847	0.484375	425.58		0.421875	-2.05777e+89	0.515625	-5.37077e+85	0.53125	-2.60477e+89	0.828125	-2.60477e+89	0.453125	-2.60477e+89		0.734375	1.23678	0.859375	2.78187	0.921875	0.998004
0.46875	3.38411e+09	0.484375	30719.1	0.859375	2.1913e+07	0.34375	1.02687e+06	0.5625	1.98146e+09		0.484375	1.00494e+06	0.53125	1282.24	0.609375	73522	0.4375	12534.4	0.546875	767593		0.4375	484.945	0.515625	44.2537	0.484375	201.55	0.375	132.78	0.484375	425.356		0.421875	-2.05777e+89	0.515625	-5.37382e+85	0.53125	-2.60477e+89	0.828125	-2.60477e+89	0.453125	-2.60477e+89		0.734375	1.23678	0.859375	2.77139	0.921875	0.998004
0.46875	3.38411e+09	0.484375	30328	0.859375	2.17709e+07	0.34375	1.01289e+06	0.5625	1.98146e+09		0.484375	1.00494e+06	0.53125	1276.78	0.609375	73415	0.4375	12500.6	0.546875	765149		0.4375	484.945	0.515625	44.0871	0.5	201.302	0.375	132.771	0.484375	425.048		0.421875	-2.05777e+89	0.515625	-5.37441e+85	0.53125	-2.60477e+89	0.828125	-2.60477e+89	0.453125	-2.60477e+89		0.734375	1.23678	0.859375	2.77139	0.9375	0.998004
0.46875	3.38411e+09	0.484375	30164.7	0.859375	2.16814e+07	0.34375	1.00779e+06	0.5625	1.97104e+09		0.484375	1.00494e+06	0.53125	1271.44	0.609375	73181.2	0.4375	12441.6	0.546875	764356		0.4375	484.945	0.515625	43.9569	0.5	201.041	0.375	132.638	0.484375	425.024		0.421875	-2.05777e+89	0.515625	-5.37441e+85	0.546875	-2.60477e+89	0.828125	-2.60477e+89	0.453125	-2.60477e+89		0.734375	1.23678	0.859375	2.77139	0.9375	0.998004
0.484375	3.38411e+09	0.484375	30072	0.875	2.16232e+07	0.34375	999697	0.5625	1.95815e+09		0.5	1.00494e+06	0.53125	1265.14	0.609375	73081	0.4375	12395.7	0.546875	763637		0.4375	484.945	0.515625	43.8657	0.5	200.903	0.375	132.426	0.484375	424.675		0.421875	-2.05777e+89	0.53125	-5.39072e+85	0.546875	-2.60477e+89	0.84375	-2.60477e+89	0.46875	-2.60477e+89		0.734375	1.23678	0.859375	2.77139	0.9375	0.998004
0.484375	3.38411e+09	0.484375	29933.4	0.875	2.15347e+07	0.359375	991109	0.5625	1.95008e+09		0.5	1.00494e+06	0.53125	1255.93	0.609375	72760.9	0.4375	12337.8	0.546875	757725		0.4375	484.945	0.515625	43.7414	0.5	200.81	0.375	132.416	0.484375	423.926		0.421875	-2.05777e+89	0.53125	-5.46681e+85	0.546875	-2.60477e+89	0.84375	-2.60477e+89	0.46875	-2.60477e+89		0.734375	1.23678	0.859375	2.77139	0.9375	0.998004
0.484375	3.38411e+09	0.484375	29788.6	0.875	2.13917e+07	0.359375	977557	0.5625	1.91759e+09		0.5	1.00494e+06	0.53125	1248.91	0.609375	72677	0.4375	12319.6	0.546875	754452		0.4375	484.945	0.515625	43.6366	0.5	200.504	0.375	132.311	0.5	423.589		0.421875	-2.05777e+89	0.53125	-5.46713e+85	0.546875	-2.60477e+89	0.84375	-2.60477e+89	0.46875	-2.60477e+89		0.75	1.23678	0.859375	2.77139	0.9375	0.998004
0.484375	3.38411e+09	0.5	29424.8	0.875	2.13153e+07	0.359375	974078	0.5625	1.91066e+09		0.5	1.00494e+06	0.53125	1240.77	0.609375	72551.6	0.4375	12265.2	0.546875	752229		0.4375	484.945	0.515625	43.5953	0.5	200.459	0.375	132.204	0.5	423.577		0.421875	-2.05777e+89	0.53125	-5.46713e+85	0.546875	-2.60477e+89	0.84375	-2.60477e+89	0.46875	-2.60477e+89		0.75	1.23503	0.875	2.77139	0.9375	0.998004
0.484375	3.38411e+09	0.5	29248.7	0.875	2.13086e+07	0.359375	969928	0.5625	1.90787e+09		0.5	1.00494e+06	0.53125	1235.55	0.609375	72383.3	0.4375	12206.6	0.546875	749400		0.4375	484.945	0.53125	43.5576	0.5	200.425	0.375	132.191	0.5	423.416		0.421875	-2.05777e+89	0.53125	-5.46713e+85	0.546875	-2.60477e+89	0.84375	-2.60477e+89	0.46875	-2.60477e+89		0.75	1.23503	0.875	2.77139	0.9375	0.998004
0.484375	3.38411e+09	0.5	28915.7	0.875	2.1257e+07	0.359375	966011	0.5625	1.90747e+09		0.5	1.00494e+06	0.546875	1228.91	0.609375	72132.6	0.4375	12168	0.5625	746966		0.4375	484.945	0.53125	43.5541	0.5	200.035	0.375	131.967	0.5	422.669		0.4375	-2.05777e+89	0.53125	-5.51682e+85	0.546875	-2.60477e+89	0.84375	-2.60477e+89	0.46875	-2.60477e+89		0.75	1.23503	0.875	2.77139	0.9375	0.998004
0.484375	3.38411e+09	0.5	28755.4	0.875	2.12502e+07	0.359375	963802	0.5625	1.88383e+09		0.5	1.00494e+06	0.546875	1224.61	0.609375	72114.3	0.4375	12105.7	0.5625	745330		0.4375	484.945	0.53125	43.4824	0.5	200.034	0.375	131.83	0.5	422.525		0.4375	-2.05777e+89	0.53125	-5.51682e+85	0.546875	-2.60477e+89	0.84375	-2.60477e+89	0.46875	-2.60477e+89		0.75	1.23503	0.875	2.77139	0.9375	0.998004
0.484375	3.38411e+09	0.5	28547.6	0.875	2.03751e+07	0.359375	959757	0.578125	1.87338e+09		0.5	1.00494e+06	0.546875	1220.06	0.609375	70491.7	0.4375	12093.7	0.5625	744385		0.4375	484.945	0.53125	43.4399	0.5	199.462	0.390625	131.547	0.5	422.525		0.4375	-2.05777e+89	0.53125	-5.51682e+85	0.546875	-2.60477e+89	0.84375	-2.60477e+89	0.46875	-2.60477e+89		0.75	1.23503	0.875	2.77139	0.953125	0.998004
0.484375	3.38411e+09	0.5	28443.3	0.875	1.97382e+07	0.359375	954905	0.578125	1.86053e+09		0.5	1.00494e+06	0.546875	1213.28	0.640625	69690.3	0.4375	12083.8	0.5625	742955		0.4375	484.945	0.53125	43.3311	0.5	198.871	0.390625	131.451	0.5	421.5		0.4375	-2.05777e+89	0.53125	-5.51682e+85	0.546875	-2.60477e+89	0.84375	-2.60477e+89	0.46875	-2.60477e+89		0.75	1.23503	0.875	2.76952	0.953125	0.998004
0.484375	3.38411e+09	0.5	28210.6	0.875	1.90869e+07	0.359375	944893	0.578125	1.85205e+09		0.5	1.00494e+06	0.546875	1209.55	0.640625	68872	0.4375	12046.8	0.5625	742955		0.4375	484.945	0.53125	43.2223	0.5	198.522	0.390625	131.325	0.5	420.605		0.4375	-2.05777e+89	0.53125	-5.52547e+85	0.546875	-2.60477e+89	0.84375	-2.60477e+89	0.46875	-2.60477e+89		0.75	1.23495	0.875	2.76952	0.953125	0.998004
0.484375	3.38411e+09	0.5	28038	0.875	1.89426e+07	0.359375	939486	0.578125	1.84881e+09		0.5	1.00494e+06	0.546875	1202.23	0.640625	68597.2	0.4375	12014.3	0.5625	742955		0.4375	484.945	0.53125	43.1604	0.5	198.289	0.390625	131.325	0.5	420.605		0.4375	-2.05777e+89	0.53125	-5.53343e+85	0.546875	-2.60477e+89	0.84375	-2.60477e+89	0.46875	-2.60477e+89		0.75	1.23495	0.875	2.74268	0.953125	0.998004
0.484375	3.38411e+09	0.5	27890.4	0.875	1.88004e+07	0.359375	932302	0.578125	1.84465e+09		0.5	1.00494e+06	0.546875	1197.91	0.640625	68041.3	0.453125	11983.2	0.5625	742444		0.4375	484.945	0.53125	43.1157	0.5	197.676	0.390625	131.325	0.5	420.605		0.4375	-2.05777e+89	0.53125	-5.53457e+85	0.546875	-2.60477e+89	0.84375	-2.60477e+89	0.46875	-2.60477e+89		0.765625	1.23454	0.890625	2.74268	0.953125	0.998004
0.484375	3.38411e+09	0.5	27763	0.875	1.86953e+07	0.359375	929483	0.578125	1.83887e+09		0.5	1.00494e+06	0.546875	1191.15	0.640625	67732.5	0.453125	11936.6	0.5625	741987		0.453125	484.945	0.53125	43.0594	0.515625	197.204	0.390625	131.312	0.5	420.331		0.4375	-2.05777e+89	0.546875	-5.53457e+85	0.5625	-2.60477e+89	0.84375	-2.60477e+89	0.46875	-2.60477e+89		0.765625	1.21037	0.890625	2.74268	0.953125	0.998004
0.484375	3.38411e+09	0.5	27616	0.875	1.8575e+07	0.359375	928062	0.578125	1.83887e+09		0.5	1.00494e+06	0.546875	1185.97	0.640625	67452.8	0.453125	11908.7	0.5625	741408		0.453125	484.945	0.53125	42.9757	0.515625	196.79	0.390625	131.311	0.5	420.109		0.4375	-2.05777e+89	0.546875	-5.54397e+85	0.5625	-2.60477e+89	0.84375	-2.60477e+89	0.46875	-2.60477e+89		0.765625	1.21037	0.890625	2.74268	0.953125	0.998004
0.484375	3.38411e+09	0.5	27426.1	0.875	1.85238e+07	0.359375	926298	0.578125	1.81506e+09		0.515625	1.00494e+06	0.546875	1183.5	0.640625	67250.1	0.453125	11885.7	0.5625	738349		0.453125	484.945	0.53125	42.9222	0.515625	196.166	0.390625	131.126	0.5	419.578		0.4375	-2.05777e+89	0.546875	-5.54709e+85	0.5625	-2.60477e+89	0.84375	-2.60477e+89	0.484375	-2.60477e+89		0.765625	1.21037	0.890625	2.74268	0.953125	0.998004
0.5	3.38411e+09	0.5	27315.8	0.890625	1.849e+07	0.359375	925215	0.578125	1.80801e+09		0.515625	1.00494e+06	0.546875	1177.82	0.640625	67029.8	0.453125	11872.7	0.5625	737962		0.453125	484.945	0.53125	42.8756	0.515625	196.151	0.390625	130.919	0.5	419.578		0.4375	-2.05777e+89	0.546875	-5.61026e+85	0.5625	-2.60477e+89	0.84375	-2.60477e+89	0.484375	-2.60477e+89		0.765625	1.20973	0.890625	2.74268	0.96875	0.998004
0.5	3.38411e+09	0.515625	27232	0.890625	1.84356e+07	0.359375	922617	0.578125	1.79949e+09		0.515625	1.00494e+06	0.546875	1170.37	0.640625	66814.7	0.453125	11846.9	0.5625	737162		0.453125	484.945	0.546875	42.845	0.515625	196.151	0.390625	130.9	0.515625	419.146		0.4375	-2.05777e+89	0.546875	-5.62159e+85	0.5625	-2.60477e+89	0.859375	-2.60477e+89	0.484375	-2.60477e+89		0.765625	1.20973	0.890625	2.74268	0.96875	0.998004
0.5	3.38411e+09	0.515625	27050.9	0.890625	1.82644e+07	0.359375	915588	0.578125	1.78946e+09		0.515625	1.00494e+06	0.5625	1157.09	0.640625	66574.5	0.453125	11837.4	0.5625	734759		0.453125	484.945	0.546875	42.664	0.515625	195.665	0.390625	130.886	0.515625	418.835		0.4375	-2.05777e+89	0.546875	-5.62159e+85	0.5625	-2.60477e+89	0.859375	-2.60477e+89	0.484375	-2.60477e+89		0.765625	1.20973	0.890625	2.74268	0.96875	0.998004
0.5	3.38411e+09	0.515625	26905.3	0.890625	1.81954e+07	0.359375	911368	0.578125	1.78527e+09		0.515625	1.00494e+06	0.5625	1154.23	0.640625	66310.4	0.453125	11821.9	0.578125	734759		0.453125	484.945	0.546875	42.6066	0.515625	195.608	0.390625	130.764	0.515625	418.518		0.4375	-2.05777e+89	0.546875	-5.62714e+85	0.5625	-2.60477e+89	0.859375	-2.60477e+89	0.484375	-2.60477e+89		0.765625	1.20973	0.90625	2.74268	0.96875	0.998004
0.5	3.38411e+09	0.515625	26860.7	0.890625	1.80945e+07	0.359375	909357	0.578125	1.77442e+09		0.515625	1.00494e+06	0.5625	1150.9	0.640625	66104.2	0.453125	11818.6	0.578125	734035		0.453125	484.945	0.546875	42.5132	0.515625	195.48	0.390625	130.764	0.515625	417.44		0.4375	-2.05777e+89	0.546875	-5.62779e+85	0.5625	-2.60477e+89	0.859375	-2.60477e+89	0.484375	-2.60477e+89		0.765625	1.20578	0.90625	2.74268	0.96875	0.998004
0.5	3.38411e+09	0.515625	26723.6	0.890625	1.80617e+07	0.359375	908261	0.578125	1.76257e+09		0.515625	1.00494e+06	0.5625	1137.11	0.640625	65823.4	0.453125	11797.8	0.578125	732652		0.453125	484.945	0.546875	42.4661	0.515625	195.374	0.390625	130.764	0.515625	417.34		0.4375	-2.05777e+89	0.546875	-5.71009e+85	0.5625	-2.60477e+89	0.859375	-2.60477e+89	0.484375	-2.60477e+89		0.78125	1.20578	0.90625	2.74268	0.96875	0.998004
0.5	3.38411e+09	0.515625	26435	0.890625	1.79474e+07	0.375	906705	0.59375	1.7512e+09		0.515625	1.00494e+06	0.5625	1130.37	0.640625	65738.2	0.453125	11748.3	0.578125	729799		0.453125	484.945	0.546875	42.4047	0.515625	195.338	0.390625	130.729	0.515625	416.72		0.453125	-2.05777e+89	0.546875	-5.74952e+85	0.5625	-2.60477e+89	0.859375	-2.60477e+89	0.484375	-2.60477e+89		0.78125	1.20578	0.90625	2.74268	0.96875	0.998004
0.5	3.38411e+09	0.515625	26077.9	0.890625	1.79204e+07	0.375	902410	0.59375	1.74921e+09		0.515625	1.00494e+06	0.5625	1125.89	0.65625	65481.3	0.453125	11725.6	0.578125	727760		0.453125	484.945	0.546875	42.3684	0.515625	195.276	0.390625	130.728	0.515625	416.195		0.453125	-2.05777e+89	0.546875	-5.74952e+85	0.5625	-2.60477e+89	0.859375	-2.60477e+89	0.484375	-2.60477e+89		0.78125	1.19899	0.90625	2.73765	0.96875	0.998004
0.5	3.38411e+09	0.515625	25741.8	0.890625	1.78808e+07	0.375	895108	0.59375	1.74582e+09		0.515625	1.00494e+06	0.5625	1124.29	0.65625	65312.9	0.453125	11697.9	0.578125	727169		0.453125	484.945	0.546875	42.3542	0.515625	195.276	0.40625	130.676	0.515625	416.195		0.453125	-2.05777e+89	0.5625	-5.74952e+85	0.5625	-2.60477e+89	0.859375	-2.60477e+89	0.484375	-2.60477e+89		0.78125	1.19899	0.90625	2.73765	0.984375	0.998004
0.5	3.38411e+09	0.515625	25645.7	0.890625	1.78049e+07	0.375	889903	0.59375	1.73853e+09		0.515625	1.00494e+06	0.5625	1122.43	0.65625	65210.1	0.453125	11686.6	0.578125	726272		0.453125	484.945	0.546875	42.3157	0.515625	195.225	0.40625	130.667	0.515625	415.729		0.453125	-2.05777e+89	0.5625	-5.77858e+85	0.5625	-2.60477e+89	0.859375	-2.60477e+89	0.484375	-2.60477e+89		0.78125	1.19899	0.90625	2.73765	0.984375	0.998004
0.5	3.38411e+09	0.515625	25353.8	0.890625	1.77593e+07	0.375	884701	0.59375	1.7338e+09		0.515625	1.00494e+06	0.5625	1113.38	0.65625	65119.7	0.453125	11678.1	0.578125	726195		0.453125	484.945	0.546875	42.2777	0.515625	195.072	0.40625	130.667	0.515625	415.729		0.453125	-2.05777e+89	0.5625	-5.77858e+85	0.5625	-2.60477e+89	0.859375	-2.60477e+89	0.484375	-2.60477e+89		0.78125	1.19899	0.90625	2.73765	0.984375	0.998004
0.5	3.38411e+09	0.515625	25214.5	0.890625	1.77439e+07	0.375	882542	0.59375	1.7338e+09		0.515625	1.00494e+06	0.5625	1107.37	0.65625	65044.6	0.46875	11662.7	0.578125	725881		0.46875	484.945	0.546875	42.2011	0.515625	194.858	0.40625	130.604	0.515625	415.729		0.453125	-2.05777e+89	0.5625	-5.82151e+85	0.5625	-2.60477e+89	0.859375	-2.60477e+89	0.484375	-2.60477e+89		0.78125	1.19899	0.921875	2.73765	0.984375	0.998004
0.5	3.38411e+09	0.515625	25084.1	0.890625	1.77276e+07	0.375	871034	0.59375	1.7319e+09		0.515625	1.00494e+06	0.5625	1101.58	0.65625	65043.9	0.46875	11641.5	0.578125	725194		0.46875	484.945	0.546875	42.1532	0.53125	194.731	0.40625	130.581	0.515625	415.499		0.453125	-2.05777e+89	0.5625	-5.82441e+85	0.578125	-2.60477e+89	0.859375	-2.60477e+89	0.484375	-2.60477e+89		0.78125	1.19899	0.921875	2.73765	0.984375	0.998004
0.5	3.38411e+09	0.515625	24926.8	0.890625	1.69465e+07	0.375	868606	0.59375	1.72935e+09		0.53125	1.00494e+06	0.5625	1097.85	0.65625	64226.4	0.46875	11592.3	0.578125	723086		0.46875	484.945	0.546875	42.1094	0.53125	194.173	0.40625	130.581	0.53125	415.241		0.453125	-2.05777e+89	0.5625	-5.89916e+85	0.578125	-2.60477e+89	0.859375	-2.60477e+89	0.5	-2.60477e+89		0.78125	1.19899	0.921875	2.73765	0.984375	0.998004
0.5	3.38411e+09	0.53125	24822.6	0.890625	1.65746e+07	0.375	865106	0.59375	1.71738e+09		0.53125	1.00494e+06	0.578125	1094.95	0.65625	63533.6	0.46875	11564.1	0.578125	723086		0.46875	484.945	0.5625	42.0764	0.53125	193.85	0.40625	130.577	0.53125	414.641		0.453125	-2.05777e+89	0.5625	-5.98432e+85	0.578125	-2.60477e+89	0.859375	-2.60477e+89	0.5	-2.60477e+89		0.796875	1.1982	0.921875	2.73765	0.984375	0.998004
0.5	3.38411e+09	0.53125	24653.8	0.90625	1.62338e+07	0.375	864823	0.59375	1.70861e+09		0.53125	1.00494e+06	0.578125	1092.08	0.65625	62889.5	0.46875	11534.5	0.59375	722399		0.46875	484.945	0.5625	41.957	0.53125	193.85	0.40625	130.54	0.53125	414.386		0.453125	-2.05777e+89	0.5625	-6.06093e+85	0.578125	-2.60477e+89	0.859375	-2.60477e+89	0.5	-2.60477e+89		0.796875	1.1982	0.921875	2.73765	0.984375	0.998004
0.515625	3.38411e+09	0.53125	24575.5	0.90625	1.61534e+07	0.375	864006	0.59375	1.70632e+09		0.53125	1.00494e+06	0.578125	1080.25	0.65625	62348.8	0.46875	11515.1	0.59375	720432		0.46875	484.945	0.5625	41.8939	0.53125	193.692	0.40625	130.537	0.53125	413.762		0.453125	-2.05777e+89	0.5625	-6.06245e+85	0.578125	-2.60477e+89	0.859375	-2.60477e+89	0.5	-2.60477e+89		0.796875	1.1982	0.921875	2.73765	0.984375	0.998004
0.515625	3.38411e+09	0.53125	24433	0.90625	1.6067e+07	0.375	862536	0.59375	1.70632e+09		0.53125	1.00494e+06	0.578125	1073.74	0.65625	61876.5	0.46875	11511.9	0.59375	719229		0.46875	484.945	0.5625	41.8122	0.53125	193.412	0.40625	130.501	0.53125	413.219		0.453125	-2.05777e+89	0.5625	-6.09916e+85	0.578125	-2.60477e+89	0.859375	-2.60477e+89	0.5	-2.60477e+89		0.796875	1.1982	0.921875	2.73765	1	0.998004
0.515625	3.38411e+09	0.53125	24301.4	0.90625	1.59666e+07	0.375	859508	0.59375	1.69774e+09		0.53125	1.00494e+06	0.578125	1068.95	0.65625	61391.1	0.46875	11509.7	0.59375	719229		0.46875	484.945	0.5625	41.7768	0.53125	193.318	0.40625	130.486	0.53125	412.688		0.453125	-2.05777e+89	0.5625	-6.10422e+85	0.578125	-2.60477e+89	0.859375	-2.60477e+89	0.5	-2.60477e+89		0.796875	1.1982	0.921875	2.73765	1	0.998004
0.515625	3.38411e+09	0.53125	24128	0.90625	1.58569e+07	0.375	848811	0.59375	1.68261e+09		0.53125	1.00494e+06	0.578125	1063.79	0.65625	61209.7	0.46875	11497	0.59375	715975		0.46875	484.945	0.5625	41.6612	0.53125	193.129	0.40625	130.485	0.53125	412.625		0.453125	-2.05777e+89	0.5625	-6.14719e+85	0.578125	-2.60477e+89	0.875	-2.60477e+89	0.5	-2.60477e+89		0.796875	1.1982	0.921875	2.73765	1	0.998004
0.515625	3.38411e+09	0.53125	23932.2	0.90625	1.57452e+07	0.375	844371	0.609375	1.68105e+09		0.53125	1.00494e+06	0.578125	1057.83	0.671875	60802.5	0.46875	11477.5	0.59375	715247		0.46875	484.945	0.5625	41.6449	0.53125	192.998	0.40625	130.476	0.53125	411.277		0.453125	-2.05777e+89	0.578125	-6.20983e+85	0.578125	-2.60477e+89	0.875	-2.60477e+89	0.5	-2.60477e+89		0.796875	1.1982	0.9375	2.73765	1	0.998004
0.515625	3.38411e+09	0.53125	23906.5	0.90625	1.56821e+07	0.375	841240	0.609375	1.67596e+09		0.53125	1.00494e+06	0.578125	1055.35	0.671875	60659.8	0.46875	11470.9	0.59375	709925		0.46875	484.945	0.5625	41.5999	0.53125	192.998	0.40625	130.421	0.53125	411.189		0.46875	-2.05777e+89	0.578125	-6.21429e+85	0.578125	-2.60477e+89	0.875	-2.60477e+89	0.5	-2.60477e+89		0.796875	1.1982	0.9375	2.73765	1	0.998004
0.515625	3.38411e+09	0.53125	23590.7	0.90625	1.56667e+07	0.375	838264	0.609375	1.6704e+09		0.53125	1.00494e+06	0.578125	1053.22	0.671875	60483.4	0.46875	11448.8	0.59375	709015		0.46875	484.945	0.5625	41.5602	0.53125	192.859	0.40625	130.413	0.53125	411.189		0.46875	-2.05777e+89	0.578125	-6.22755e+85	0.578125	-2.60477e+89	0.875	-2.60477e+89	0.5	-2.60477e+89		0.796875	1.19689	0.9375	2.73765	1	0.998004
0.515625	3.38411e+09	0.53125	23494.7	0.90625	1.55877e+07	0.375	825342	0.609375	1.6704e+09		0.53125	1.00494e+06	0.578125	1052.13	0.671875	60247.7	0.46875	11447.5	0.59375	708101		0.46875	484.945	0.5625	41.4334	0.53125	192.859	0.40625	130.412	0.53125	411.038		0.46875	-2.05777e+89	0.578125	-6.22755e+85	0.578125	-2.60477e+89	0.875	-2.60477e+89	0.5	-2.60477e+89		0.8125	1.19689	0.9375	2.73765	1	0.998004
0.515625	3.38411e+09	0.53125	23293.7	0.90625	1.55284e+07	0.375	819139	0.609375	1.66351e+09		0.53125	1.00494e+06	0.578125	1049.96	0.671875	60222.5	0.46875	11436.6	0.59375	701007		0.46875	484.945	0.5625	41.4072	0.53125	192.859	0.40625	130.369	0.53125	410.855		0.46875	-2.05777e+89	0.578125	-6.22838e+85	0.578125	-2.60477e+89	0.875	-2.60477e+89	0.5	-2.60477e+89		0.8125	1.19689	0.9375	2.73765	1	0.998004
0.515625	3.38411e+09	0.53125	23073.4	0.90625	1.5483e+07	0.390625	815527	0.609375	1.6544e+09		0.53125	1.00494e+06	0.578125	1045.38	0.671875	60003.6	0.46875	11386.6	0.59375	698900		0.46875	484.945	0.5625	41.3622	0.546875	192.85	0.40625	130.348	0.53125	410.608		0.46875	-2.05777e+89	0.578125	-6.23549e+85	0.578125	-2.60477e+89	0.875	-2.60477e+89	0.5	-2.60477e+89		0.8125	1.19689	0.9375	2.73765	1	0.998004
0.515625	3.38411e+09	0.53125	22985.5	0.90625	1.54189e+07	0.390625	814612	0.609375	1.65256e+09		0.53125	1.00494e+06	0.578125	1038.11	0.671875	59819.5	0.46875	11363.1	0.59375	698900		0.484375	484.945	0.5625	41.2396	0.546875	192.783	0.421875	130.348	0.546875	410.144		0.46875	-2.05777e+89	0.578125	-6.2676e+85	0.578125	-2.60477e+89	0.875	-2.60477e+89	0.5	-2.60477e+89		0.8125	1.19326	0.9375	2.72086	1.01562	0.998004
0.515625	3.38411e+09	0.546875	22846.4	0.90625	1.53505e+07	0.390625	812612	0.609375	1.64624e+09		0.546875	1.00494e+06	0.59375	1029.71	0.671875	59554	0.484375	11302.7	0.609375	697161		0.484375	484.945	0.578125	41.2179	0.546875	192.66	0.421875	130.231	0.546875	410.144		0.46875	-2.05777e+89	0.578125	-6.27035e+85	0.59375	-2.60477e+89	0.875	-2.60477e+89	0.515625	-2.60477e+89		0.8125	1.18346	0.953125	2.72086	1.01562	0.998004
0.515625	3.38411e+09	0.546875	22622.1	0.90625	1.52534e+07	0.390625	810746	0.609375	1.6346e+09		0.546875	1.00494e+06	0.59375	1025.77	0.671875	59459.4	0.484375	11291	0.609375	695351		0.484375	484.945	0.578125	41.2093	0.546875	192.405	0.421875	130.191	0.546875	409.777		0.46875	-2.05777e+89	0.578125	-6.27035e+85	0.59375	-2.60477e+89	0.875	-2.60477e+89	0.515625	-2.60477e+89		0.8125	1.18149	0.953125	2.72086	1.01562	0.998004
0.515625	3.38411e+09	0.546875	22537.8	0.921875	1.51714e+07	0.390625	807382	0.609375	1.62971e+09		0.546875	1.00494e+06	0.59375	1022.67	0.671875	59234.1	0.484375	11272	0.609375	690324		0.484375	484.945	0.578125	41.1109	0.546875	192.173	0.421875	130.191	0.546875	409.099		0.46875	-2.05777e+89	0.578125	-6.27035e+85	0.59375	-2.60477e+89	0.875	-2.60477e+89	0.515625	-2.60477e+89		0.8125	1.1808	0.953125	2.72086	1.01562	0.998004
0.515625	3.38411e+09	0.546875	22499.5	0.921875	1.51404e+07	0.390625	803097	0.609375	1.62971e+09		0.546875	1.00494e+06	0.59375	1020.08	0.671875	59043.2	0.484375	11261.3	0.609375	689014		0.484375	484.945	0.578125	41.0379	0.546875	191.512	0.421875	130.168	0.546875	409.099		0.46875	-2.05777e+89	0.578125	-6.27068e+85	0.59375	-2.60477e+89	0.875	-2.60477e+89	0.515625	-2.60477e+89		0.8125	1.1808	0.953125	2.72086	1.01562	0.998004
0.515625	3.38411e+09	0.546875	22369.9	0.921875	1.50993e+07	0.390625	800884	0.609375	1.61617e+09		0.546875	1.00494e+06	0.59375	1017.74	0.671875	58664.2	0.484375	11233.5	0.609375	689014		0.484375	484.945	0.578125	40.9253	0.546875	191.345	0.421875	130.074	0.546875	408.507		0.46875	-2.05777e+89	0.578125	-6.27661e+85	0.59375	-2.60477e+89	0.875	-2.60477e+89	0.515625	-2.60477e+89		0.828125	1.1808	0.953125	2.72003	1.01562	0.998004
0.53125	3.38411e+09	0.546875	22278.3	0.921875	1.50618e+07	0.390625	798736	0.609375	1.60919e+09		0.546875	1.00494e+06	0.59375	1014.23	0.6875	58580	0.484375	11225.2	0.609375	683455		0.484375	484.945	0.578125	40.7947	0.546875	191.245	0.421875	129.954	0.546875	408.415		0.46875	-2.05777e+89	0.59375	-6.28327e+85	0.59375	-2.60477e+89	0.875	-2.60477e+89	0.515625	-2.60477e+89		0.828125	1.1808	0.953125	2.72003	1.01562	0.998004
0.53125	3.38411e+09	0.546875	22078.8	0.921875	1.50614e+07	0.390625	795972	0.609375	1.60744e+09		0.546875	1.00494e+06	0.59375	1010.43	0.6875	58563.6	0.484375	11210	0.609375	682049		0.484375	484.945	0.578125	40.6567	0.546875	191.245	0.421875	129.887	0.546875	408.269		0.46875	-2.05777e+89	0.59375	-6.28489e+85	0.59375	-2.60477e+89	0.875	-2.60477e+89	0.515625	-2.60477e+89		0.828125	1.1808	0.953125	2.72003	1.01562	0.998004
0.53125	3.38411e+09	0.546875	21910.1	0.921875	1.46759e+07	0.390625	795235	0.609375	1.60089e+09		0.546875	1.00494e+06	0.59375	1009.04	0.6875	57358.2	0.484375	11191.8	0.609375	678609		0.484375	484.945	0.578125	40.5977	0.546875	191.165	0.421875	129.765	0.546875	408.229		0.46875	-2.05777e+89	0.59375	-6.28544e+85	0.59375	-2.60477e+89	0.875	-2.60477e+89	0.515625	-2.60477e+89		0.828125	1.1808	0.96875	2.72003	1.03125	0.998004
0.53125	3.38411e+09	0.546875	21786	0.921875	1.4294e+07	0.390625	793771	0.625	1.58243e+09		0.546875	1.00494e+06	0.59375	1004.58	0.6875	56866.1	0.484375	11168.9	0.609375	674977		0.484375	484.945	0.578125	40.5541	0.546875	190.668	0.421875	129.661	0.546875	408.034		0.46875	-2.05777e+89	0.59375	-6.28544e+85	0.59375	-2.60477e+89	0.875	-2.60477e+89	0.515625	-2.60477e+89		0.828125	1.1808	0.96875	2.72003	1.03125	0.998004
0.53125	3.38411e+09	0.546875	21740.7	0.921875	1.39608e+07	0.390625	792875	0.625	1.57638e+09		0.546875	1.00494e+06	0.59375	1000.8	0.6875	56425.6	0.484375	11164.2	0.609375	673453		0.484375	484.945	0.578125	40.5082	0.546875	190.539	0.421875	129.503	0.546875	407.857		0.484375	-2.05777e+89	0.59375	-6.28607e+85	0.59375	-2.60477e+89	0.875	-2.60477e+89	0.515625	-2.60477e+89		0.828125	1.1808	0.96875	2.72003	1.03125	0.998004
0.53125	3.38411e+09	0.546875	21706.6	0.921875	1.36964e+07	0.390625	791804	0.625	1.56469e+09		0.546875	1.00494e+06	0.59375	998.957	0.6875	56183.2	0.484375	11158.3	0.609375	672649		0.484375	484.945	0.578125	40.4746	0.546875	190.517	0.421875	129.49	0.546875	407.857		0.484375	-2.05777e+89	0.59375	-6.32668e+85	0.59375	-2.60477e+89	0.875	-2.60477e+89	0.515625	-2.60477e+89		0.828125	1.1808	0.96875	2.72003	1.03125	0.998004
0.53125	3.38411e+09	0.546875	21552.5	0.921875	1.36062e+07	0.390625	789471	0.625	1.5541e+09		0.546875	1.00494e+06	0.59375	995.708	0.6875	55857.1	0.484375	11136	0.609375	668878		0.484375	484.945	0.578125	40.4106	0.546875	190.414	0.421875	129.449	0.5625	407.857		0.484375	-2.05777e+89	0.59375	-6.36383e+85	0.59375	-2.60477e+89	0.890625	-2.60477e+89	0.515625	-2.60477e+89		0.828125	1.1808	0.96875	2.72003	1.03125	0.998004
0.53125	3.38411e+09	0.546875	21484	0.921875	1.33856e+07	0.390625	786439	0.625	1.55007e+09		0.546875	1.00494e+06	0.609375	993.309	0.6875	55653.2	0.484375	11129.8	0.625	665951		0.484375	484.945	0.59375	40.3721	0.5625	190.241	0.421875	129.449	0.5625	407.857		0.484375	-2.05777e+89	0.59375	-6.60971e+85	0.59375	-2.60477e+89	0.890625	-2.60477e+89	0.515625	-2.60477e+89		0.828125	1.1808	0.96875	2.72003	1.03125	0.998004
0.53125	3.38411e+09	0.546875	21323.1	0.921875	1.3244e+07	0.390625	785041	0.625	1.5452e+09		0.5625	1.00494e+06	0.609375	986.625	0.6875	55349.7	0.484375	11110.3	0.625	663710		0.5	484.945	0.59375	40.3409	0.5625	190.013	0.421875	129.44	0.5625	407.851		0.484375	-2.05777e+89	0.59375	-6.60971e+85	0.609375	-2.60477e+89	0.890625	-2.60477e+89	0.53125	-2.60477e+89		0.828125	1.1808	0.96875	2.72003	1.03125	0.998004
0.53125	3.38411e+09	0.5625	21136	0.921875	1.31909e+07	0.390625	780838	0.625	1.54292e+09		0.5625	1.00494e+06	0.609375	981.79	0.6875	54955.2	0.484375	11091.8	0.625	661553		0.5	484.945	0.59375	40.2256	0.5625	189.393	0.421875	129.383	0.5625	407.122		0.484375	-2.05777e+89	0.59375	-6.63613e+85	0.609375	-2.60477e+89	0.890625	-2.60477e+89	0.53125	-2.60477e+89		0.84375	1.18011	0.96875	2.72003	1.03125	0.998004
0.53125	3.38411e+09	0.5625	21080.6	0.921875	1.31222e+07	0.390625	779562	0.625	1.54057e+09		0.5625	1.00494e+06	0.609375	973.702	0.6875	54610	0.5	11089.2	0.625	657835		0.5	484.945	0.59375	40.2074	0.5625	189.297	0.421875	129.342	0.5625	406.767		0.484375	-2.05777e+89	0.59375	-6.7067e+85	0.609375	-2.60477e+89	0.890625	-2.60477e+89	0.53125	-2.60477e+89		0.84375	1.18011	0.984375	2.72003	1.03125	0.998004
0.53125	3.38411e+09	0.5625	20989.7	0.921875	1.30841e+07	0.40625	773631	0.625	1.53361e+09		0.5625	1.00494e+06	0.609375	963.574	0.6875	54347.5	0.5	11088.1	0.625	656017		0.5	484.945	0.59375	40.1509	0.5625	189.256	0.453125	129.178	0.5625	406.621		0.484375	-2.05777e+89	0.59375	-6.77584e+85	0.609375	-2.60477e+89	0.890625	-2.60477e+89	0.53125	-2.60477e+89		0.84375	1.171	0.984375	2.72003	1.04688	0.998004
0.53125	3.38411e+09	0.5625	20890.4	0.9375	1.30479e+07	0.40625	772867	0.625	1.52486e+09		0.5625	1.00494e+06	0.609375	959.933	0.6875	54258.9	0.5	11072.3	0.625	654805		0.5	484.945	0.59375	39.9993	0.5625	189.152	0.453125	129.116	0.5625	406.509		0.484375	-2.05777e+89	0.609375	-6.77799e+85	0.609375	-2.60477e+89	0.890625	-2.60477e+89	0.53125	-2.60477e+89		0.84375	1.171	0.984375	2.72003	1.04688	0.998004
0.53125	3.38411e+09	0.5625	20799.5	0.9375	1.30132e+07	0.40625	772624	0.625	1.52486e+09		0.5625	1.00494e+06	0.609375	955.111	0.6875	54050.9	0.5	11071.4	0.625	652760		0.5	484.945	0.59375	39.8939	0.5625	189.016	0.453125	129.071	0.5625	406.15		0.484375	-2.05777e+89	0.609375	-6.77799e+85	0.609375	-2.60477e+89	0.890625	-2.60477e+89	0.53125	-2.60477e+89		0.84375	1.171	0.984375	2.72003	1.04688	0.998004
0.53125	3.38411e+09	0.5625	20666.7	0.9375	1.2952e+07	0.40625	771190	0.625	1.51087e+09		0.5625	1.00494e+06	0.609375	948.206	0.6875	53963.8	0.5	11062.7	0.625	652175		0.5	484.945	0.59375	39.8293	0.5625	188.864	0.453125	129.07	0.5625	405.88		0.484375	-2.05777e+89	0.609375	-6.80821e+85	0.609375	-2.60477e+89	0.890625	-2.60477e+89	0.53125	-2.60477e+89		0.84375	1.171	0.984375	2.72003	1.04688	0.998004
0.53125	3.38411e+09	0.5625	20570.4	0.9375	1.29141e+07	0.40625	770023	0.625	1.51075e+09		0.5625	1.00494e+06	0.609375	944.38	0.703125	53753.2	0.5	11023.4	0.625	651012		0.5	484.945	0.59375	39.8232	0.5625	188.579	0.453125	129.06	0.5625	405.58		0.484375	-2.05777e+89	0.609375	-6.80821e+85	0.609375	-2.60477e+89	0.890625	-2.60477e+89	0.53125	-2.60477e+89		0.84375	1.171	0.984375	2.72003	1.04688	0.998004
0.546875	3.38411e+09	0.5625	20502.5	0.9375	1.28195e+07	0.40625	769345	0.640625	1.50687e+09		0.5625	1.00494e+06	0.609375	943.172	0.703125	53457.3	0.5	10998.9	0.625	650075		0.5	484.945	0.59375	39.7597	0.5625	188.153	0.453125	129.046	0.5625	404.148		0.484375	-2.05777e+89	0.609375	-6.90498e+85	0.609375	-2.60477e+89	0.890625	-2.60477e+89	0.53125	-2.60477e+89		0.84375	1.171	0.984375	2.72003	1.04688	0.998004
0.546875	3.38411e+09	0.5625	20431.8	0.9375	1.27522e+07	0.40625	768055	0.640625	1.50537e+09		0.5625	1.00494e+06	0.609375	941.118	0.703125	53236.2	0.5	10987.4	0.625	649366		0.5	484.945	0.59375	39.7444	0.5625	188.1	0.453125	129.042	0.5625	403.211		0.484375	-2.05777e+89	0.609375	-6.90498e+85	0.609375	-2.60477e+89	0.890625	-2.60477e+89	0.53125	-2.60477e+89		0.859375	1.16932	0.984375	2.72003	1.04688	0.998004
0.546875	3.38411e+09	0.5625	20372.4	0.9375	1.2737e+07	0.40625	765706	0.640625	1.50116e+09		0.5625	1.00494e+06	0.609375	938.482	0.703125	53023.7	0.5	10979.2	0.625	646786		0.5	484.945	0.59375	39.6811	0.5625	187.854	0.453125	129.042	0.5625	402.937		0.484375	-2.05777e+89	0.609375	-6.92092e+85	0.609375	-2.60477e+89	0.890625	-2.60477e+89	0.53125	-2.60477e+89		0.859375	1.16917	1	2.72003	1.04688	0.998004
0.546875	3.38411e+09	0.5625	20344.5	0.9375	1.27203e+07	0.40625	762546	0.640625	1.46832e+09		0.5625	1.00494e+06	0.625	933.405	0.703125	52901	0.5	10968.7	0.625	644594		0.5	484.945	0.59375	39.6221	0.5625	187.581	0.453125	129.041	0.578125	402.675		0.5	-2.05777e+89	0.609375	-7.01062e+85	0.609375	-2.60477e+89	0.890625	-2.60477e+89	0.53125	-2.60477e+89		0.859375	1.16111	1	2.72003	1.04688	0.998004
0.546875	3.38411e+09	0.5625	20286	0.9375	1.26831e+07	0.40625	758783	0.640625	1.46547e+09		0.5625	1.00494e+06	0.625	931.051	0.703125	52752.9	0.5	10967.4	0.640625	640990		0.5	484.945	0.609375	39.5671	0.5625	187.168	0.453125	129.041	0.578125	402.516		0.5	-2.05777e+89	0.609375	-7.01062e+85	0.609375	-2.60477e+89	0.890625	-2.60477e+89	0.53125	-2.60477e+89		0.859375	1.1611	1	2.72003	1.0625	0.998004
0.546875	3.38411e+09	0.5625	20221.3	0.9375	1.26528e+07	0.40625	757193	0.640625	1.45681e+09		0.5625	1.00494e+06	0.625	927.692	0.703125	52629.6	0.5	10945.9	0.640625	640537		0.5	484.945	0.609375	39.5144	0.578125	186.83	0.453125	129.041	0.578125	401.78		0.5	-2.05777e+89	0.609375	-7.01062e+85	0.609375	-2.60477e+89	0.890625	-2.60477e+89	0.53125	-2.60477e+89		0.859375	1.1611	1	2.72003	1.0625	0.998004
0.546875	3.38411e+09	0.578125	20109.8	0.9375	1.26523e+07	0.40625	752167	0.640625	1.4498e+09		0.578125	1.00494e+06	0.625	925.596	0.703125	52624	0.5	10945.9	0.640625	637766		0.5	484.945	0.609375	39.4084	0.578125	186.82	0.453125	129.041	0.578125	400.722		0.5	-2.05777e+89	0.609375	-7.03587e+85	0.609375	-2.60477e+89	0.890625	-2.60477e+89	0.546875	-2.60477e+89		0.859375	1.15987	1	2.72003	1.0625	0.998004
0.546875	3.38411e+09	0.578125	19891.9	0.9375	1.21617e+07	0.40625	751601	0.640625	1.44428e+09		0.578125	1.00494e+06	0.625	918.538	0.703125	51820.5	0.5	10939.2	0.640625	634599		0.515625	484.945	0.609375	39.2857	0.578125	186.808	0.453125	128.948	0.578125	400.307		0.5	-2.05777e+89	0.609375	-7.03587e+85	0.625	-2.60477e+89	0.90625	-2.60477e+89	0.546875	-2.60477e+89		0.859375	1.15987	1	2.71833	1.0625	0.998004
0.546875	3.38411e+09	0.578125	19761.4	0.9375	1.18765e+07	0.40625	750018	0.640625	1.44142e+09		0.578125	1.00494e+06	0.625	913.104	0.703125	51043.9	0.5	10929.5	0.640625	628817		0.515625	484.945	0.609375	39.2488	0.578125	186.196	0.453125	128.946	0.578125	399.958		0.5	-2.05777e+89	0.625	-7.03699e+85	0.625	-2.60477e+89	0.90625	-2.60477e+89	0.546875	-2.60477e+89		0.859375	1.15987	1	2.71132	1.0625	0.998004
0.546875	3.38411e+09	0.578125	19578.5	0.9375	1.16031e+07	0.40625	747903	0.640625	1.44052e+09		0.578125	1.00494e+06	0.625	911.167	0.703125	50805.7	0.5	10898.4	0.640625	623899		0.515625	484.945	0.609375	39.2395	0.578125	185.952	0.453125	128.913	0.578125	399.92		0.5	-2.05777e+89	0.625	-7.04879e+85	0.625	-2.60477e+89	0.90625	-2.60477e+89	0.546875	-2.60477e+89		0.859375	1.15987	1.01562	2.71132	1.0625	0.998004
0.546875	3.38411e+09	0.578125	19531.7	0.953125	1.14714e+07	0.40625	746558	0.640625	1.43048e+09		0.578125	1.00494e+06	0.625	908.601	0.703125	50426.6	0.515625	10891.3	0.640625	623115		0.515625	484.945	0.609375	39.1975	0.578125	185.875	0.453125	128.822	0.578125	399.92		0.5	-2.05777e+89	0.625	-7.04879e+85	0.625	-2.60477e+89	0.90625	-2.60477e+89	0.546875	-2.60477e+89		0.875	1.15863	1.01562	2.71132	1.07812	0.998004
0.546875	3.38411e+09	0.578125	19476.9	0.953125	1.12586e+07	0.40625	739951	0.640625	1.40668e+09		0.578125	1.00494e+06	0.625	902.332	0.75	49992.4	0.515625	10887.3	0.640625	619722		0.515625	484.945	0.609375	39.1967	0.578125	185.264	0.453125	128.8	0.578125	399.816		0.5	-2.05777e+89	0.625	-7.04879e+85	0.625	-2.60477e+89	0.90625	-2.60477e+89	0.546875	-2.60477e+89		0.875	1.15863	1.01562	2.70942	1.07812	0.998004
0.546875	3.38411e+09	0.578125	19402.1	0.953125	1.10565e+07	0.40625	738539	0.640625	1.4013e+09		0.578125	1.00494e+06	0.625	892.904	0.75	49438.1	0.515625	10861.5	0.640625	619722		0.515625	484.945	0.609375	39.18	0.578125	184.816	0.484375	128.774	0.578125	399.343		0.5	-2.05777e+89	0.625	-7.04908e+85	0.625	-2.60477e+89	0.90625	-2.60477e+89	0.546875	-2.60477e+89		0.875	1.15863	1.01562	2.70942	1.07812	0.998004
0.546875	3.38411e+09	0.578125	19313.5	0.953125	1.10297e+07	0.421875	736803	0.640625	1.3928e+09		0.578125	1.00494e+06	0.625	886.949	0.75	48685.6	0.515625	10846.2	0.640625	618806		0.515625	484.945	0.609375	39.1716	0.578125	184.248	0.484375	128.674	0.578125	398.023		0.5	-2.05777e+89	0.625	-7.07551e+85	0.625	-2.60477e+89	0.90625	-2.60477e+89	0.546875	-2.60477e+89		0.875	1.15863	1.01562	2.70942	1.07812	0.998004
0.546875	3.38411e+09	0.578125	19188.4	0.953125	1.10001e+07	0.421875	733949	0.65625	1.38629e+09		0.578125	1.00494e+06	0.625	885.398	0.75	48508.5	0.515625	10839.5	0.640625	612985		0.515625	484.945	0.609375	39.1298	0.578125	183.994	0.484375	128.64	0.578125	397.243		0.5	-2.05777e+89	0.625	-7.08012e+85	0.625	-2.60477e+89	0.90625	-2.60477e+89	0.546875	-2.60477e+89		0.875	1.15863	1.01562	2.70942	1.07812	0.998004
0.546875	3.38411e+09	0.578125	19105.9	0.953125	1.09202e+07	0.421875	732065	0.65625	1.38109e+09		0.578125	1.00494e+06	0.640625	879.681	0.75	48176	0.515625	10814.2	0.640625	611336		0.515625	484.945	0.609375	39.081	0.578125	183.597	0.484375	128.405	0.578125	396.818		0.5	-2.05777e+89	0.625	-7.08638e+85	0.625	-2.60477e+89	0.90625	-2.60477e+89	0.546875	-2.60477e+89		0.875	1.15863	1.01562	2.7069	1.07812	0.998004
0.5625	3.38411e+09	0.578125	18980.8	0.953125	1.07829e+07	0.421875	730441	0.65625	1.37172e+09		0.578125	1.00494e+06	0.640625	874.453	0.75	47699.9	0.515625	10806.9	0.65625	608903		0.515625	484.945	0.609375	39.0328	0.578125	183.135	0.484375	128.266	0.578125	396.4		0.5	-2.05777e+89	0.625	-7.08638e+85	0.625	-2.60477e+89	0.90625	-2.60477e+89	0.546875	-2.60477e+89		0.875	1.15863	1.03125	2.7069	1.07812	0.998004
0.5625	3.38411e+09	0.578125	18952.9	0.953125	1.06541e+07	0.421875	727938	0.65625	1.35475e+09		0.578125	1.00494e+06	0.640625	871.989	0.75	47588.3	0.515625	10806.5	0.65625	606877		0.515625	484.945	0.625	38.9992	0.578125	183.018	0.484375	128.261	0.59375	396.4		0.5	-2.05777e+89	0.625	-7.08638e+85	0.625	-2.60477e+89	0.90625	-2.60477e+89	0.546875	-2.60477e+89		0.875	1.15863	1.03125	2.7069	1.07812	0.998004
0.5625	3.38411e+09	0.578125	18824.7	0.953125	1.05934e+07	0.421875	725406	0.65625	1.35439e+09		0.578125	1.00494e+06	0.640625	868.961	0.75	47490.9	0.515625	10797.6	0.65625	605437		0.515625	484.945	0.625	38.9622	0.578125	182.737	0.484375	128.211	0.59375	396.143		0.5	-2.05777e+89	0.625	-7.09283e+85	0.625	-2.60477e+89	0.90625	-2.60477e+89	0.546875	-2.60477e+89		0.875	1.15863	1.03125	2.7069	1.07812	0.998004
0.5625	3.38411e+09	0.578125	18773.8	0.953125	1.04231e+07	0.421875	722661	0.65625	1.34027e+09		0.59375	1.00494e+06	0.640625	865.001	0.75	47222.4	0.515625	10775.1	0.65625	604762		0.515625	484.945	0.625	38.9303	0.59375	182.564	0.484375	128.158	0.59375	395.647		0.515625	-2.05777e+89	0.640625	-7.10457e+85	0.625	-2.60477e+89	0.90625	-2.60477e+89	0.546875	-2.60477e+89		0.875	1.15863	1.03125	2.7069	1.09375	0.998004
0.5625	3.38411e+09	0.59375	18717	0.953125	1.03467e+07	0.421875	720384	0.65625	1.33574e+09		0.59375	1.00494e+06	0.640625	863.522	0.75	47038.8	0.515625	10768.4	0.65625	603146		0.515625	484.945	0.625	38.9111	0.59375	182.111	0.484375	128.148	0.59375	395.518		0.515625	-2.05777e+89	0.640625	-7.28873e+85	0.625	-2.60477e+89	0.90625	-2.60477e+89	0.5625	-2.60477e+89		0.890625	1.15863	1.03125	2.7069	1.09375	0.998004
0.5625	3.38411e+09	0.59375	18641.6	0.953125	1.02558e+07	0.421875	715932	0.65625	1.32927e+09		0.59375	1.00494e+06	0.640625	857.373	0.75	46917.5	0.515625	10756.5	0.65625	603055		0.515625	484.945	0.625	38.8572	0.59375	181.807	0.484375	128.148	0.59375	395.518		0.515625	-2.05777e+89	0.640625	-7.3549e+85	0.640625	-2.60477e+89	0.90625	-2.60477e+89	0.5625	-2.60477e+89		0.890625	1.15863	1.03125	2.7069	1.09375	0.998004
0.5625	3.38411e+09	0.59375	18520.1	0.953125	1.01858e+07	0.421875	712716	0.65625	1.3255e+09		0.59375	1.00494e+06	0.640625	852.406	0.75	46761.9	0.515625	10748.1	0.65625	602810		0.515625	484.945	0.625	38.8292	0.59375	181.678	0.484375	128.138	0.59375	395.264		0.515625	-2.05777e+89	0.640625	-7.3549e+85	0.640625	-2.60477e+89	0.90625	-2.60477e+89	0.5625	-2.60477e+89		0.890625	1.15863	1.03125	2.7069	1.09375	0.998004
0.5625	3.38411e+09	0.59375	18434.3	0.953125	1.01295e+07	0.421875	667082	0.65625	1.32177e+09		0.59375	1.00494e+06	0.640625	849.82	0.75	46526.9	0.515625	10302.8	0.65625	598901		0.53125	484.945	0.625	38.7401	0.59375	180.877	0.484375	127.906	0.59375	395.117		0.515625	-2.05777e+89	0.640625	-7.35635e+85	0.640625	-2.60477e+89	0.90625	-2.60477e+89	0.5625	-2.60477e+89		0.890625	1.15158	1.03125	2.70306	1.09375	0.998004
0.5625	3.38411e+09	0.59375	18386.4	0.953125	1.00279e+07	0.421875	637300	0.65625	1.32177e+09		0.59375	1.00494e+06	0.640625	849.345	0.78125	46334.4	0.515625	10065.2	0.65625	596727		0.53125	484.945	0.625	38.6932	0.59375	180.346	0.484375	127.52	0.59375	394.601		0.515625	-2.05777e+89	0.640625	-7.35635e+85	0.640625	-2.60477e+89	0.90625	-2.60477e+89	0.5625	-2.60477e+89		0.890625	1.15158	1.04688	2.70306	1.09375	0.998004
0.5625	3.38411e+09	0.59375	18347.9	0.96875	9.92537e+06	0.421875	617245	0.65625	1.31999e+09		0.59375	1.00494e+06	0.640625	847.491	0.78125	46157.3	0.53125	9854.22	0.65625	596375		0.53125	484.945	0.625	38.6515	0.59375	179.962	0.484375	127.391	0.59375	394.344		0.515625	-2.05777e+89	0.640625	-7.35635e+85	0.640625	-2.60477e+89	0.921875	-2.60477e+89	0.5625	-2.60477e+89		0.890625	1.15158	1.04688	2.70306	1.09375	0.998004
0.5625	3.38411e+09	0.59375	18315.5	0.96875	9.86415e+06	0.421875	601059	0.65625	1.29798e+09		0.59375	1.00494e+06	0.65625	844.881	0.78125	45891.9	0.53125	9724.7	0.65625	594062		0.53125	484.945	0.625	38.607	0.59375	179.631	0.484375	126.924	0.59375	394.029		0.515625	-2.05777e+89	0.640625	-7.4389e+85	0.640625	-2.60477e+89	0.921875	-2.60477e+89	0.5625	-2.60477e+89		0.890625	1.15158	1.04688	2.70306	1.09375	0.998004
0.5625	3.38411e+09	0.59375	18276.7	0.96875	9.86396e+06	0.421875	585763	0.65625	1.28441e+09		0.59375	1.00494e+06	0.65625	839.256	0.78125	45839.3	0.53125	9633.78	0.65625	593808		0.53125	484.945	0.625	38.5835	0.59375	179.628	0.484375	126.671	0.59375	393.794		0.515625	-2.05777e+89	0.640625	-7.4389e+85	0.640625	-2.60477e+89	0.921875	-2.60477e+89	0.5625	-2.60477e+89		0.90625	1.15158	1.04688	2.70306	1.10938	0.998004
0.5625	3.38411e+09	0.59375	18214.2	0.96875	9.3417e+06	0.421875	578384	0.671875	1.27873e+09		0.59375	1.00494e+06	0.65625	835.827	0.78125	44876	0.53125	9555.79	0.671875	593454		0.53125	484.945	0.625	38.526	0.59375	179.578	0.5	126.369	0.59375	393.695		0.515625	-2.05777e+89	0.640625	-7.43924e+85	0.640625	-2.60477e+89	0.921875	-2.60477e+89	0.5625	-2.60477e+89		0.90625	1.15158	1.04688	2.70306	1.10938	0.998004
0.5625	3.38411e+09	0.59375	18114.3	0.96875	9.17392e+06	0.421875	569972	0.671875	1.27256e+09		0.59375	1.00494e+06	0.65625	832.939	0.78125	43978.6	0.53125	9452.83	0.671875	593453		0.53125	484.945	0.625	38.5059	0.59375	179.507	0.5	126.073	0.59375	393.695		0.515625	-2.05777e+89	0.640625	-7.43924e+85	0.640625	-2.60477e+89	0.921875	-2.60477e+89	0.5625	-2.60477e+89		0.90625	1.15158	1.04688	2.70306	1.10938	0.998004
0.5625	3.38411e+09	0.59375	18037.5	0.96875	9.06258e+06	0.4375	562234	0.671875	1.27256e+09		0.59375	1.00494e+06	0.65625	829.296	0.78125	43334.8	0.53125	9418.81	0.671875	590309		0.53125	484.945	0.640625	38.4734	0.59375	179.035	0.5	125.936	0.609375	393.563		0.515625	-2.05777e+89	0.65625	-7.43924e+85	0.640625	-2.60477e+89	0.921875	-2.60477e+89	0.5625	-2.60477e+89		0.90625	1.15156	1.04688	2.70306	1.10938	0.998004
0.5625	3.38411e+09	0.59375	17960.1	0.96875	8.90881e+06	0.4375	556712	0.671875	1.26984e+09		0.59375	1.00494e+06	0.65625	823.487	0.78125	42866.7	0.53125	9362.43	0.671875	586754		0.53125	484.945	0.640625	38.4353	0.59375	178.751	0.5	125.768	0.609375	393.563		0.515625	-2.05777e+89	0.65625	-7.44949e+85	0.640625	-2.60477e+89	0.921875	-2.60477e+89	0.5625	-2.60477e+89		0.90625	1.15156	1.0625	2.70306	1.10938	0.998004
0.5625	3.38411e+09	0.59375	17869.9	0.96875	8.78671e+06	0.4375	550910	0.671875	1.26688e+09		0.609375	1.00494e+06	0.65625	821.864	0.78125	42432.7	0.53125	9326.69	0.671875	586206		0.53125	484.945	0.640625	38.4067	0.609375	178.462	0.5	125.429	0.609375	393.405		0.515625	-2.05777e+89	0.65625	-7.44949e+85	0.640625	-2.60477e+89	0.921875	-2.60477e+89	0.5625	-2.60477e+89		0.90625	1.15156	1.0625	2.70306	1.10938	0.998004
0.578125	3.38411e+09	0.59375	17760.2	0.96875	8.63566e+06	0.4375	547648	0.671875	1.2646e+09		0.609375	1.00494e+06	0.65625	818.69	0.78125	42124	0.53125	9271.84	0.671875	585888		0.53125	484.945	0.640625	38.3667	0.609375	178.22	0.5	125.046	0.609375	393.039		0.515625	-2.05777e+89	0.65625	-7.45028e+85	0.640625	-2.60477e+89	0.921875	-2.60477e+89	0.5625	-2.60477e+89		0.90625	1.15142	1.0625	2.70097	1.10938	0.998004
0.578125	3.38411e+09	0.609375	17737.1	0.96875	8.53241e+06	0.4375	539106	0.671875	1.2646e+09		0.609375	1.00494e+06	0.65625	814.444	0.78125	41813.9	0.53125	9249.17	0.671875	584410		0.53125	484.945	0.640625	38.3645	0.609375	178.139	0.5	124.922	0.609375	393.039		0.515625	-2.05777e+89	0.65625	-7.48438e+85	0.640625	-2.60477e+89	0.921875	-2.60477e+89	0.578125	-2.60477e+89		0.90625	1.15142	1.0625	2.70097	1.10938	0.998004
0.578125	3.38411e+09	0.609375	17700.1	0.96875	8.46934e+06	0.4375	532071	0.671875	1.25661e+09		0.609375	1.00494e+06	0.65625	811.388	0.78125	41582.7	0.53125	9178.55	0.671875	584339		0.53125	484.945	0.640625	38.3484	0.609375	178	0.5	124.78	0.609375	392.518		0.53125	-2.05777e+89	0.65625	-7.71409e+85	0.65625	-2.60477e+89	0.921875	-2.60477e+89	0.578125	-2.60477e+89		0.90625	1.15142	1.0625	2.66855	1.125	0.998004
0.578125	3.38411e+09	0.609375	17640.3	0.96875	8.38782e+06	0.4375	527138	0.671875	1.24327e+09		0.609375	1.00494e+06	0.65625	809.181	0.796875	41109	0.53125	9155.33	0.671875	583940		0.53125	484.945	0.640625	38.3318	0.609375	177.932	0.5	124.609	0.609375	392.105		0.53125	-2.05777e+89	0.65625	-7.71409e+85	0.65625	-2.60477e+89	0.921875	-2.60477e+89	0.578125	-2.60477e+89		0.921875	1.15142	1.0625	2.66855	1.125	0.998004
0.578125	3.38411e+09	0.609375	17514.9	0.96875	8.25853e+06	0.4375	518843	0.671875	1.24157e+09		0.609375	1.00494e+06	0.65625	807.179	0.796875	41029.2	0.53125	9114.42	0.671875	583841		0.546875	484.945	0.640625	38.2627	0.609375	177.914	0.5	124.229	0.609375	391.664		0.53125	-2.05777e+89	0.65625	-7.72803e+85	0.65625	-2.60477e+89	0.921875	-2.60477e+89	0.578125	-2.60477e+89		0.921875	1.15142	1.0625	2.66855	1.125	0.998004
0.578125	3.38411e+09	0.609375	17473.7	0.96875	8.2252e+06	0.4375	512754	0.671875	1.23753e+09		0.609375	1.00494e+06	0.65625	803.786	0.796875	40938	0.53125	9029.41	0.671875	580848		0.546875	484.945	0.640625	38.2449	0.609375	177.612	0.5	124.186	0.609375	391.487		0.53125	-2.05777e+89	0.65625	-7.7307e+85	0.65625	-2.60477e+89	0.921875	-2.60477e+89	0.578125	-2.60477e+89		0.921875	1.15142	1.07812	2.66855	1.125	0.998004
0.578125	3.38411e+09	0.609375	17398	0.96875	8.19983e+06	0.4375	509455	0.671875	1.22887e+09		0.609375	1.00494e+06	0.671875	799.762	0.796875	40648.1	0.53125	8968.72	0.671875	577825		0.546875	484.945	0.640625	38.1977	0.609375	177.602	0.5	123.822	0.609375	391.256		0.53125	-2.05777e+89	0.65625	-7.7307e+85	0.65625	-2.60477e+89	0.921875	-2.60477e+89	0.578125	-2.60477e+89		0.921875	1.1466	1.07812	2.66855	1.125	0.998004
0.578125	3.38411e+09	0.609375	17372.9	0.984375	8.08647e+06	0.4375	507257	0.671875	1.22764e+09		0.609375	1.00494e+06	0.671875	795.123	0.796875	40426.3	0.546875	8932.4	0.671875	574277		0.546875	484.945	0.640625	38.1381	0.609375	177.436	0.5	123.687	0.609375	391.037		0.53125	-2.05777e+89	0.65625	-7.74207e+85	0.65625	-2.60477e+89	0.921875	-2.60477e+89	0.578125	-2.60477e+89		0.921875	1.1466	1.07812	2.66855	1.125	0.998004
0.578125	3.38411e+09	0.609375	17324.7	0.984375	7.99272e+06	0.4375	505260	0.671875	1.21584e+09		0.609375	1.00494e+06	0.671875	787.131	0.796875	40289	0.546875	8904.34	0.6875	571625		0.546875	484.945	0.640625	38.0516	0.609375	177.248	0.5	123.454	0.609375	390.8		0.53125	-2.05777e+89	0.65625	-7.74207e+85	0.65625	-2.60477e+89	0.921875	-2.60477e+89	0.578125	-2.60477e+89		0.921875	1.1466	1.07812	2.66838	1.125	0.998004
0.578125	3.38411e+09	0.609375	17245.2	0.984375	7.91933e+06	0.4375	502630	0.6875	1.21584e+09		0.609375	1.00494e+06	0.671875	783.754	0.796875	39923.2	0.546875	8887.94	0.6875	569021		0.546875	484.945	0.640625	37.9635	0.609375	177.14	0.5	123.099	0.609375	390.8		0.53125	-2.05777e+89	0.671875	-7.74427e+85	0.65625	-2.60477e+89	0.9375	-2.60477e+89	0.578125	-2.60477e+89		0.921875	1.13972	1.07812	2.66838	1.125	0.998004
0.578125	3.38411e+09	0.609375	17093.4	0.984375	7.88698e+06	0.4375	500216	0.6875	1.21257e+09		0.609375	1.00494e+06	0.671875	778.95	0.796875	39684.9	0.546875	8860.96	0.6875	568351		0.546875	484.945	0.65625	37.953	0.609375	176.801	0.5	123.047	0.625	390.237		0.53125	-2.05777e+89	0.671875	-8.05596e+85	0.65625	-2.60477e+89	0.9375	-2.60477e+89	0.578125	-2.60477e+89		0.921875	1.13972	1.07812	2.66838	1.125	0.998004
0.578125	3.38411e+09	0.609375	16842.4	0.984375	7.85977e+06	0.4375	498425	0.6875	1.20545e+09		0.609375	1.00494e+06	0.671875	776.937	0.796875	39363.6	0.546875	8828.43	0.6875	566094		0.546875	484.945	0.65625	37.9477	0.609375	176.787	0.5	122.991	0.625	389.906		0.53125	-2.05777e+89	0.671875	-8.07895e+85	0.65625	-2.60477e+89	0.9375	-2.60477e+89	0.578125	-2.60477e+89		0.9375	1.13972	1.07812	2.66838	1.14062	0.998004
0.578125	3.38411e+09	0.609375	16727.6	0.984375	7.68955e+06	0.4375	493289	0.6875	1.19436e+09		0.609375	1.00494e+06	0.671875	769.898	0.796875	39122.7	0.546875	8780.58	0.6875	564384		0.546875	484.945	0.65625	37.9426	0.609375	176.714	0.515625	122.92	0.625	389.548		0.53125	-2.05777e+89	0.671875	-8.16665e+85	0.65625	-2.60477e+89	0.9375	-2.60477e+89	0.578125	-2.60477e+89		0.9375	1.13897	1.09375	2.65908	1.14062	0.998004
0.578125	3.38411e+09	0.609375	16611.4	0.984375	7.62468e+06	0.4375	492211	0.6875	1.17637e+09		0.625	1.00494e+06	0.671875	764.612	0.796875	39029.6	0.546875	8744	0.6875	562268		0.546875	484.945	0.65625	37.9107	0.625	176.494	0.515625	122.856	0.625	389.461		0.53125	-2.05777e+89	0.671875	-8.16665e+85	0.65625	-2.60477e+89	0.9375	-2.60477e+89	0.578125	-2.60477e+89		0.9375	1.13897	1.09375	2.65908	1.14062	0.998004
0.578125	3.38411e+09	0.625	16532.5	0.984375	7.57117e+06	0.4375	488440	0.6875	1.16611e+09		0.625	1.00494e+06	0.671875	758.685	0.796875	38880.6	0.546875	8722.11	0.6875	561682		0.546875	484.945	0.65625	37.8729	0.625	176.084	0.515625	122.652	0.625	388.514		0.53125	-2.05777e+89	0.671875	-8.16665e+85	0.65625	-2.60477e+89	0.9375	-2.60477e+89	0.578125	-2.60477e+89		0.9375	1.13886	1.09375	2.65908	1.14062	0.998004
0.59375	3.38411e+09	0.625	16506.1	0.984375	7.56926e+06	0.453125	487706	0.6875	1.16323e+09		0.625	1.00494e+06	0.671875	756.301	0.796875	38865.2	0.546875	8689.9	0.6875	559665		0.546875	484.945	0.65625	37.8551	0.625	176.084	0.515625	122.631	0.625	388.514		0.53125	-2.05777e+89	0.671875	-8.17592e+85	0.65625	-2.60477e+89	0.9375	-2.60477e+89	0.578125	-2.60477e+89		0.9375	1.13886	1.09375	2.65908	1.14062	0.998004
0.59375	3.38411e+09	0.625	16332.1	0.984375	7.10547e+06	0.453125	485864	0.6875	1.14363e+09		0.625	1.00494e+06	0.671875	754.446	0.8125	37269.2	0.546875	8673.86	0.6875	555225		0.546875	484.945	0.65625	37.8257	0.625	175.715	0.515625	122.536	0.625	388.335		0.53125	-2.05777e+89	0.671875	-8.17592e+85	0.671875	-2.60477e+89	0.9375	-2.60477e+89	0.59375	-2.60477e+89		0.9375	1.13886	1.09375	2.65908	1.14062	0.998004
0.59375	3.38411e+09	0.625	16205	0.984375	6.93486e+06	0.453125	485413	0.6875	1.14214e+09		0.625	1.00494e+06	0.6875	753.175	0.8125	36971.7	0.546875	8610.47	0.6875	552247		0.546875	484.945	0.65625	37.7635	0.625	175.715	0.515625	122.323	0.625	388.335		0.546875	-2.05777e+89	0.671875	-8.17824e+85	0.671875	-2.60477e+89	0.9375	-2.60477e+89	0.59375	-2.60477e+89		0.9375	1.13886	1.09375	2.65908	1.14062	0.998004
0.59375	3.38411e+09	0.625	16179.2	0.984375	6.89954e+06	0.453125	483342	0.6875	1.1358e+09		0.625	1.00494e+06	0.6875	752.228	0.8125	36697.9	0.546875	8576.18	0.6875	550344		0.546875	484.945	0.65625	37.7033	0.625	175.715	0.515625	122.285	0.625	387.456		0.546875	-2.05796e+89	0.671875	-8.17824e+85	0.671875	-2.60477e+89	0.9375	-2.60477e+89	0.59375	-2.60477e+89		0.9375	1.13886	1.09375	2.65908	1.14062	0.998004
0.59375	3.38411e+09	0.625	16124.5	0.984375	6.84574e+06	0.453125	481020	0.6875	1.1284e+09		0.625	1.00494e+06	0.6875	751.737	0.8125	36364.2	0.546875	8532.5	0.6875	549408		0.578125	484.945	0.65625	37.6857	0.625	175.646	0.515625	122.285	0.625	387.113		0.546875	-2.08381e+89	0.671875	-8.2285e+85	0.671875	-2.60477e+89	0.9375	-2.60477e+89	0.59375	-2.60477e+89		0.9375	1.13886	1.09375	2.65908	1.15625	0.998004
0.59375	3.38411e+09	0.625	16088.9	0.984375	6.74176e+06	0.453125	479668	0.6875	1.12814e+09		0.625	1.00494e+06	0.6875	749.569	0.8125	36091	0.546875	8528.66	0.6875	548921		0.578125	484.945	0.65625	37.6394	0.625	175.415	0.515625	122.285	0.625	387.012		0.546875	-2.08381e+89	0.6875	-8.2285e+85	0.671875	-2.60477e+89	0.9375	-2.60477e+89	0.59375	-2.60477e+89		0.953125	1.13886	1.10938	2.65619	1.15625	0.998004
0.59375	3.38411e+09	0.625	15998.4	1	6.66918e+06	0.453125	478815	0.6875	1.12243e+09		0.625	1.00494e+06	0.6875	745.831	0.8125	35626.4	0.546875	8513.16	0.703125	545847		0.578125	484.945	0.65625	37.5861	0.625	175.239	0.515625	121.997	0.625	386.765		0.546875	-2.08381e+89	0.6875	-8.25878e+85	0.671875	-2.60477e+89	0.9375	-2.60477e+89	0.59375	-2.60477e+89		0.953125	1.13886	1.10938	2.65619	1.15625	0.998004
0.59375	3.38411e+09	0.625	15926.6	1	6.60831e+06	0.453125	477782	0.6875	1.11061e+09		0.625	1.00494e+06	0.6875	740.456	0.8125	35394.3	0.546875	8488.81	0.703125	545074		0.578125	484.945	0.65625	37.4921	0.625	174.996	0.515625	121.992	0.625	386.35		0.546875	-2.08381e+89	0.6875	-8.31264e+85	0.671875	-2.60477e+89	0.9375	-2.60477e+89	0.59375	-2.60477e+89		0.953125	1.12696	1.10938	2.65619	1.15625	0.998004
0.59375	3.38411e+09	0.625	15870.8	1	6.55796e+06	0.453125	474940	0.6875	1.10791e+09		0.625	1.00494e+06	0.6875	739.942	0.8125	35103.8	0.5625	8464.13	0.703125	543984		0.578125	484.945	0.671875	37.4708	0.625	174.711	0.515625	121.894	0.625	385.653		0.546875	-2.08381e+89	0.6875	-8.40222e+85	0.671875	-2.60477e+89	0.9375	-2.60477e+89	0.59375	-2.60477e+89		0.953125	1.12564	1.10938	2.65619	1.15625	0.998004
0.59375	3.38411e+09	0.625	15798.7	1	6.48628e+06	0.453125	472778	0.703125	1.09911e+09		0.625	1.00494e+06	0.6875	738.34	0.8125	34865.2	0.5625	8444.68	0.703125	542994		0.578125	484.945	0.671875	37.4622	0.625	174.604	0.515625	121.714	0.640625	385.653		0.546875	-2.08381e+89	0.6875	-8.44816e+85	0.671875	-2.60477e+89	0.9375	-2.60477e+89	0.59375	-2.60477e+89		0.953125	1.12564	1.10938	2.65619	1.15625	0.998004
0.59375	3.38411e+09	0.625	15767.7	1	6.45008e+06	0.453125	469641	0.703125	1.0909e+09		0.625	1.00494e+06	0.6875	736.192	0.8125	34760.4	0.5625	8398.41	0.703125	541461		0.578125	484.945	0.671875	37.4221	0.625	174.402	0.515625	121.529	0.640625	385.57		0.546875	-2.08381e+89	0.6875	-8.44873e+85	0.671875	-2.60477e+89	0.9375	-2.60477e+89	0.59375	-2.60477e+89		0.953125	1.12564	1.10938	2.63938	1.15625	0.998004
0.59375	3.38411e+09	0.625	15730.9	1	6.40589e+06	0.453125	465569	0.703125	1.0871e+09		0.625	1.00494e+06	0.6875	735.421	0.8125	34640.6	0.5625	8358.98	0.703125	539361		0.578125	484.945	0.671875	37.3629	0.625	174.282	0.515625	121.449	0.640625	385.57		0.546875	-2.08381e+89	0.6875	-8.44873e+85	0.671875	-2.60477e+89	0.9375	-2.60477e+89	0.59375	-2.60477e+89		0.953125	1.12564	1.10938	2.63938	1.15625	0.998004
0.59375	3.38411e+09	0.625	15578.8	1	6.30062e+06	0.453125	463738	0.703125	1.08192e+09		0.640625	1.00494e+06	0.6875	734.077	0.8125	34493.2	0.5625	8319.13	0.703125	537766		0.578125	484.945	0.671875	37.2873	0.640625	174.141	0.515625	121.351	0.640625	385.095		0.546875	-2.08381e+89	0.6875	-8.45725e+85	0.671875	-2.60477e+89	0.953125	-2.60477e+89	0.59375	-2.60477e+89		0.953125	1.12564	1.125	2.63938	1.15625	0.998004
0.59375	3.38411e+09	0.640625	15520.2	1	6.24741e+06	0.453125	460141	0.703125	1.07592e+09		0.640625	1.00494e+06	0.6875	732.175	0.828125	34143.5	0.5625	8295.38	0.703125	536815		0.578125	484.945	0.671875	37.2192	0.640625	173.778	0.515625	121.242	0.640625	384.594		0.546875	-2.08381e+89	0.6875	-8.45725e+85	0.671875	-2.60477e+89	0.953125	-2.60477e+89	0.59375	-2.60477e+89		0.953125	1.12564	1.125	2.63938	1.17188	0.998004
0.59375	3.38411e+09	0.640625	15403.8	1	6.22543e+06	0.453125	458698	0.703125	1.06336e+09		0.640625	1.00494e+06	0.6875	730.643	0.828125	33934.8	0.5625	8261.61	0.703125	535659		0.578125	484.945	0.671875	37.2047	0.640625	173.671	0.515625	121.104	0.640625	384.53		0.546875	-2.08381e+89	0.6875	-8.46772e+85	0.671875	-2.60477e+89	0.953125	-2.60477e+89	0.609375	-2.60477e+89		0.96875	1.12564	1.125	2.63938	1.17188	0.998004
0.59375	3.38411e+09	0.640625	15368.2	1	6.20385e+06	0.453125	456427	0.703125	1.05525e+09		0.640625	1.00494e+06	0.703125	724.881	0.828125	33579.2	0.5625	8232.48	0.703125	534344		0.578125	484.945	0.671875	37.1873	0.640625	173.241	0.53125	120.929	0.640625	384.153		0.546875	-2.08381e+89	0.6875	-8.51312e+85	0.671875	-2.60477e+89	0.953125	-2.60477e+89	0.609375	-2.60477e+89		0.96875	1.12564	1.125	2.60122	1.17188	0.998004
0.609375	3.38411e+09	0.640625	15347.6	1	6.17996e+06	0.453125	455140	0.703125	1.05468e+09		0.640625	1.00494e+06	0.703125	722.012	0.828125	33239.3	0.5625	8220.17	0.703125	534344		0.578125	484.945	0.671875	37.18	0.640625	172.992	0.53125	120.892	0.640625	383.298		0.546875	-2.08381e+89	0.6875	-8.57103e+85	0.6875	-2.60477e+89	0.953125	-2.60477e+89	0.609375	-2.60477e+89		0.96875	1.12564	1.125	2.60122	1.17188	0.998004
0.609375	3.38411e+09	0.640625	15267.8	1	6.155e+06	0.453125	451974	0.703125	1.0462e+09		0.640625	1.00494e+06	0.703125	720.975	0.828125	32998.6	0.5625	8187.48	0.734375	533216		0.578125	484.945	0.671875	37.1428	0.640625	172.772	0.53125	120.741	0.640625	383.187		0.5625	-2.08381e+89	0.703125	-8.58218e+85	0.6875	-2.60477e+89	0.953125	-2.60477e+89	0.609375	-2.60477e+89		0.96875	1.12564	1.125	2.58168	1.17188	0.998004
0.609375	3.38411e+09	0.640625	15172	1	6.1438e+06	0.453125	450711	0.703125	1.0462e+09		0.640625	1.00494e+06	0.703125	717.873	0.828125	32733.6	0.5625	8169.87	0.734375	531241		0.578125	484.945	0.671875	37.0844	0.640625	172.636	0.53125	120.408	0.640625	383.187		0.5625	-2.08381e+89	0.703125	-8.58259e+85	0.6875	-2.60477e+89	0.953125	-2.60477e+89	0.609375	-2.60477e+89		0.96875	1.116	1.125	2.58168	1.17188	0.998004
0.609375	3.38411e+09	0.640625	15125.2	1	6.07295e+06	0.46875	447796	0.703125	1.04264e+09		0.640625	1.00494e+06	0.703125	716.716	0.828125	32381	0.5625	8159.35	0.734375	530544		0.59375	484.945	0.671875	37.0742	0.640625	172.414	0.53125	120.251	0.640625	382.897		0.5625	-2.08381e+89	0.703125	-8.58799e+85	0.6875	-2.60477e+89	0.953125	-2.60477e+89	0.609375	-2.60477e+89		0.96875	1.11591	1.125	2.58168	1.17188	0.998004
0.609375	3.38411e+09	0.640625	15048.6	1	6.04565e+06	0.46875	446988	0.703125	1.03847e+09		0.640625	1.00494e+06	0.703125	714.84	0.828125	32031.6	0.5625	8132.96	0.734375	528328		0.59375	484.945	0.671875	37.0724	0.640625	171.867	0.53125	120.203	0.640625	382.347		0.5625	-2.08381e+89	0.703125	-8.58834e+85	0.6875	-2.60477e+89	0.953125	-2.60477e+89	0.609375	-2.60477e+89		0.96875	1.11591	1.14062	2.58168	1.17188	0.998004
0.609375	3.38411e+09	0.640625	15023.9	1.01562	6.04382e+06	0.46875	445496	0.703125	1.03296e+09		0.640625	1.00494e+06	0.703125	713.748	0.828125	32007.6	0.5625	8062.72	0.734375	527046		0.59375	484.945	0.6875	37.0488	0.640625	171.702	0.53125	120.126	0.65625	380.814		0.5625	-2.08381e+89	0.703125	-8.5972e+85	0.6875	-2.60477e+89	0.953125	-2.60477e+89	0.609375	-2.60477e+89		0.96875	1.11591	1.14062	2.58168	1.1875	0.998004
0.609375	3.38411e+09	0.640625	14952	1.01562	5.72149e+06	0.46875	438662	0.71875	1.02276e+09		0.640625	1.00494e+06	0.703125	712.084	0.828125	31451.5	0.5625	8035.16	0.734375	526444		0.59375	484.945	0.6875	37.0349	0.640625	171.702	0.53125	120.012	0.65625	380.741		0.5625	-2.08381e+89	0.703125	-8.62199e+85	0.6875	-2.60477e+89	0.953125	-2.60477e+89	0.609375	-2.60477e+89		0.96875	1.11591	1.14062	2.58168	1.1875	0.998004
0.609375	3.38411e+09	0.640625	14921	1.01562	5.65476e+06	0.46875	437170	0.71875	1.0216e+09		0.640625	1.00494e+06	0.703125	708.486	0.828125	31168.3	0.5625	8005.65	0.734375	524535		0.59375	484.945	0.6875	36.9897	0.640625	171.698	0.53125	119.916	0.65625	380.369		0.5625	-2.08381e+89	0.703125	-8.62199e+85	0.6875	-2.60477e+89	0.953125	-2.60477e+89	0.609375	-2.60477e+89		0.984375	1.11591	1.14062	2.57284	1.1875	0.998004
0.609375	3.38411e+09	0.640625	14833.1	1.01562	5.53586e+06	0.46875	435443	0.71875	1.01767e+09		0.640625	1.00494e+06	0.703125	707.093	0.828125	30819.3	0.578125	7972.32	0.734375	521561		0.59375	484.945	0.6875	36.9181	0.640625	171.691	0.53125	119.81	0.65625	380.055		0.5625	-2.08381e+89	0.703125	-8.64873e+85	0.6875	-2.60477e+89	0.953125	-2.60477e+89	0.609375	-2.60477e+89		0.984375	1.11591	1.14062	2.57284	1.1875	0.998004
0.609375	3.38411e+09	0.640625	14752.7	1.01562	5.43621e+06	0.46875	433742	0.71875	1.00478e+09		0.65625	1.00494e+06	0.703125	705.689	0.828125	30545.3	0.578125	7950.47	0.734375	514545		0.59375	484.945	0.6875	36.9029	0.640625	171.491	0.53125	119.419	0.65625	379.595		0.5625	-2.08381e+89	0.703125	-8.6578e+85	0.6875	-2.60477e+89	0.953125	-2.60477e+89	0.609375	-2.60477e+89		0.984375	1.11591	1.14062	2.57283	1.1875	0.998004
0.609375	3.38411e+09	0.65625	14715.1	1.01562	5.29335e+06	0.46875	429866	0.71875	9.99193e+08		0.65625	1.00494e+06	0.703125	702.968	0.84375	30311.8	0.578125	7886.1	0.734375	509932		0.59375	484.945	0.6875	36.8795	0.65625	171.491	0.53125	119.191	0.65625	379.53		0.5625	-2.08381e+89	0.703125	-8.6578e+85	0.6875	-2.60477e+89	0.953125	-2.60477e+89	0.609375	-2.60477e+89		0.984375	1.11591	1.14062	2.56308	1.1875	0.998004
0.609375	3.38411e+09	0.65625	14681.3	1.01562	5.25809e+06	0.46875	428784	0.71875	9.96319e+08		0.65625	1.00494e+06	0.703125	700.19	0.84375	30128.7	0.578125	7844.98	0.734375	509266		0.59375	484.945	0.6875	36.8571	0.65625	171.232	0.53125	119.147	0.65625	379.186		0.5625	-2.08381e+89	0.703125	-8.6578e+85	0.6875	-2.60477e+89	0.953125	-2.60477e+89	0.609375	-2.60477e+89		0.984375	1.10085	1.15625	2.56308	1.1875	0.998004
0.609375	3.38411e+09	0.65625	14662.8	1.01562	5.19282e+06	0.46875	424967	0.71875	9.9192e+08		0.65625	1.00494e+06	0.71875	694.412	0.84375	29979.4	0.578125	7821.62	0.734375	508316		0.59375	484.945	0.6875	36.7764	0.65625	171.014	0.53125	119.086	0.65625	378.948		0.5625	-2.08381e+89	0.703125	-8.67361e+85	0.6875	-2.60477e+89	0.953125	-2.60477e+89	0.625	-2.60477e+89		0.984375	1.1007	1.15625	2.56308	1.1875	0.998004
0.609375	3.38411e+09	0.65625	14637.9	1.01562	5.13355e+06	0.46875	423360	0.71875	9.89287e+08		0.65625	1.00494e+06	0.71875	692.494	0.84375	29635.7	0.578125	7788.76	0.765625	507409		0.59375	484.945	0.6875	36.7188	0.65625	170.846	0.53125	118.951	0.65625	378.851		0.5625	-2.08381e+89	0.71875	-8.67361e+85	0.703125	-2.60477e+89	0.96875	-2.60477e+89	0.625	-2.60477e+89		0.984375	1.10008	1.15625	2.55911	1.1875	0.998004
0.609375	3.38411e+09	0.65625	14616.1	1.01562	5.09557e+06	0.46875	421862	0.71875	9.82571e+08		0.65625	1.00494e+06	0.71875	690.137	0.84375	29366.3	0.578125	7740.29	0.765625	507293		0.59375	484.945	0.6875	36.659	0.65625	170.75	0.53125	118.849	0.65625	378.799		0.5625	-2.08381e+89	0.71875	-8.67361e+85	0.703125	-2.60477e+89	0.96875	-2.60477e+89	0.625	-2.60477e+89		0.984375	1.09979	1.15625	2.55911	1.20312	0.998004
0.609375	3.38411e+09	0.65625	14583.9	1.01562	5.04713e+06	0.46875	419777	0.71875	9.79463e+08		0.65625	1.00494e+06	0.71875	687.913	0.84375	29137.3	0.578125	7675.91	0.765625	505909		0.59375	484.945	0.6875	36.6478	0.65625	170.53	0.53125	118.822	0.65625	378.185		0.5625	-2.08381e+89	0.71875	-8.67361e+85	0.703125	-2.60477e+89	0.96875	-2.60477e+89	0.625	-2.60477e+89		0.984375	1.09979	1.15625	2.55911	1.20312	0.998004
0.625	3.38411e+09	0.65625	14554.9	1.01562	4.99821e+06	0.46875	416618	0.71875	9.68287e+08		0.65625	1.00494e+06	0.71875	686.293	0.84375	28963.8	0.578125	7635.59	0.765625	505909		0.59375	484.945	0.6875	36.6192	0.65625	170.304	0.53125	118.601	0.65625	378.148		0.5625	-2.08381e+89	0.71875	-8.67361e+85	0.703125	-2.60477e+89	0.96875	-2.60477e+89	0.625	-2.60477e+89		1	1.09979	1.15625	2.55911	1.20312	0.998004
0.625	3.38411e+09	0.65625	14498.1	1.01562	4.93999e+06	0.46875	414217	0.71875	9.64924e+08		0.65625	1.00494e+06	0.71875	683.635	0.84375	28622.1	0.578125	7605.48	0.765625	503075		0.59375	484.945	0.6875	36.5973	0.65625	170.159	0.546875	118.471	0.65625	378.148		0.578125	-2.08381e+89	0.71875	-8.67361e+85	0.703125	-2.60477e+89	0.96875	-2.60477e+89	0.625	-2.60477e+89		1	1.09979	1.15625	2.55496	1.20312	0.998004
0.625	3.38411e+09	0.65625	14481	1.01562	4.88661e+06	0.46875	412632	0.71875	9.63659e+08		0.65625	1.00494e+06	0.71875	681.893	0.84375	28414.1	0.578125	7580.7	0.765625	500292		0.609375	484.945	0.703125	36.5295	0.65625	169.987	0.546875	118.185	0.65625	377.359		0.578125	-2.08381e+89	0.71875	-8.68315e+85	0.703125	-2.60477e+89	0.96875	-2.60477e+89	0.625	-2.60477e+89		1	1.09774	1.17188	2.55496	1.20312	0.998004
0.625	3.38411e+09	0.65625	14408.1	1.01562	4.82256e+06	0.46875	409778	0.71875	9.61828e+08		0.65625	1.00494e+06	0.71875	678.144	0.84375	28183.9	0.578125	7575.9	0.765625	498125		0.609375	484.945	0.703125	36.4926	0.65625	169.651	0.546875	118.122	0.671875	375.593		0.578125	-2.08381e+89	0.71875	-8.776e+85	0.703125	-2.60477e+89	0.96875	-2.60477e+89	0.625	-2.60477e+89		1	1.09755	1.17188	2.55496	1.20312	0.998004
0.625	3.38411e+09	0.65625	14347.8	1.03125	4.80924e+06	0.46875	408486	0.71875	9.59722e+08		0.65625	1.00494e+06	0.71875	677.059	0.84375	27930.2	0.578125	7547.54	0.765625	496680		0.609375	484.945	0.703125	36.4093	0.65625	169.301	0.546875	118.044	0.671875	375.593		0.578125	-2.08381e+89	0.71875	-8.78126e+85	0.703125	-2.60477e+89	0.96875	-2.60477e+89	0.625	-2.60477e+89		1	1.08353	1.17188	2.55496	1.20312	0.998004
0.625	3.38411e+09	0.65625	14253.6	1.03125	4.7713e+06	0.484375	407157	0.734375	9.54699e+08		0.65625	1.00494e+06	0.71875	675.898	0.84375	27839.1	0.578125	7543.08	0.765625	493585		0.609375	484.945	0.703125	36.3674	0.65625	168.884	0.546875	117.921	0.671875	375.423		0.578125	-2.08381e+89	0.71875	-8.84087e+85	0.703125	-2.60477e+89	0.96875	-2.60477e+89	0.625	-2.60477e+89		1	1.08353	1.17188	2.55496	1.20312	0.998004
0.625	3.38411e+09	0.65625	14192.7	1.03125	4.72144e+06	0.484375	406148	0.734375	9.4941e+08		0.65625	1.00494e+06	0.71875	671.008	0.859375	27572.6	0.578125	7530.83	0.765625	490523		0.609375	484.945	0.703125	36.341	0.65625	168.612	0.546875	117.902	0.671875	375.169		0.578125	-2.08381e+89	0.71875	-1.15572e+86	0.703125	-2.60477e+89	0.96875	-2.60477e+89	0.625	-2.60477e+89		1	1.08353	1.17188	2.55496	1.21875	0.998004
0.625	3.38411e+09	0.65625	14152	1.03125	4.71008e+06	0.484375	404427	0.734375	9.47353e+08		0.671875	1.00494e+06	0.734375	668.11	0.859375	27324.5	0.59375	7487.52	0.765625	487352		0.609375	484.945	0.703125	36.3165	0.65625	168.576	0.546875	117.899	0.671875	375.157		0.578125	-2.08381e+89	0.71875	-1.15873e+86	0.703125	-2.60477e+89	0.96875	-2.60477e+89	0.625	-2.60477e+89		1	1.08169	1.17188	2.55496	1.21875	0.998004
0.625	3.38411e+09	0.671875	14119	1.03125	4.66102e+06	0.484375	403780	0.734375	9.44057e+08		0.671875	1.00494e+06	0.734375	666.261	0.859375	27149.3	0.59375	7473.85	0.765625	484220		0.609375	484.945	0.703125	36.2569	0.65625	168.046	0.546875	117.717	0.671875	374.4		0.578125	-2.08381e+89	0.734375	-1.15965e+86	0.703125	-2.60477e+89	0.96875	-2.60477e+89	0.625	-2.60477e+89		1	1.08169	1.17188	2.55496	1.21875	0.998004
0.625	3.38411e+09	0.671875	14027.8	1.03125	4.62793e+06	0.484375	402517	0.734375	9.44057e+08		0.671875	1.00494e+06	0.734375	659.992	0.859375	26925.1	0.59375	7443.33	0.796875	484220		0.609375	484.945	0.703125	36.1817	0.671875	167.613	0.546875	117.581	0.671875	374.229		0.578125	-2.08381e+89	0.734375	-1.16066e+86	0.703125	-2.60477e+89	0.96875	-2.60477e+89	0.625	-2.60477e+89		1.01562	1.08169	1.17188	2.53169	1.21875	0.998004
0.625	3.38411e+09	0.671875	13964.7	1.03125	4.6181e+06	0.484375	400162	0.734375	9.40742e+08		0.671875	1.00494e+06	0.734375	656.09	0.859375	26879	0.59375	7431.37	0.796875	481587		0.609375	484.945	0.703125	36.1402	0.671875	167.612	0.546875	117.46	0.671875	374.036		0.578125	-2.08381e+89	0.734375	-1.16066e+86	0.703125	-2.60477e+89	0.96875	-2.60477e+89	0.625	-2.60477e+89		1.01562	1.08169	1.1875	2.53169	1.21875	0.998004
0.625	3.38411e+09	0.671875	13926.9	1.03125	4.30257e+06	0.484375	396642	0.734375	9.40442e+08		0.671875	1.00494e+06	0.734375	653.091	0.859375	26089.1	0.59375	7422.47	0.796875	480571		0.609375	484.945	0.703125	36.1098	0.671875	167.612	0.546875	117.293	0.671875	373.579		0.578125	-2.08381e+89	0.734375	-1.16066e+86	0.734375	-2.60477e+89	0.96875	-2.60477e+89	0.640625	-2.60477e+89		1.01562	1.08169	1.1875	2.53048	1.21875	0.998004
0.625	3.38411e+09	0.671875	13903.8	1.03125	4.21594e+06	0.484375	396148	0.734375	9.32017e+08		0.671875	1.00494e+06	0.734375	651.342	0.859375	25797.2	0.59375	7412.35	0.796875	480027		0.609375	484.945	0.703125	36.0916	0.671875	167.612	0.546875	117.149	0.671875	372.803		0.578125	-2.08381e+89	0.734375	-1.16255e+86	0.734375	-2.60477e+89	0.96875	-2.60477e+89	0.640625	-2.60477e+89		1.01562	1.08169	1.1875	2.53048	1.21875	0.998004
0.625	3.38411e+09	0.671875	13824.8	1.03125	4.13841e+06	0.484375	395779	0.734375	9.31765e+08		0.671875	1.00494e+06	0.734375	648.438	0.859375	25567.5	0.59375	7390.86	0.796875	477227		0.609375	484.945	0.703125	36.0763	0.671875	167.527	0.546875	117.001	0.671875	372.388		0.578125	-2.08381e+89	0.734375	-1.16255e+86	0.734375	-2.60477e+89	0.96875	-2.60477e+89	0.640625	-2.60477e+89		1.01562	1.08154	1.1875	2.53048	1.21875	0.998004
0.625	3.38411e+09	0.671875	13727.1	1.03125	4.04434e+06	0.484375	394226	0.734375	9.26834e+08		0.671875	1.00494e+06	0.734375	644.623	0.859375	25379.4	0.59375	7381.64	0.796875	476680		0.609375	484.945	0.703125	36.0545	0.671875	166.908	0.546875	116.929	0.671875	372.364		0.578125	-2.08381e+89	0.734375	-1.16255e+86	0.734375	-2.60477e+89	0.96875	-2.60477e+89	0.640625	-2.60477e+89		1.01562	1.08154	1.1875	2.53048	1.21875	0.998004
0.625	3.38411e+09	0.671875	13709.8	1.03125	3.96455e+06	0.484375	393005	0.734375	9.24182e+08		0.671875	1.00494e+06	0.734375	642.266	0.859375	25236.9	0.59375	7369.64	0.796875	476240		0.609375	484.945	0.71875	36.0159	0.671875	166.858	0.546875	116.78	0.671875	371.953		0.578125	-2.08381e+89	0.734375	-1.16601e+86	0.734375	-2.60477e+89	0.984375	-2.60477e+89	0.640625	-2.60477e+89		1.01562	1.07841	1.1875	2.53048	1.23438	0.998004
0.640625	3.38411e+09	0.671875	13682.2	1.03125	3.88474e+06	0.484375	392270	0.734375	9.2254e+08		0.671875	1.00494e+06	0.734375	638.231	0.859375	25070.7	0.59375	7364.26	0.796875	475224		0.609375	484.945	0.71875	35.991	0.671875	166.858	0.546875	116.69	0.6875	371.197		0.59375	-2.08381e+89	0.734375	-1.16679e+86	0.734375	-2.60477e+89	0.984375	-2.60477e+89	0.640625	-2.60477e+89		1.01562	1.07363	1.1875	2.53048	1.23438	0.998004
0.640625	3.38411e+09	0.671875	13661.8	1.03125	3.85073e+06	0.484375	391923	0.734375	9.15337e+08		0.671875	1.00494e+06	0.734375	636.86	0.859375	24833.8	0.59375	7345.95	0.796875	472370		0.625	484.945	0.71875	35.9689	0.671875	166.806	0.5625	116.217	0.6875	371.154		0.59375	-2.08381e+89	0.734375	-1.16729e+86	0.734375	-2.60477e+89	0.984375	-2.60477e+89	0.640625	-2.60477e+89		1.03125	1.07363	1.20312	2.53048	1.23438	0.998004
0.640625	3.38411e+09	0.671875	13466.5	1.03125	3.77699e+06	0.484375	389770	0.734375	9.05087e+08		0.671875	1.00494e+06	0.734375	634.675	0.859375	24553.1	0.59375	7314.32	0.796875	471642		0.625	484.945	0.71875	35.9558	0.671875	166.728	0.5625	116.179	0.6875	371.13		0.59375	-2.08381e+89	0.734375	-1.17297e+86	0.734375	-2.60477e+89	0.984375	-2.60477e+89	0.640625	-2.60477e+89		1.03125	1.07363	1.20312	2.53048	1.23438	0.998004
0.640625	3.38411e+09	0.671875	13425.9	1.04688	3.74336e+06	0.484375	389331	0.734375	9.04572e+08		0.671875	1.00494e+06	0.734375	632.773	0.859375	24431.8	0.59375	7285.84	0.796875	470338		0.625	484.945	0.71875	35.944	0.671875	166.617	0.5625	116.05	0.6875	370.877		0.59375	-2.08381e+89	0.734375	-1.17747e+86	0.734375	-2.60477e+89	0.984375	-2.60477e+89	0.640625	-2.60477e+89		1.03125	1.07363	1.20312	2.53048	1.23438	0.998004
0.640625	3.38411e+09	0.671875	13385	1.04688	3.67401e+06	0.484375	386680	0.75	8.93632e+08		0.6875	1.00494e+06	0.75	627.407	0.875	24209.5	0.59375	7269.23	0.796875	468119		0.625	484.945	0.71875	35.917	0.671875	166.451	0.5625	115.911	0.6875	370.434		0.59375	-2.08381e+89	0.75	-1.1775e+86	0.734375	-2.60477e+89	0.984375	-2.60477e+89	0.640625	-2.60477e+89		1.03125	1.07363	1.20312	2.53048	1.23438	0.998004
0.640625	3.38411e+09	0.671875	13320.8	1.04688	3.64815e+06	0.484375	384497	0.75	8.88905e+08		0.6875	1.00494e+06	0.75	627.048	0.875	24120.8	0.59375	7245.87	0.8125	467017		0.625	484.945	0.71875	35.8841	0.671875	166.256	0.5625	115.858	0.6875	370.119		0.59375	-2.08381e+89	0.75	-1.18868e+86	0.734375	-2.60477e+89	0.984375	-2.60477e+89	0.640625	-2.60477e+89		1.03125	1.07363	1.20312	2.53048	1.23438	0.998004
0.640625	3.38411e+09	0.6875	13275.3	1.04688	3.61199e+06	0.484375	383532	0.75	8.83831e+08		0.6875	1.00494e+06	0.75	624.866	0.875	23984.1	0.59375	7208.67	0.8125	465406		0.625	484.945	0.71875	35.8305	0.6875	166.082	0.5625	115.599	0.6875	369.609		0.59375	-2.08381e+89	0.75	-1.18868e+86	0.734375	-2.60477e+89	0.984375	-2.60477e+89	0.640625	-2.60477e+89		1.03125	1.07355	1.20312	2.53048	1.23438	0.998004
0.640625	3.38411e+09	0.6875	13201.5	1.04688	3.59131e+06	0.484375	377376	0.75	8.83426e+08		0.6875	1.00494e+06	0.75	622.967	0.875	23850.1	0.609375	7184.45	0.8125	464612		0.625	484.945	0.71875	35.8121	0.6875	165.969	0.5625	115.501	0.6875	369.412		0.59375	-2.08381e+89	0.75	-1.18868e+86	0.734375	-2.60477e+89	0.984375	-2.60477e+89	0.640625	-2.60477e+89		1.03125	1.07355	1.20312	2.53048	1.23438	0.998004
0.640625	3.38411e+09	0.6875	13085.7	1.04688	3.57313e+06	0.5	376961	0.75	8.80274e+08		0.6875	1.00494e+06	0.75	620.698	0.875	23684.4	0.609375	7166.07	0.8125	461870		0.625	484.945	0.71875	35.7809	0.6875	165.764	0.5625	115.381	0.6875	369.223		0.59375	-2.08381e+89	0.75	-1.18868e+86	0.734375	-2.60477e+89	0.984375	-2.60477e+89	0.65625	-2.60477e+89		1.03125	1.07355	1.20312	2.53048	1.25	0.998004
0.640625	3.38411e+09	0.6875	13039.4	1.04688	3.53806e+06	0.5	373637	0.75	8.76938e+08		0.6875	1.00494e+06	0.75	618.411	0.875	23460.7	0.609375	7146.57	0.8125	460942		0.625	484.945	0.71875	35.7332	0.6875	165.269	0.5625	115.284	0.6875	368.779		0.59375	-2.08381e+89	0.75	-1.18868e+86	0.734375	-2.60477e+89	0.984375	-2.60477e+89	0.65625	-2.60477e+89		1.03125	1.07355	1.21875	2.53048	1.25	0.998004
0.640625	3.38411e+09	0.6875	13005.2	1.04688	3.5177e+06	0.5	373066	0.75	8.76938e+08		0.6875	1.00494e+06	0.75	618.015	0.875	23328.5	0.609375	7141.58	0.8125	459264		0.625	484.945	0.71875	35.7082	0.6875	165.181	0.5625	115.215	0.6875	368.761		0.59375	-2.08381e+89	0.75	-1.18868e+86	0.75	-2.60477e+89	0.984375	-2.60477e+89	0.65625	-2.60477e+89		1.03125	1.06496	1.21875	2.53048	1.25	0.998004
0.640625	3.38411e+09	0.6875	12965.5	1.04688	3.45088e+06	0.5	372086	0.75	8.68516e+08		0.6875	1.00494e+06	0.75	615.688	0.875	23172	0.609375	7137.75	0.8125	457574		0.625	484.945	0.71875	35.65	0.6875	164.734	0.5625	115.201	0.6875	368.295		0.59375	-2.08381e+89	0.75	-1.18868e+86	0.75	-2.60477e+89	0.984375	-2.60477e+89	0.65625	-2.60477e+89		1.04688	1.06496	1.21875	2.53048	1.25	0.998004
0.640625	3.38411e+09	0.6875	12881	1.04688	3.41785e+06	0.5	371431	0.75	8.64002e+08		0.6875	1.00494e+06	0.75	613.136	0.875	22966.3	0.609375	7105.35	0.8125	457005		0.625	484.945	0.734375	35.6242	0.6875	164.57	0.5625	115.101	0.6875	367.991		0.59375	-2.08381e+89	0.75	-1.19012e+86	0.75	-2.60477e+89	0.984375	-2.60477e+89	0.65625	-2.60477e+89		1.04688	1.06496	1.21875	2.53048	1.25	0.998004
0.640625	3.38411e+09	0.6875	12807.7	1.04688	3.38838e+06	0.5	369531	0.75	8.59497e+08		0.6875	1.00494e+06	0.75	610.963	0.875	22654.2	0.609375	7091.55	0.8125	453662		0.625	484.945	0.734375	35.6212	0.6875	164.439	0.5625	114.806	0.703125	367.221		0.59375	-2.08381e+89	0.75	-1.191e+86	0.75	-2.60477e+89	0.984375	-2.60477e+89	0.65625	-2.60477e+89		1.04688	1.06496	1.21875	2.53048	1.25	0.998004
0.640625	3.38411e+09	0.6875	12743	1.04688	3.32652e+06	0.5	368280	0.75	8.59319e+08		0.6875	1.00494e+06	0.75	608.082	0.875	22488.9	0.609375	7080.07	0.8125	452005		0.625	484.945	0.734375	35.5952	0.6875	164.37	0.5625	114.489	0.703125	367.213		0.59375	-2.08381e+89	0.75	-1.19116e+86	0.75	-2.60477e+89	0.984375	-2.60477e+89	0.65625	-2.60477e+89		1.04688	1.06387	1.21875	2.53048	1.25	0.998004
0.640625	3.38411e+09	0.6875	12673.1	1.04688	3.32437e+06	0.5	366872	0.75	8.56409e+08		0.6875	1.00494e+06	0.75	603.728	0.875	22458.2	0.609375	7077.43	0.8125	450558		0.640625	484.945	0.734375	35.5336	0.6875	164.334	0.5625	114.389	0.703125	367.213		0.59375	-2.08381e+89	0.75	-1.19116e+86	0.75	-2.60477e+89	0.984375	-2.60477e+89	0.65625	-2.60477e+89		1.04688	1.06387	1.21875	2.53048	1.25	0.998004
0.65625	3.38411e+09	0.6875	12661.5	1.04688	3.17727e+06	0.5	365315	0.75	8.54253e+08		0.6875	1.00494e+06	0.75	601.496	0.875	21697.2	0.609375	7036.28	0.8125	448725		0.640625	484.945	0.734375	35.4963	0.6875	164.334	0.5625	114.348	0.703125	366.903		0.609375	-2.08381e+89	0.765625	-1.1921e+86	0.75	-2.60477e+89	0.984375	-2.60477e+89	0.65625	-2.60477e+89		1.04688	1.06387	1.21875	2.53048	1.26562	0.998004
0.65625	3.38411e+09	0.6875	12621.9	1.0625	3.1399e+06	0.5	357537	0.765625	8.52697e+08		0.6875	1.00494e+06	0.765625	599.159	0.875	21462.4	0.609375	7012.1	0.8125	445421		0.640625	484.945	0.734375	35.4419	0.6875	164.334	0.5625	114.313	0.703125	366.644		0.609375	-2.08381e+89	0.765625	-1.19634e+86	0.75	-2.60477e+89	1	-2.60477e+89	0.65625	-2.60477e+89		1.04688	1.06362	1.23438	2.53048	1.26562	0.998004
0.65625	3.38411e+09	0.6875	12529.1	1.0625	3.08304e+06	0.5	356899	0.765625	8.484e+08		0.703125	1.00494e+06	0.765625	596.187	0.90625	21274.7	0.609375	6994.52	0.828125	445142		0.640625	484.945	0.734375	35.3917	0.6875	164.134	0.5625	114.083	0.703125	366.608		0.609375	-2.08381e+89	0.765625	-1.19672e+86	0.75	-2.60477e+89	1	-2.60477e+89	0.65625	-2.60477e+89		1.04688	1.06268	1.23438	2.53048	1.26562	0.998004
0.65625	3.38411e+09	0.703125	12432.6	1.0625	3.02276e+06	0.5	355772	0.765625	8.43912e+08		0.703125	1.00494e+06	0.765625	594.377	0.90625	20946.3	0.609375	6957.95	0.828125	442181		0.640625	484.945	0.734375	35.3784	0.703125	164.044	0.578125	114.053	0.703125	366.175		0.609375	-2.08381e+89	0.765625	-1.19986e+86	0.75	-2.60477e+89	1	-2.60477e+89	0.65625	-2.60477e+89		1.04688	1.06258	1.23438	2.53007	1.26562	0.998004
0.65625	3.38411e+09	0.703125	12424	1.0625	2.96318e+06	0.5	353250	0.765625	8.43207e+08		0.703125	1.00494e+06	0.765625	593.058	0.90625	20536.1	0.609375	6926.2	0.828125	441185		0.640625	484.945	0.734375	35.3497	0.703125	164.044	0.578125	113.882	0.703125	365.733		0.609375	-2.08381e+89	0.765625	-1.2003e+86	0.75	-2.60477e+89	1	-2.60477e+89	0.65625	-2.60477e+89		1.0625	1.06258	1.23438	2.47186	1.26562	0.998004
0.65625	3.38411e+09	0.703125	12420.2	1.0625	2.93047e+06	0.5	351020	0.765625	8.41165e+08		0.703125	1.00494e+06	0.765625	591.454	0.90625	20267.4	0.609375	6902.74	0.828125	439261		0.640625	484.945	0.734375	35.337	0.703125	163.964	0.578125	113.644	0.703125	365.662		0.609375	-2.08381e+89	0.765625	-1.20055e+86	0.75	-2.60477e+89	1	-2.60477e+89	0.65625	-2.60477e+89		1.0625	1.06258	1.23438	2.47186	1.26562	0.998004
0.65625	3.38411e+09	0.703125	12370.2	1.0625	2.88877e+06	0.5	349314	0.765625	8.40744e+08		0.703125	1.00494e+06	0.765625	590.292	0.90625	20101.8	0.625	6873.37	0.828125	438436		0.640625	484.945	0.734375	35.3159	0.703125	163.74	0.578125	113.21	0.703125	365.534		0.609375	-2.08381e+89	0.765625	-1.20055e+86	0.75	-2.60477e+89	1	-2.60477e+89	0.65625	-2.60477e+89		1.0625	1.06258	1.23438	2.47186	1.26562	0.998004
0.65625	3.38411e+09	0.703125	12220.2	1.0625	2.86735e+06	0.5	348500	0.765625	8.39347e+08		0.703125	1.00494e+06	0.765625	589.329	0.90625	19896.7	0.625	6859.23	0.828125	435378		0.640625	484.945	0.734375	35.2882	0.703125	163.445	0.578125	113.054	0.703125	364.948		0.609375	-2.08381e+89	0.765625	-1.20115e+86	0.75	-2.60477e+89	1	-2.60477e+89	0.671875	-2.60477e+89		1.0625	1.06258	1.23438	2.47186	1.26562	0.998004
0.65625	3.38411e+09	0.703125	12169.4	1.0625	2.81503e+06	0.5	347420	0.765625	8.39347e+08		0.703125	1.00494e+06	0.765625	588.816	0.90625	19710.7	0.625	6827.23	0.828125	432946		0.640625	484.945	0.75	35.2772	0.703125	163.259	0.578125	112.847	0.703125	364.782		0.609375	-2.08381e+89	0.765625	-1.20115e+86	0.75	-2.60477e+89	1	-2.60477e+89	0.671875	-2.60477e+89		1.0625	1.06104	1.25	2.47186	1.28125	0.998004
0.65625	3.38411e+09	0.703125	12109.7	1.0625	2.77532e+06	0.5	345802	0.765625	8.31914e+08		0.703125	1.00494e+06	0.765625	587.436	0.90625	19490.5	0.625	6811.32	0.828125	432334		0.640625	484.945	0.75	35.2746	0.703125	162.769	0.578125	112.707	0.703125	363.838		0.609375	-2.08381e+89	0.765625	-1.20125e+86	0.765625	-2.60477e+89	1	-2.60477e+89	0.671875	-2.60477e+89		1.0625	1.06104	1.25	2.47186	1.28125	0.998004
0.65625	3.38411e+09	0.703125	12049	1.0625	2.7025e+06	0.515625	344262	0.765625	8.30336e+08		0.703125	1.00494e+06	0.765625	587.383	0.90625	19197	0.625	6760.38	0.828125	430486		0.640625	484.945	0.75	35.2746	0.703125	162.358	0.578125	112.455	0.703125	363.583		0.609375	-2.08381e+89	0.765625	-1.20162e+86	0.765625	-2.60477e+89	1	-2.60477e+89	0.671875	-2.60477e+89		1.0625	1.06104	1.25	2.47057	1.28125	0.998004
0.65625	3.38411e+09	0.703125	12008.8	1.0625	2.65083e+06	0.515625	329661	0.765625	8.2632e+08		0.703125	1.00494e+06	0.765625	585.278	0.90625	18964.7	0.625	6424.23	0.828125	428416		0.640625	484.945	0.75	35.2525	0.703125	162.079	0.578125	111.896	0.71875	362.818		0.609375	-2.08381e+89	0.765625	-1.20165e+86	0.765625	-2.60477e+89	1	-2.60477e+89	0.671875	-2.60477e+89		1.0625	1.06104	1.25	2.47057	1.28125	0.998004
0.65625	3.38411e+09	0.703125	11993.2	1.0625	2.59642e+06	0.515625	309749	0.765625	8.18701e+08		0.703125	1.00494e+06	0.78125	583.099	0.90625	18718	0.625	6273.26	0.828125	425878		0.640625	484.945	0.75	35.2382	0.703125	161.96	0.578125	111.849	0.71875	362.655		0.609375	-2.08381e+89	0.78125	-1.20165e+86	0.765625	-2.60477e+89	1	-2.60477e+89	0.671875	-2.60477e+89		1.07812	1.06104	1.25	2.47057	1.28125	0.998004
0.65625	3.38411e+09	0.703125	11879.9	1.0625	2.56002e+06	0.515625	299288	0.765625	8.14025e+08		0.703125	1.00494e+06	0.78125	581.747	0.921875	18590.8	0.625	6119.76	0.84375	425637		0.640625	484.945	0.75	35.2212	0.703125	161.443	0.578125	111.226	0.71875	362.655		0.609375	-2.08381e+89	0.78125	-1.20182e+86	0.765625	-2.60477e+89	1	-2.60477e+89	0.671875	-2.60477e+89		1.07812	1.06104	1.25	2.47057	1.28125	0.998004
0.65625	3.38411e+09	0.703125	11852.8	1.0625	2.53557e+06	0.515625	290254	0.765625	8.07426e+08		0.703125	1.00494e+06	0.78125	578.227	0.921875	18164.2	0.625	5967.31	0.84375	421515		0.640625	484.945	0.75	35.2003	0.703125	161.094	0.578125	110.846	0.71875	362.137		0.625	-2.08381e+89	0.78125	-1.20182e+86	0.765625	-2.60477e+89	1	-2.60477e+89	0.671875	-2.60477e+89		1.07812	1.06104	1.25	2.47057	1.28125	0.998004
0.671875	3.38411e+09	0.703125	11800.4	1.07812	2.4864e+06	0.515625	284783	0.78125	7.98847e+08		0.71875	1.00494e+06	0.78125	575.434	0.921875	17993.8	0.625	5891.43	0.84375	421407		0.65625	484.945	0.75	35.1662	0.703125	160.668	0.578125	110.402	0.71875	361.629		0.625	-2.08381e+89	0.78125	-1.20182e+86	0.765625	-2.60477e+89	1	-2.60477e+89	0.671875	-2.60477e+89		1.07812	1.06104	1.25	2.47057	1.28125	0.998004
0.671875	3.38411e+09	0.71875	11691	1.07812	2.46215e+06	0.515625	280080	0.78125	7.95842e+08		0.71875	1.00494e+06	0.78125	573.771	0.921875	17835.3	0.625	5811.4	0.84375	419224		0.65625	484.945	0.75	35.1608	0.703125	160.33	0.578125	110.262	0.71875	361.041		0.625	-2.08381e+89	0.78125	-1.20367e+86	0.765625	-2.60477e+89	1	-2.60477e+89	0.671875	-2.60477e+89		1.07812	1.06104	1.26562	2.47057	1.28125	0.998004
0.671875	3.38411e+09	0.71875	11649.4	1.07812	2.42807e+06	0.515625	275061	0.78125	7.8575e+08		0.71875	1.00494e+06	0.78125	572.954	0.921875	17604	0.625	5759.7	0.84375	417665		0.65625	484.945	0.75	35.1476	0.703125	159.809	0.578125	109.968	0.71875	360.496		0.625	-2.08381e+89	0.78125	-1.20372e+86	0.765625	-2.60477e+89	1	-2.60477e+89	0.671875	-2.60477e+89		1.07812	1.06104	1.26562	2.47057	1.29688	0.998004
0.671875	3.38411e+09	0.71875	11623.2	1.07812	2.39979e+06	0.515625	271303	0.78125	7.81144e+08		0.71875	1.00494e+06	0.78125	571.612	0.921875	17480	0.625	5695.16	0.84375	416442		0.65625	484.945	0.75	35.1372	0.71875	159.616	0.578125	109.52	0.71875	359.865		0.625	-2.08381e+89	0.78125	-1.20372e+86	0.765625	-2.60477e+89	1.01562	-2.60477e+89	0.671875	-2.60477e+89		1.07812	1.06104	1.26562	2.47057	1.29688	0.998004
0.671875	3.38411e+09	0.71875	11595.4	1.07812	2.37994e+06	0.515625	269779	0.78125	7.80356e+08		0.71875	1.00494e+06	0.78125	568.311	0.921875	17298.5	0.625	5627.99	0.84375	413520		0.65625	484.945	0.75	35.1215	0.71875	159.247	0.59375	108.903	0.71875	359.112		0.625	-2.08381e+89	0.78125	-1.20372e+86	0.765625	-2.60477e+89	1.01562	-2.60477e+89	0.671875	-2.60477e+89		1.07812	1.06104	1.26562	2.47057	1.29688	0.998004
0.671875	3.38411e+09	0.71875	11565.5	1.07812	2.37629e+06	0.515625	265439	0.78125	7.76929e+08		0.71875	1.00494e+06	0.78125	567.453	0.921875	17260.5	0.625	5593.27	0.84375	413078		0.65625	484.945	0.75	35.0939	0.71875	159.034	0.59375	108.628	0.71875	359.085		0.625	-2.08381e+89	0.78125	-1.20492e+86	0.765625	-2.60477e+89	1.01562	-2.60477e+89	0.6875	-2.60477e+89		1.07812	1.06104	1.26562	2.47057	1.29688	0.998004
0.671875	3.38411e+09	0.71875	11527.3	1.07812	2.26858e+06	0.515625	263341	0.78125	7.67151e+08		0.71875	1.00494e+06	0.78125	565.617	0.921875	16559.9	0.640625	5561.47	0.84375	411656		0.65625	484.945	0.75	35.06	0.71875	159.034	0.59375	108.494	0.71875	359.085		0.625	-2.08381e+89	0.78125	-1.20492e+86	0.765625	-2.60477e+89	1.01562	-2.60477e+89	0.6875	-2.60477e+89		1.09375	1.06104	1.26562	2.47057	1.29688	0.998004
0.671875	3.38411e+09	0.71875	11522.7	1.07812	2.20266e+06	0.515625	260813	0.78125	7.6136e+08		0.71875	1.00494e+06	0.78125	561.967	0.921875	16250.6	0.640625	5541.33	0.84375	411600		0.65625	484.945	0.765625	35.0311	0.71875	159	0.59375	108.237	0.71875	358.68		0.625	-2.08381e+89	0.78125	-1.20582e+86	0.765625	-2.60477e+89	1.01562	-2.60477e+89	0.6875	-2.60477e+89		1.09375	1.06104	1.26562	2.47057	1.29688	0.998004
0.671875	3.38411e+09	0.71875	11460.2	1.07812	2.11826e+06	0.515625	259082	0.78125	7.5588e+08		0.71875	1.00494e+06	0.78125	560.781	0.921875	15917.9	0.640625	5491.29	0.84375	410673		0.65625	484.945	0.765625	34.9864	0.71875	158.898	0.59375	108.115	0.734375	358.68		0.625	-2.08381e+89	0.78125	-1.20592e+86	0.78125	-2.60477e+89	1.01562	-2.60477e+89	0.6875	-2.60477e+89		1.09375	1.06104	1.28125	2.47044	1.29688	0.998004
0.671875	3.38411e+09	0.71875	11415.5	1.07812	2.04763e+06	0.515625	255505	0.78125	7.46644e+08		0.71875	1.00494e+06	0.78125	559.428	0.921875	15727.9	0.640625	5465.85	0.84375	409454		0.65625	484.945	0.765625	34.9646	0.71875	158.898	0.59375	107.589	0.734375	358.511		0.625	-2.08381e+89	0.796875	-1.2091e+86	0.78125	-2.60477e+89	1.01562	-2.60477e+89	0.6875	-2.60477e+89		1.09375	1.06104	1.28125	2.46052	1.29688	0.998004
0.671875	3.38411e+09	0.71875	11407.3	1.07812	2.02481e+06	0.515625	250860	0.78125	7.33154e+08		0.71875	1.00494e+06	0.796875	557.596	0.921875	15471.7	0.640625	5413.02	0.84375	408335		0.65625	484.945	0.765625	34.9166	0.71875	158.541	0.59375	107.326	0.734375	358.295		0.625	-2.08381e+89	0.796875	-1.21073e+86	0.78125	-2.60477e+89	1.01562	-2.60477e+89	0.6875	-2.60477e+89		1.09375	1.06104	1.28125	2.46052	1.3125	0.998004
0.671875	3.38411e+09	0.71875	11398.6	1.07812	2.00539e+06	0.53125	246410	0.78125	7.32813e+08		0.71875	1.00494e+06	0.796875	555.219	0.921875	15197	0.640625	5366.25	0.859375	407794		0.65625	484.945	0.765625	34.9015	0.71875	158.487	0.59375	107.022	0.734375	358.107		0.625	-2.08381e+89	0.796875	-1.21073e+86	0.78125	-2.60477e+89	1.01562	-2.60477e+89	0.6875	-2.60477e+89		1.09375	1.06104	1.28125	2.45836	1.3125	0.998004
0.671875	3.38411e+09	0.71875	11388.9	1.07812	1.95891e+06	0.53125	242017	0.78125	7.30306e+08		0.71875	1.00494e+06	0.796875	554.758	0.9375	15027.3	0.640625	5265.73	0.859375	407187		0.65625	484.945	0.765625	34.8847	0.71875	158.205	0.59375	106.769	0.734375	358.107		0.625	-2.08381e+89	0.796875	-1.21073e+86	0.78125	-2.60477e+89	1.01562	-2.60477e+89	0.6875	-2.60477e+89		1.09375	1.06104	1.28125	2.45836	1.3125	0.998004
0.671875	3.38411e+09	0.71875	11357.2	1.07812	1.92344e+06	0.53125	238681	0.78125	7.25357e+08		0.734375	1.00494e+06	0.796875	552.86	0.9375	14857	0.640625	5223.66	0.859375	405592		0.65625	484.945	0.765625	34.87	0.71875	158.07	0.59375	106.538	0.734375	358.107		0.625	-2.08381e+89	0.796875	-1.21073e+86	0.78125	-2.60477e+89	1.01562	-2.60477e+89	0.6875	-2.60477e+89		1.09375	1.06104	1.28125	2.45836	1.3125	0.998004
0.671875	3.38411e+09	0.71875	11267.5	1.07812	1.89153e+06	0.53125	234633	0.796875	7.24802e+08		0.734375	1.00494e+06	0.796875	546.978	0.9375	14682.2	0.640625	5176.91	0.859375	405560		0.65625	484.945	0.765625	34.8203	0.71875	157.492	0.59375	106.405	0.734375	357.94		0.625	-2.08381e+89	0.796875	-1.21191e+86	0.78125	-2.60477e+89	1.01562	-2.60477e+89	0.6875	-2.60477e+89		1.09375	1.06104	1.28125	2.45836	1.3125	0.998004
0.671875	3.38411e+09	0.734375	11232.2	1.09375	1.86271e+06	0.53125	229873	0.796875	7.15801e+08		0.734375	1.00494e+06	0.796875	545.545	0.9375	14506.6	0.640625	5158.37	0.859375	403643		0.671875	484.945	0.765625	34.8101	0.71875	157.365	0.59375	106.249	0.734375	356.247		0.640625	-2.08381e+89	0.796875	-1.21191e+86	0.78125	-2.60477e+89	1.01562	-2.60477e+89	0.6875	-2.60477e+89		1.10938	1.06104	1.28125	2.45836	1.3125	0.998004
0.6875	3.38411e+09	0.734375	11210.5	1.09375	1.84569e+06	0.53125	226024	0.796875	7.10058e+08		0.734375	1.00494e+06	0.796875	544.897	0.9375	14308.9	0.640625	5102.71	0.859375	403190		0.671875	484.945	0.765625	34.772	0.71875	156.987	0.59375	106.053	0.734375	356.162		0.640625	-2.08381e+89	0.796875	-1.21191e+86	0.78125	-2.60477e+89	1.01562	-2.60477e+89	0.6875	-2.60477e+89		1.10938	1.06047	1.29688	2.45836	1.3125	0.998004
0.6875	3.38411e+09	0.734375	11200.8	1.09375	1.81727e+06	0.53125	224798	0.796875	7.08533e+08		0.734375	1.00494e+06	0.796875	543.231	0.9375	14179.8	0.640625	5063.52	0.859375	402501		0.671875	484.945	0.765625	34.7637	0.734375	156.767	0.59375	105.908	0.734375	355.651		0.640625	-2.08381e+89	0.796875	-1.21191e+86	0.78125	-2.60477e+89	1.01562	-2.60477e+89	0.6875	-2.60477e+89		1.10938	1.06047	1.29688	2.45836	1.3125	0.998004
0.6875	3.38411e+09	0.734375	11185.6	1.09375	1.79245e+06	0.53125	222319	0.796875	7.04095e+08		0.734375	1.00494e+06	0.796875	542.078	0.9375	14062.5	0.640625	5026.39	0.859375	399220		0.671875	484.945	0.765625	34.7419	0.734375	156.092	0.59375	105.482	0.734375	354.315		0.640625	-2.08381e+89	0.796875	-1.21191e+86	0.78125	-2.60477e+89	1.01562	-2.60477e+89	0.6875	-2.60477e+89		1.10938	1.06047	1.29688	2.45836	1.3125	0.998004
0.6875	3.38411e+09	0.734375	11112.2	1.09375	1.77037e+06	0.53125	222085	0.796875	7.02882e+08		0.734375	1.00494e+06	0.796875	541	0.9375	13918.8	0.640625	4988.42	0.859375	398763		0.671875	484.945	0.765625	34.7011	0.734375	155.833	0.59375	105.301	0.734375	354.225		0.640625	-2.08381e+89	0.796875	-1.21194e+86	0.78125	-2.60477e+89	1.01562	-2.60477e+89	0.6875	-2.60477e+89		1.10938	1.06047	1.29688	2.45836	1.32812	0.998004
0.6875	3.38411e+09	0.734375	11084.4	1.09375	1.74061e+06	0.53125	219228	0.796875	6.97011e+08		0.734375	1.00494e+06	0.796875	539.95	0.9375	13681.6	0.640625	4952.92	0.859375	398155		0.671875	484.945	0.78125	34.6789	0.734375	155.268	0.59375	105.032	0.734375	353.437		0.640625	-2.08381e+89	0.8125	-1.21194e+86	0.78125	-2.60477e+89	1.03125	-2.60477e+89	0.703125	-2.60477e+89		1.10938	1.06024	1.29688	2.45836	1.32812	0.998004
0.6875	3.38411e+09	0.734375	11074.2	1.09375	1.71166e+06	0.53125	216704	0.796875	6.95089e+08		0.734375	1.00494e+06	0.796875	536.875	0.9375	13459.5	0.640625	4921.63	0.859375	395920		0.671875	484.945	0.78125	34.6453	0.734375	154.603	0.609375	104.123	0.75	352.799		0.640625	-2.08381e+89	0.8125	-1.21194e+86	0.78125	-2.60477e+89	1.03125	-2.60477e+89	0.703125	-2.60477e+89		1.10938	1.06024	1.29688	2.45836	1.32812	0.998004
0.6875	3.38411e+09	0.734375	10981.7	1.09375	1.6781e+06	0.53125	216061	0.796875	6.84138e+08		0.734375	1.00494e+06	0.8125	534.537	0.9375	13193.3	0.65625	4873.76	0.859375	395070		0.671875	484.945	0.78125	34.6183	0.734375	154.04	0.609375	103.903	0.75	351.999		0.640625	-2.08381e+89	0.8125	-1.21294e+86	0.796875	-2.60477e+89	1.03125	-2.60477e+89	0.703125	-2.60477e+89		1.10938	1.06024	1.29688	2.45836	1.32812	0.998004
0.6875	3.38411e+09	0.734375	10918	1.09375	1.66428e+06	0.53125	214184	0.796875	6.8263e+08		0.734375	1.00494e+06	0.8125	534.163	0.9375	12995.6	0.65625	4821.9	0.875	392639		0.671875	484.945	0.78125	34.5961	0.734375	153.43	0.609375	103.366	0.75	351.681		0.640625	-2.08381e+89	0.8125	-1.2144e+86	0.796875	-2.60477e+89	1.03125	-2.60477e+89	0.703125	-2.60477e+89		1.10938	1.06024	1.29688	2.45836	1.32812	0.998004
0.6875	3.38411e+09	0.734375	10898.5	1.09375	1.62803e+06	0.53125	212750	0.796875	6.7588e+08		0.734375	1.00494e+06	0.8125	533.61	0.953125	12651.6	0.65625	4778.03	0.875	390574		0.671875	484.945	0.78125	34.5537	0.734375	152.846	0.609375	103.113	0.75	351.651		0.640625	-2.08381e+89	0.8125	-1.2152e+86	0.796875	-2.60477e+89	1.03125	-2.60477e+89	0.703125	-2.60477e+89		1.125	1.06023	1.29688	2.45836	1.32812	0.998004
0.6875	3.38411e+09	0.734375	10874.1	1.09375	1.60299e+06	0.53125	211413	0.796875	6.7261e+08		0.734375	1.00494e+06	0.8125	533.61	0.953125	12419.9	0.65625	4744.92	0.875	389239		0.671875	484.945	0.78125	34.5026	0.734375	152.016	0.609375	102.895	0.75	351.651		0.640625	-2.08381e+89	0.8125	-1.21533e+86	0.796875	-2.60477e+89	1.03125	-2.60477e+89	0.703125	-2.60477e+89		1.125	1.06023	1.3125	2.45836	1.32812	0.998004
0.6875	3.38411e+09	0.734375	10831.8	1.09375	1.59695e+06	0.53125	210419	0.796875	6.70805e+08		0.75	1.00494e+06	0.8125	531.306	0.953125	12393.3	0.65625	4701.91	0.875	388646		0.671875	484.945	0.78125	34.4654	0.734375	152.007	0.609375	102.583	0.75	351.651		0.640625	-2.08381e+89	0.8125	-1.2185e+86	0.796875	-2.60477e+89	1.03125	-2.60477e+89	0.703125	-2.60477e+89		1.125	1.05986	1.3125	2.45836	1.32812	0.998004
0.6875	3.38411e+09	0.734375	10797.5	1.09375	1.49131e+06	0.53125	209362	0.796875	6.69707e+08		0.75	1.00494e+06	0.8125	528.562	0.953125	12027.9	0.65625	4646.96	0.875	388374		0.671875	484.945	0.78125	34.4355	0.734375	152.007	0.609375	102.413	0.75	351.599		0.640625	-2.08381e+89	0.8125	-1.21864e+86	0.796875	-2.60477e+89	1.03125	-2.60477e+89	0.703125	-2.60477e+89		1.125	1.05986	1.3125	2.45836	1.32812	0.998004
0.6875	3.38411e+09	0.75	10753.5	1.09375	1.45729e+06	0.53125	206943	0.8125	6.67547e+08		0.75	1.00494e+06	0.8125	525.872	0.953125	11823.6	0.65625	4630.6	0.875	384968		0.671875	484.945	0.78125	34.4004	0.734375	152.007	0.609375	102.128	0.75	351.391		0.640625	-2.08381e+89	0.8125	-1.22548e+86	0.796875	-2.60477e+89	1.03125	-2.60477e+89	0.703125	-2.60477e+89		1.125	1.05986	1.3125	2.45836	1.34375	0.998004
0.6875	3.38411e+09	0.75	10732	1.10938	1.39582e+06	0.53125	205154	0.8125	6.63021e+08		0.75	1.00494e+06	0.8125	523.656	0.953125	11624.4	0.65625	4595.51	0.875	382629		0.6875	484.945	0.78125	34.3812	0.734375	152.007	0.609375	101.956	0.75	351.391		0.640625	-2.08381e+89	0.8125	-1.22548e+86	0.796875	-2.60477e+89	1.03125	-2.60477e+89	0.703125	-2.60477e+89		1.125	1.05986	1.3125	2.45836	1.34375	0.998004
0.6875	3.38411e+09	0.75	10679.6	1.10938	1.35758e+06	0.546875	200366	0.8125	6.62599e+08		0.75	1.00494e+06	0.8125	521.458	0.953125	11490.8	0.65625	4562.61	0.875	382394		0.6875	484.945	0.78125	34.3377	0.75	151.99	0.609375	101.53	0.75	351.391		0.640625	-2.08381e+89	0.8125	-1.22708e+86	0.796875	-2.60477e+89	1.03125	-2.60477e+89	0.703125	-2.60477e+89		1.125	1.05986	1.3125	2.44923	1.34375	0.998004
0.6875	3.38411e+09	0.75	10664.1	1.10938	1.34017e+06	0.546875	198090	0.8125	6.62256e+08		0.75	1.00494e+06	0.8125	519.53	0.953125	11353.5	0.65625	4531.77	0.875	381497		0.6875	484.945	0.78125	34.3206	0.75	151.99	0.609375	100.868	0.75	350.593		0.65625	-2.08381e+89	0.8125	-1.22708e+86	0.796875	-2.60477e+89	1.03125	-2.60477e+89	0.703125	-2.60477e+89		1.125	1.05985	1.3125	2.44923	1.34375	0.998004
0.703125	3.38411e+09	0.75	10635.7	1.10938	1.3094e+06	0.546875	197127	0.8125	6.61071e+08		0.75	1.00494e+06	0.8125	518.466	0.953125	11173.9	0.65625	4495.49	0.875	380609		0.6875	484.945	0.796875	34.3126	0.75	151.846	0.609375	100.678	0.75	349.988		0.65625	-2.08381e+89	0.828125	-1.22979e+86	0.796875	-2.60477e+89	1.03125	-2.60477e+89	0.703125	-2.60477e+89		1.125	1.05985	1.3125	2.44923	1.34375	0.998004
0.703125	3.38411e+09	0.75	10624.3	1.10938	1.27834e+06	0.546875	195727	0.8125	6.55796e+08		0.75	1.00494e+06	0.8125	517.005	0.953125	11009.3	0.65625	4476.56	0.875	379243		0.6875	484.945	0.796875	34.3037	0.75	151.518	0.609375	100.493	0.75	349.833		0.65625	-2.08381e+89	0.828125	-1.23088e+86	0.796875	-2.60477e+89	1.03125	-2.60477e+89	0.703125	-2.60477e+89		1.14062	1.05955	1.32812	2.44923	1.34375	0.998004
0.703125	3.38411e+09	0.75	10552.7	1.10938	1.25925e+06	0.546875	193116	0.8125	6.46524e+08		0.75	1.00494e+06	0.828125	516.073	0.953125	10879.2	0.65625	4430.74	0.875	378999		0.6875	484.945	0.796875	34.2879	0.75	150.765	0.609375	100.224	0.75	349.495		0.65625	-2.08381e+89	0.828125	-1.23136e+86	0.796875	-2.60477e+89	1.03125	-2.60477e+89	0.71875	-2.60477e+89		1.14062	1.05955	1.32812	2.44923	1.34375	0.998004
0.703125	3.38411e+09	0.75	10483.6	1.10938	1.23521e+06	0.546875	192293	0.8125	6.45287e+08		0.75	1.00494e+06	0.828125	514.428	0.953125	10767.6	0.65625	4380.27	0.890625	378760		0.6875	484.945	0.796875	34.2735	0.75	150.567	0.609375	100.017	0.765625	349.48		0.65625	-2.08381e+89	0.828125	-1.23724e+86	0.796875	-2.60477e+89	1.03125	-2.60477e+89	0.71875	-2.60477e+89		1.14062	1.05955	1.32812	2.44923	1.34375	0.998004
0.703125	3.38411e+09	0.75	10448.8	1.10938	1.20504e+06	0.546875	191313	0.8125	6.4171e+08		0.75	1.00494e+06	0.828125	513.869	0.953125	10627.6	0.671875	4336.64	0.890625	377458		0.6875	484.945	0.796875	34.2561	0.75	150.253	0.609375	99.6779	0.765625	349.124		0.65625	-2.08381e+89	0.828125	-1.23724e+86	0.796875	-2.60477e+89	1.03125	-2.60477e+89	0.71875	-2.60477e+89		1.14062	1.05955	1.32812	2.44923	1.34375	0.998004
0.703125	3.38411e+09	0.75	10400.5	1.10938	1.17145e+06	0.546875	188958	0.8125	6.37485e+08		0.75	1.00494e+06	0.828125	510.08	0.96875	10526.7	0.671875	4276.12	0.890625	376555		0.6875	484.945	0.796875	34.2452	0.75	149.74	0.609375	99.6156	0.765625	348.296		0.65625	-2.08381e+89	0.828125	-1.23724e+86	0.8125	-2.60477e+89	1.04688	-2.60477e+89	0.71875	-2.60477e+89		1.14062	1.05939	1.32812	2.44923	1.35938	0.998004
0.703125	3.38411e+09	0.75	10377.9	1.10938	1.14948e+06	0.546875	188110	0.8125	6.34273e+08		0.75	1.00494e+06	0.828125	508.716	0.96875	10425.1	0.671875	4261.7	0.890625	375458		0.6875	484.945	0.796875	34.2304	0.75	149.583	0.609375	99.2755	0.765625	347.981		0.65625	-2.08381e+89	0.828125	-1.23724e+86	0.8125	-2.60477e+89	1.04688	-2.60477e+89	0.71875	-2.60477e+89		1.14062	1.05939	1.32812	2.44923	1.35938	0.998004
0.703125	3.38411e+09	0.75	10352.9	1.10938	1.12171e+06	0.546875	186748	0.8125	6.33122e+08		0.75	1.00494e+06	0.828125	507.214	0.96875	10219.6	0.671875	4224.29	0.890625	374663		0.6875	484.945	0.796875	34.2229	0.75	149.24	0.625	99.0789	0.765625	347.841		0.65625	-2.08381e+89	0.828125	-1.23724e+86	0.8125	-2.60477e+89	1.04688	-2.60477e+89	0.71875	-2.60477e+89		1.14062	1.05939	1.32812	2.44923	1.35938	0.998004
0.703125	3.38411e+09	0.75	10272.4	1.10938	1.09964e+06	0.546875	184326	0.8125	6.32681e+08		0.765625	1.00494e+06	0.828125	504.385	0.96875	9971.87	0.671875	4202.91	0.890625	373367		0.6875	484.945	0.796875	34.1956	0.75	148.8	0.625	98.9939	0.765625	347.456		0.65625	-2.08381e+89	0.828125	-1.23765e+86	0.8125	-2.60477e+89	1.04688	-2.60477e+89	0.71875	-2.60477e+89		1.14062	1.05928	1.34375	2.44923	1.35938	0.998004
0.703125	3.38411e+09	0.75	10204.1	1.10938	1.07831e+06	0.546875	182492	0.8125	6.31631e+08		0.765625	1.00494e+06	0.828125	503.918	0.96875	9705.46	0.671875	4155.84	0.890625	372660		0.6875	484.945	0.796875	34.1682	0.75	148.377	0.625	98.5198	0.765625	347.188		0.65625	-2.08381e+89	0.828125	-1.23765e+86	0.8125	-2.60477e+89	1.04688	-2.60477e+89	0.71875	-2.60477e+89		1.15625	1.05831	1.34375	2.44607	1.35938	0.998004
0.703125	3.38411e+09	0.765625	10171	1.10938	1.04916e+06	0.546875	181207	0.828125	6.29744e+08		0.765625	1.00494e+06	0.828125	502.242	0.96875	9551.54	0.671875	4135.12	0.890625	371713		0.6875	484.945	0.796875	34.144	0.75	148.115	0.625	98.2404	0.765625	347.121		0.65625	-2.08381e+89	0.828125	-1.23765e+86	0.8125	-2.60477e+89	1.04688	-2.60477e+89	0.71875	-2.60477e+89		1.15625	1.05831	1.34375	2.44607	1.35938	0.998004
0.703125	3.38411e+09	0.765625	10150.2	1.10938	1.02775e+06	0.546875	179663	0.828125	6.26569e+08		0.765625	1.00494e+06	0.828125	499.814	0.96875	9389.04	0.671875	4122.88	0.890625	371590		0.6875	484.945	0.796875	34.067	0.75	147.854	0.625	98.0154	0.765625	346.957		0.65625	-2.08381e+89	0.828125	-1.23765e+86	0.8125	-2.60477e+89	1.04688	-2.60477e+89	0.71875	-2.60477e+89		1.15625	1.05831	1.34375	2.44607	1.35938	0.998004
0.703125	3.38411e+09	0.765625	10100.4	1.125	999118	0.546875	179006	0.828125	6.22266e+08		0.765625	1.00494e+06	0.828125	498.401	0.96875	9196.84	0.671875	4105.27	0.890625	369681		0.703125	484.945	0.796875	34.0165	0.765625	147.683	0.625	97.6086	0.765625	346.639		0.65625	-2.08381e+89	0.828125	-1.23765e+86	0.8125	-2.60477e+89	1.04688	-2.60477e+89	0.71875	-2.60477e+89		1.15625	1.05831	1.34375	2.44607	1.35938	0.998004
0.703125	3.38411e+09	0.765625	10058.8	1.125	985444	0.546875	177727	0.828125	6.15662e+08		0.765625	1.00494e+06	0.828125	496.328	0.96875	9028.96	0.671875	4075.15	0.890625	368804		0.703125	484.945	0.8125	33.9887	0.765625	147.5	0.625	97.3772	0.765625	346.539		0.65625	-2.08381e+89	0.84375	-1.23765e+86	0.8125	-2.60477e+89	1.04688	-2.60477e+89	0.71875	-2.60477e+89		1.15625	1.05831	1.34375	2.44607	1.375	0.998004
0.703125	3.38411e+09	0.765625	10017.4	1.125	960983	0.546875	176618	0.828125	6.14596e+08		0.765625	1.00494e+06	0.84375	495.565	0.96875	8874.22	0.671875	4049.83	0.890625	366203		0.703125	484.945	0.8125	33.9602	0.765625	147.036	0.625	97.2088	0.765625	346.493		0.671875	-2.08381e+89	0.84375	-1.24489e+86	0.8125	-2.60477e+89	1.04688	-2.60477e+89	0.71875	-2.60477e+89		1.15625	1.05831	1.34375	2.44607	1.375	0.998004
0.703125	3.38411e+09	0.765625	10000.1	1.125	958878	0.546875	175247	0.828125	6.14117e+08		0.765625	1.00494e+06	0.84375	495.352	0.96875	8859.67	0.671875	4020.82	0.890625	363905		0.703125	484.945	0.8125	33.9493	0.765625	147.033	0.625	97.1214	0.78125	346.427		0.671875	-2.08381e+89	0.84375	-1.24489e+86	0.8125	-2.60477e+89	1.04688	-2.60477e+89	0.734375	-2.60477e+89		1.15625	1.05831	1.34375	2.44607	1.375	0.998004
0.71875	3.38411e+09	0.765625	9990.73	1.125	885365	0.5625	174135	0.828125	6.08648e+08		0.765625	1.00494e+06	0.84375	493.744	0.96875	8415.1	0.671875	3978.95	0.90625	362572		0.703125	484.945	0.8125	33.8358	0.765625	147.028	0.625	96.9937	0.78125	345.946		0.671875	-2.08381e+89	0.84375	-1.24489e+86	0.8125	-2.60477e+89	1.04688	-2.60477e+89	0.734375	-2.60477e+89		1.15625	1.04619	1.35938	2.44607	1.375	0.998004
0.71875	3.38411e+09	0.765625	9956.34	1.125	835463	0.5625	172480	0.828125	6.08296e+08		0.765625	1.00494e+06	0.84375	493.061	0.96875	8294.02	0.671875	3954.4	0.90625	360223		0.703125	484.945	0.8125	33.8251	0.765625	147.028	0.625	96.8839	0.78125	345.509		0.671875	-2.08381e+89	0.84375	-1.24489e+86	0.8125	-2.60477e+89	1.04688	-2.60477e+89	0.734375	-2.60477e+89		1.15625	1.04619	1.35938	2.44419	1.375	0.998004
0.71875	3.38411e+09	0.765625	9951.39	1.125	804289	0.5625	171545	0.828125	6.06267e+08		0.765625	1.00494e+06	0.84375	492.396	0.96875	8175.07	0.671875	3939.29	0.90625	358974		0.703125	484.945	0.8125	33.7899	0.765625	146.959	0.625	96.7317	0.78125	345.42		0.671875	-2.08381e+89	0.84375	-1.24489e+86	0.8125	-2.60477e+89	1.04688	-2.60477e+89	0.734375	-2.60477e+89		1.17188	1.04619	1.35938	2.44419	1.375	0.998004
0.71875	3.38411e+09	0.765625	9914.87	1.125	776929	0.5625	170314	0.828125	6.02146e+08		0.765625	1.00494e+06	0.84375	490.17	0.96875	7926.01	0.671875	3905	0.90625	358050		0.703125	484.945	0.8125	33.7468	0.765625	146.959	0.625	96.5601	0.78125	345.42		0.671875	-2.08381e+89	0.84375	-1.24489e+86	0.8125	-2.60477e+89	1.04688	-2.60477e+89	0.734375	-2.60477e+89		1.17188	1.04619	1.35938	2.44419	1.375	0.998004
0.71875	3.38411e+09	0.765625	9884.04	1.125	759762	0.5625	169397	0.828125	5.95285e+08		0.765625	1.00494e+06	0.84375	489.646	0.984375	7772.88	0.671875	3885.68	0.90625	357762		0.703125	484.945	0.8125	33.7089	0.765625	146.918	0.625	96.1536	0.78125	344.555		0.671875	-2.08381e+89	0.84375	-1.24489e+86	0.828125	-2.60477e+89	1.04688	-2.60477e+89	0.734375	-2.60477e+89		1.17188	1.04619	1.35938	2.44419	1.375	0.998004
0.71875	3.38411e+09	0.765625	9866.91	1.125	727524	0.5625	166776	0.828125	5.91925e+08		0.78125	1.00494e+06	0.84375	488.442	0.984375	7711.16	0.6875	3837.45	0.90625	357152		0.703125	484.945	0.8125	33.6674	0.765625	146.873	0.625	95.8886	0.78125	343.975		0.671875	-2.08381e+89	0.84375	-1.25358e+86	0.828125	-2.60477e+89	1.04688	-2.60477e+89	0.734375	-2.60477e+89		1.17188	1.04619	1.35938	2.44419	1.375	0.998004
0.71875	3.38411e+09	0.765625	9836.75	1.125	714694	0.5625	165332	0.828125	5.90276e+08		0.78125	1.00494e+06	0.84375	485.921	0.984375	7593.06	0.6875	3795.33	0.90625	355375		0.703125	484.945	0.8125	33.6407	0.765625	146.731	0.625	95.606	0.78125	343.887		0.671875	-2.08381e+89	0.84375	-1.2542e+86	0.828125	-2.60477e+89	1.0625	-2.60477e+89	0.734375	-2.60477e+89		1.17188	1.04619	1.35938	2.44419	1.39062	0.998004
0.71875	3.38411e+09	0.78125	9821.33	1.125	703468	0.5625	164568	0.84375	5.82701e+08		0.78125	1.00494e+06	0.84375	484.593	0.984375	7460.68	0.6875	3766.74	0.90625	354974		0.703125	484.945	0.8125	33.6041	0.765625	146.333	0.625	95.3777	0.78125	343.887		0.671875	-2.08381e+89	0.84375	-1.26412e+86	0.828125	-2.60477e+89	1.0625	-2.60477e+89	0.734375	-2.60477e+89		1.17188	1.03738	1.35938	2.44419	1.39062	0.998004
0.71875	3.38411e+09	0.78125	9710.49	1.125	688356	0.5625	163951	0.84375	5.76015e+08		0.78125	1.00494e+06	0.84375	480.711	0.984375	7342.21	0.6875	3733.04	0.90625	354289		0.703125	484.945	0.8125	33.5694	0.765625	146.107	0.640625	95.2687	0.78125	343.672		0.671875	-2.08381e+89	0.84375	-1.26412e+86	0.828125	-2.60477e+89	1.0625	-2.60477e+89	0.734375	-2.60477e+89		1.17188	1.03737	1.375	2.44419	1.39062	0.998004
0.71875	3.38411e+09	0.78125	9691.67	1.125	675519	0.5625	163173	0.84375	5.75988e+08		0.78125	1.00494e+06	0.84375	479.393	0.984375	7234.7	0.6875	3705.35	0.90625	353687		0.703125	484.945	0.8125	33.5253	0.765625	145.535	0.640625	95.1099	0.78125	343.268		0.671875	-2.08381e+89	0.859375	-1.26412e+86	0.828125	-2.60477e+89	1.0625	-2.60477e+89	0.734375	-2.60477e+89		1.17188	1.03737	1.375	2.44419	1.39062	0.998004
0.71875	3.38411e+09	0.78125	9661.15	1.125	666569	0.5625	162098	0.84375	5.72989e+08		0.78125	1.00494e+06	0.859375	476.755	0.984375	7082.95	0.6875	3671.35	0.90625	352615		0.703125	484.945	0.8125	33.5138	0.78125	145.204	0.640625	94.648	0.78125	343.265		0.671875	-2.08381e+89	0.859375	-1.26412e+86	0.828125	-2.60477e+89	1.0625	-2.60477e+89	0.734375	-2.60477e+89		1.17188	1.03737	1.375	2.44419	1.39062	0.998004
0.71875	3.38411e+09	0.78125	9609.13	1.14062	655856	0.5625	161488	0.84375	5.71524e+08		0.78125	1.00494e+06	0.859375	476.131	0.984375	6944.84	0.6875	3635.47	0.90625	351137		0.71875	484.945	0.828125	33.5053	0.78125	144.544	0.640625	94.4124	0.78125	342.793		0.671875	-2.08381e+89	0.859375	-1.26412e+86	0.828125	-2.60477e+89	1.0625	-2.60477e+89	0.734375	-2.60477e+89		1.1875	1.03737	1.375	2.44419	1.39062	0.998004
0.71875	3.38411e+09	0.78125	9552.38	1.14062	644288	0.5625	160615	0.84375	5.66562e+08		0.78125	1.00494e+06	0.859375	473.337	0.984375	6838.87	0.6875	3607.18	0.921875	350615		0.71875	484.945	0.828125	33.504	0.78125	144.114	0.640625	94.2424	0.78125	342.358		0.671875	-2.08381e+89	0.859375	-1.26764e+86	0.828125	-2.60477e+89	1.0625	-2.60477e+89	0.734375	-2.60477e+89		1.1875	1.03737	1.375	2.44419	1.39062	0.998004
0.71875	3.38411e+09	0.78125	9541.26	1.14062	626013	0.5625	159599	0.84375	5.64588e+08		0.78125	1.00494e+06	0.859375	471.548	0.984375	6644.57	0.6875	3567.8	0.921875	350302		0.71875	484.945	0.828125	33.5037	0.78125	143.21	0.640625	93.7108	0.796875	341.975		0.6875	-2.08381e+89	0.859375	-1.26834e+86	0.828125	-2.60477e+89	1.0625	-2.60477e+89	0.734375	-2.60477e+89		1.1875	1.03737	1.375	2.44419	1.39062	0.998004
0.71875	3.38411e+09	0.78125	9515.67	1.14062	610441	0.5625	157472	0.84375	5.62208e+08		0.78125	1.00494e+06	0.859375	471.358	0.984375	6528.14	0.6875	3514.78	0.921875	347188		0.71875	484.945	0.828125	33.4912	0.78125	142.801	0.640625	93.4885	0.796875	341.296		0.6875	-2.08381e+89	0.859375	-1.26834e+86	0.828125	-2.60477e+89	1.0625	-2.60477e+89	0.75	-2.60477e+89		1.1875	1.03737	1.375	2.44419	1.40625	0.998004
0.71875	3.38411e+09	0.78125	9478.58	1.14062	598979	0.5625	155919	0.84375	5.61242e+08		0.78125	1.00494e+06	0.859375	470.647	1	6406.14	0.6875	3490.32	0.921875	346679		0.71875	484.945	0.828125	33.4786	0.78125	141.951	0.640625	93.0133	0.796875	341.215		0.6875	-2.08381e+89	0.859375	-1.26834e+86	0.828125	-2.60477e+89	1.0625	-2.60477e+89	0.75	-2.60477e+89		1.1875	1.03737	1.375	2.43429	1.40625	0.998004
0.734375	3.38411e+09	0.78125	9447.39	1.14062	588930	0.5625	154197	0.84375	5.61242e+08		0.78125	1.00494e+06	0.859375	470.256	1	6268.59	0.6875	3471.77	0.921875	345206		0.71875	484.945	0.828125	33.4517	0.78125	141.342	0.640625	92.7323	0.796875	340.558		0.6875	-2.08381e+89	0.859375	-1.2701e+86	0.828125	-2.60477e+89	1.0625	-2.60477e+89	0.75	-2.60477e+89		1.1875	1.03737	1.39062	2.43344	1.40625	0.998004
0.734375	3.38411e+09	0.78125	9378.74	1.14062	573626	0.5625	152707	0.84375	5.61242e+08		0.78125	1.00494e+06	0.859375	469.791	1	6102.9	0.6875	3452.29	0.921875	343932		0.71875	484.945	0.828125	33.4109	0.78125	140.862	0.640625	92.3893	0.796875	340.145		0.6875	-2.08381e+89	0.859375	-1.27038e+86	0.828125	-2.60477e+89	1.0625	-2.60477e+89	0.75	-2.60477e+89		1.1875	1.03737	1.39062	2.43344	1.40625	0.998004
0.734375	3.38411e+09	0.78125	9367.78	1.14062	559308	0.5625	151067	0.84375	5.59516e+08		0.796875	1.00494e+06	0.859375	466.965	1	5953.74	0.6875	3424.49	0.921875	343932		0.71875	484.945	0.828125	33.3847	0.78125	140.142	0.640625	92.0891	0.796875	340.145		0.6875	-2.08381e+89	0.859375	-1.27201e+86	0.828125	-2.60477e+89	1.0625	-2.60477e+89	0.75	-2.60477e+89		1.1875	1.03737	1.39062	2.43344	1.40625	0.998004
0.734375	3.38411e+09	0.78125	9312.73	1.14062	546194	0.578125	150117	0.84375	5.54888e+08		0.796875	1.00494e+06	0.859375	465.51	1	5809	0.6875	3394.49	0.921875	342142		0.71875	484.945	0.828125	33.3348	0.78125	139.399	0.640625	91.9352	0.796875	339.959		0.6875	-2.08381e+89	0.859375	-1.27201e+86	0.84375	-2.60477e+89	1.0625	-2.60477e+89	0.75	-2.60477e+89		1.1875	1.03731	1.39062	2.43344	1.40625	0.998004
0.734375	3.38411e+09	0.796875	9258.55	1.14062	543045	0.578125	149652	0.84375	5.50546e+08		0.796875	1.00494e+06	0.859375	460.973	1	5792.26	0.703125	3373.14	0.921875	341962		0.71875	484.945	0.828125	33.3256	0.78125	139.095	0.640625	91.6718	0.796875	339.95		0.6875	-2.08381e+89	0.859375	-1.27255e+86	0.84375	-2.60477e+89	1.0625	-2.60477e+89	0.75	-2.60477e+89		1.20312	1.03731	1.39062	2.43344	1.40625	0.998004
0.734375	3.38411e+09	0.796875	9189.23	1.14062	503845	0.578125	148254	0.859375	5.49517e+08		0.796875	1.00494e+06	0.859375	457.515	1	5551.08	0.703125	3357.4	0.921875	340624		0.71875	484.945	0.828125	33.3199	0.78125	138.982	0.640625	91.3642	0.796875	339.95		0.6875	-2.08381e+89	0.859375	-1.27255e+86	0.84375	-2.60477e+89	1.0625	-2.60477e+89	0.75	-2.60477e+89		1.20312	1.03731	1.39062	2.43344	1.40625	0.998004
0.734375	3.38411e+09	0.796875	9170.12	1.14062	493993	0.578125	147837	0.859375	5.4549e+08		0.796875	1.00494e+06	0.875	453.624	1	5496.82	0.703125	3335.9	0.921875	339314		0.71875	484.945	0.828125	33.3124	0.78125	138.982	0.640625	91.0536	0.796875	339.736		0.6875	-2.08381e+89	0.875	-1.27255e+86	0.84375	-2.60477e+89	1.0625	-2.60477e+89	0.75	-2.60477e+89		1.20312	1.03731	1.39062	2.43344	1.40625	0.998004
0.734375	3.38411e+09	0.796875	9072.72	1.14062	479853	0.578125	146090	0.859375	5.42687e+08		0.796875	1.00494e+06	0.875	450.608	1	5428.55	0.703125	3329.13	0.921875	338537		0.71875	484.945	0.84375	33.2951	0.78125	138.981	0.640625	90.7874	0.796875	339.374		0.6875	-2.08381e+89	0.875	-1.28207e+86	0.84375	-2.60477e+89	1.07812	-2.60477e+89	0.75	-2.60477e+89		1.20312	1.03731	1.40625	2.43344	1.40625	0.998004
0.734375	3.38411e+09	0.796875	9071.57	1.14062	467805	0.578125	143301	0.859375	5.39397e+08		0.796875	1.00494e+06	0.875	449.172	1	5325.5	0.703125	3307.91	0.9375	337233		0.71875	484.945	0.84375	33.2542	0.796875	138.941	0.640625	90.5307	0.796875	339.252		0.6875	-2.08381e+89	0.875	-1.28207e+86	0.84375	-2.60477e+89	1.07812	-2.60477e+89	0.75	-2.60477e+89		1.20312	1.03731	1.40625	2.43344	1.42188	0.998004
0.734375	3.38411e+09	0.796875	9062.7	1.14062	455869	0.578125	141388	0.859375	5.32976e+08		0.796875	1.00494e+06	0.875	448.4	1	5208.91	0.703125	3291.14	0.9375	335358		0.71875	484.945	0.84375	33.2402	0.796875	138.668	0.640625	90.3534	0.8125	338.945		0.6875	-2.08381e+89	0.875	-1.28271e+86	0.84375	-2.60477e+89	1.07812	-2.60477e+89	0.75	-2.60477e+89		1.20312	1.03731	1.40625	2.43344	1.42188	0.998004
0.734375	3.38411e+09	0.796875	9041.21	1.15625	440249	0.578125	139245	0.859375	5.32405e+08		0.796875	1.00494e+06	0.875	446.548	1	5151.63	0.703125	3249.22	0.9375	334064		0.734375	484.945	0.84375	33.2267	0.796875	138.192	0.65625	90.245	0.8125	338.529		0.6875	-2.08381e+89	0.875	-1.28821e+86	0.84375	-2.60477e+89	1.07812	-2.60477e+89	0.75	-2.60477e+89		1.20312	1.03731	1.40625	2.43344	1.42188	0.998004
0.734375	3.38411e+09	0.796875	9024.99	1.15625	429280	0.578125	138275	0.859375	5.28811e+08		0.796875	1.00494e+06	0.875	445.745	1	5055.58	0.703125	3207.16	0.9375	332349		0.734375	484.945	0.84375	33.2123	0.796875	138.101	0.65625	89.8784	0.8125	338.266		0.6875	-2.08381e+89	0.875	-1.28821e+86	0.84375	-2.60477e+89	1.07812	-2.60477e+89	0.75	-2.60477e+89		1.20312	1.03731	1.40625	2.43344	1.42188	0.998004
0.734375	3.38411e+09	0.796875	8995.15	1.15625	417594	0.578125	136609	0.859375	5.2569e+08		0.796875	1.00494e+06	0.875	443.204	1	4955.54	0.703125	3181.57	0.9375	331854		0.734375	484.945	0.84375	33.173	0.796875	137.837	0.65625	89.6567	0.8125	338.266		0.6875	-2.08381e+89	0.875	-1.28821e+86	0.84375	-2.60477e+89	1.07812	-2.60477e+89	0.765625	-2.60477e+89		1.20312	1.03731	1.40625	2.43344	1.42188	0.998004
0.734375	3.38411e+09	0.796875	8968.3	1.15625	406952	0.578125	135760	0.859375	5.17553e+08		0.796875	1.00494e+06	0.875	442.591	1.01562	4885.66	0.703125	3153.1	0.9375	328531		0.734375	484.945	0.84375	33.161	0.796875	137.41	0.65625	89.198	0.8125	338.074		0.703125	-2.08381e+89	0.875	-1.29061e+86	0.84375	-2.60477e+89	1.07812	-2.60477e+89	0.765625	-2.60477e+89		1.21875	1.03731	1.40625	2.43344	1.42188	0.998004
0.734375	3.38411e+09	0.796875	8940.37	1.15625	399197	0.578125	133554	0.859375	5.16076e+08		0.8125	1.00494e+06	0.875	441.219	1.01562	4744.43	0.703125	3132.35	0.9375	324941		0.734375	484.945	0.84375	33.1393	0.796875	137.189	0.65625	88.7991	0.8125	337.965		0.703125	-2.08381e+89	0.875	-1.29061e+86	0.84375	-2.60477e+89	1.07812	-2.60477e+89	0.765625	-2.60477e+89		1.21875	1.03731	1.42188	2.43344	1.42188	0.998004
0.75	3.38411e+09	0.796875	8923.2	1.15625	390465	0.578125	131702	0.859375	5.13893e+08		0.8125	1.00494e+06	0.875	439.031	1.01562	4646.9	0.703125	3119.86	0.9375	324125		0.734375	484.945	0.84375	33.1304	0.796875	137.025	0.65625	88.4394	0.8125	337.937		0.703125	-2.08381e+89	0.875	-1.29061e+86	0.84375	-2.60477e+89	1.07812	-2.60477e+89	0.765625	-2.60477e+89		1.21875	1.03693	1.42188	2.43344	1.42188	0.998004
0.75	3.38411e+09	0.796875	8904.26	1.15625	377540	0.578125	129398	0.859375	5.09946e+08		0.8125	1.00494e+06	0.875	438.527	1.01562	4551.92	0.703125	3097.63	0.9375	323393		0.734375	484.945	0.84375	33.1143	0.796875	136.569	0.65625	88.1985	0.8125	337.523		0.703125	-2.08381e+89	0.875	-1.29061e+86	0.859375	-2.60477e+89	1.07812	-2.60477e+89	0.765625	-2.60477e+89		1.21875	1.03693	1.42188	2.43344	1.4375	0.998004
0.75	3.38411e+09	0.796875	8880.27	1.15625	367683	0.578125	128253	0.859375	5.06386e+08		0.8125	1.00494e+06	0.875	438.445	1.01562	4422.94	0.703125	3070.55	0.9375	323201		0.734375	484.945	0.84375	33.1002	0.796875	135.96	0.65625	88.0486	0.8125	337.41		0.703125	-2.08381e+89	0.875	-1.29061e+86	0.859375	-2.60477e+89	1.07812	-2.60477e+89	0.765625	-2.60477e+89		1.21875	1.03693	1.42188	2.43344	1.4375	0.998004
0.75	3.38411e+09	0.8125	8867.66	1.15625	355933	0.578125	126347	0.859375	5.04672e+08		0.8125	1.00494e+06	0.875	438.185	1.01562	4278.88	0.703125	3058.73	0.9375	321188		0.734375	484.945	0.84375	33.0743	0.796875	134.806	0.65625	87.8723	0.8125	337.384		0.703125	-2.08381e+89	0.875	-1.30137e+86	0.859375	-2.60477e+89	1.07812	-2.60477e+89	0.765625	-2.60477e+89		1.21875	1.03625	1.42188	2.43344	1.4375	0.998004
0.75	3.38411e+09	0.8125	8825.36	1.15625	345076	0.578125	125029	0.875	5.01378e+08		0.8125	1.00494e+06	0.890625	437.323	1.01562	4184.21	0.71875	3024.32	0.9375	320858		0.734375	484.945	0.84375	33.0541	0.796875	134.688	0.65625	87.657	0.8125	337.36		0.703125	-2.08381e+89	0.890625	-1.3021e+86	0.859375	-2.60477e+89	1.07812	-2.60477e+89	0.765625	-2.60477e+89		1.21875	1.03625	1.42188	2.43344	1.4375	0.998004
0.75	3.38411e+09	0.8125	8814.58	1.15625	332063	0.578125	123355	0.875	5.00564e+08		0.8125	1.00494e+06	0.890625	436.917	1.01562	4067	0.71875	3016.31	0.9375	318761		0.734375	484.945	0.859375	33.0394	0.796875	134.229	0.65625	87.2891	0.8125	336.557		0.703125	-2.08381e+89	0.890625	-1.30251e+86	0.859375	-2.60477e+89	1.07812	-2.60477e+89	0.765625	-2.60477e+89		1.21875	1.03625	1.42188	2.43344	1.4375	0.998004
0.75	3.38411e+09	0.8125	8795.5	1.15625	323055	0.578125	122789	0.875	4.9529e+08		0.8125	1.00494e+06	0.890625	436.155	1.01562	3947.75	0.71875	2990.02	0.953125	317571		0.734375	484.945	0.859375	33.0254	0.8125	133.579	0.65625	87.1002	0.8125	336.366		0.703125	-2.08381e+89	0.890625	-1.30274e+86	0.859375	-2.60477e+89	1.07812	-2.60477e+89	0.765625	-2.60477e+89		1.23438	1.03625	1.42188	2.42301	1.4375	0.998004
0.75	3.38411e+09	0.8125	8696.32	1.15625	315889	0.59375	120704	0.875	4.8878e+08		0.8125	1.00494e+06	0.890625	434.892	1.01562	3829.36	0.71875	2964.98	0.953125	316449		0.734375	484.945	0.859375	32.9876	0.8125	133.076	0.65625	87.038	0.8125	336.366		0.703125	-2.08381e+89	0.890625	-1.30274e+86	0.859375	-2.60477e+89	1.07812	-2.60477e+89	0.765625	-2.60477e+89		1.23438	1.03625	1.4375	2.42301	1.4375	0.998004
0.75	3.38411e+09	0.8125	8631.57	1.17188	306727	0.59375	119610	0.875	4.84346e+08		0.8125	1.00494e+06	0.890625	432.635	1.01562	3719.23	0.71875	2941.3	0.953125	315398		0.734375	484.945	0.859375	32.9353	0.8125	132.361	0.65625	86.784	0.828125	336.331		0.703125	-2.08381e+89	0.890625	-1.30274e+86	0.859375	-2.60477e+89	1.07812	-2.60477e+89	0.765625	-2.60477e+89		1.23438	1.03625	1.4375	2.42297	1.4375	0.998004
0.75	3.38411e+09	0.8125	8564.14	1.17188	298007	0.59375	118621	0.875	4.79831e+08		0.8125	1.00494e+06	0.890625	431.836	1.01562	3587.85	0.71875	2918.92	0.953125	314076		0.734375	484.945	0.859375	32.9004	0.8125	131.702	0.65625	86.6369	0.828125	336.178		0.703125	-2.08381e+89	0.890625	-1.30274e+86	0.859375	-2.60477e+89	1.07812	-2.60477e+89	0.765625	-2.60477e+89		1.23438	1.03625	1.4375	2.42297	1.45312	0.998004
0.75	3.38411e+09	0.8125	8451.37	1.17188	297364	0.59375	117589	0.875	4.77726e+08		0.8125	1.00494e+06	0.890625	431.118	1.01562	3555.15	0.71875	2908.01	0.953125	313235		0.75	484.945	0.859375	32.8687	0.8125	131.407	0.65625	86.1294	0.828125	336.11		0.703125	-2.08381e+89	0.890625	-1.30309e+86	0.859375	-2.60477e+89	1.09375	-2.60477e+89	0.765625	-2.60477e+89		1.23438	1.0362	1.4375	2.42297	1.45312	0.998004
0.75	3.38411e+09	0.8125	8337.3	1.17188	283290	0.59375	115786	0.875	4.7453e+08		0.8125	1.00494e+06	0.890625	429.737	1.03125	3404.31	0.71875	2863.83	0.953125	311255		0.75	484.945	0.859375	32.8331	0.8125	131.407	0.65625	85.8674	0.828125	336.036		0.703125	-2.08381e+89	0.890625	-1.30658e+86	0.859375	-2.60477e+89	1.09375	-2.60477e+89	0.78125	-2.60477e+89		1.23438	1.0362	1.4375	2.41905	1.45312	0.998004
0.75	3.38411e+09	0.8125	8281.76	1.17188	273390	0.59375	113067	0.875	4.67942e+08		0.828125	1.00494e+06	0.890625	427.988	1.03125	3378.29	0.71875	2834.95	0.953125	309535		0.75	484.945	0.859375	32.82	0.8125	131.407	0.671875	85.5899	0.828125	335.663		0.703125	-2.08381e+89	0.890625	-1.307e+86	0.859375	-2.60477e+89	1.09375	-2.60477e+89	0.78125	-2.60477e+89		1.23438	1.0362	1.4375	2.41905	1.45312	0.998004
0.75	3.38411e+09	0.8125	8271.12	1.17188	266853	0.59375	112562	0.875	4.59449e+08		0.828125	1.00494e+06	0.890625	425.274	1.03125	3358.69	0.71875	2799.95	0.953125	309226		0.75	484.945	0.859375	32.7716	0.8125	131.407	0.671875	85.3194	0.828125	335.663		0.71875	-2.08381e+89	0.890625	-1.307e+86	0.859375	-2.60477e+89	1.09375	-2.60477e+89	0.78125	-2.60477e+89		1.23438	1.0362	1.4375	2.41905	1.45312	0.998004
0.75	3.38411e+09	0.8125	8261.36	1.17188	261782	0.59375	111473	0.875	4.52991e+08		0.828125	1.00494e+06	0.890625	422.478	1.03125	3327.49	0.71875	2772.9	0.953125	308551		0.75	484.945	0.859375	32.7399	0.8125	131.364	0.671875	85.0737	0.828125	335.193		0.71875	-2.08381e+89	0.890625	-1.33867e+86	0.859375	-2.60477e+89	1.09375	-2.60477e+89	0.78125	-2.60477e+89		1.23438	1.0362	1.45312	2.41905	1.45312	0.998004
0.75	3.38411e+09	0.8125	8260.55	1.17188	257024	0.59375	110672	0.875	4.48024e+08		0.828125	1.00494e+06	0.890625	420.569	1.03125	3245.97	0.71875	2746.95	0.953125	307731		0.75	484.945	0.859375	32.7111	0.8125	131.146	0.671875	84.9298	0.828125	334.912		0.71875	-2.08381e+89	0.890625	-1.36234e+86	0.859375	-2.60477e+89	1.09375	-2.60477e+89	0.78125	-2.60477e+89		1.25	1.0362	1.45312	2.40248	1.45312	0.998004
0.765625	3.38411e+09	0.828125	8236.69	1.17188	247189	0.59375	110234	0.875	4.47533e+08		0.828125	1.00494e+06	0.90625	418.992	1.03125	3219.01	0.71875	2705.16	0.953125	307382		0.75	484.945	0.859375	32.6785	0.8125	130.91	0.671875	84.7801	0.828125	334.912		0.71875	-2.08381e+89	0.890625	-1.36234e+86	0.875	-2.60477e+89	1.09375	-2.60477e+89	0.78125	-2.60477e+89		1.25	1.0362	1.45312	2.40248	1.45312	0.998004
0.765625	3.38411e+09	0.828125	8202.16	1.17188	243323	0.59375	101253	0.875	4.43409e+08		0.828125	1.00494e+06	0.90625	417.884	1.03125	3159.53	0.71875	2515.89	0.96875	307126		0.75	484.945	0.859375	32.6524	0.8125	130.836	0.671875	84.3401	0.828125	334.893		0.71875	-2.08381e+89	0.90625	-1.3625e+86	0.875	-2.60477e+89	1.09375	-2.60477e+89	0.78125	-2.60477e+89		1.25	1.0362	1.45312	2.40248	1.45312	0.998004
0.765625	3.38411e+09	0.828125	8176.55	1.17188	239710	0.59375	97684.9	0.890625	4.41634e+08		0.828125	1.00494e+06	0.90625	415.965	1.03125	3121.89	0.71875	2455.9	0.96875	305930		0.75	484.945	0.875	32.6264	0.8125	130.102	0.671875	83.8032	0.828125	334.428		0.71875	-2.08381e+89	0.90625	-1.36396e+86	0.875	-2.60477e+89	1.09375	-2.60477e+89	0.78125	-2.60477e+89		1.25	1.0362	1.45312	2.40248	1.46875	0.998004
0.765625	3.38411e+09	0.828125	8153.86	1.17188	230824	0.59375	94737.2	0.890625	4.4003e+08		0.828125	1.00494e+06	0.90625	414.943	1.03125	3032.57	0.71875	2385.86	0.96875	305033		0.75	484.945	0.875	32.6096	0.828125	129.792	0.671875	83.5191	0.828125	334.428		0.71875	-2.08381e+89	0.90625	-1.36504e+86	0.875	-2.60477e+89	1.09375	-2.60477e+89	0.78125	-2.60477e+89		1.25	1.0362	1.45312	2.40248	1.46875	0.998004
0.765625	3.38411e+09	0.828125	8138.53	1.17188	227310	0.59375	91952.2	0.890625	4.38105e+08		0.828125	1.00494e+06	0.90625	413.014	1.03125	2969.43	0.734375	2333.3	0.96875	303630		0.75	484.945	0.875	32.5987	0.828125	129.273	0.671875	83.165	0.828125	334.428		0.71875	-2.08381e+89	0.90625	-1.36504e+86	0.875	-2.60477e+89	1.09375	-2.60477e+89	0.78125	-2.60477e+89		1.25	1.03256	1.45312	2.40248	1.46875	0.998004
0.765625	3.38411e+09	0.828125	8119.43	1.17188	222941	0.59375	89698.9	0.890625	4.34422e+08		0.828125	1.00494e+06	0.90625	412.123	1.03125	2881.49	0.734375	2273.04	0.96875	303068		0.75	484.945	0.875	32.5809	0.828125	128.858	0.671875	83.0533	0.828125	334.176		0.71875	-2.08381e+89	0.90625	-1.36504e+86	0.875	-2.60477e+89	1.09375	-2.60477e+89	0.78125	-2.60477e+89		1.25	1.03256	1.45312	2.40248	1.46875	0.998004
0.765625	3.38411e+09	0.828125	8109.92	1.17188	216815	0.59375	88452.8	0.890625	4.29084e+08		0.828125	1.00494e+06	0.90625	411.924	1.03125	2823.21	0.734375	2249.15	0.96875	300809		0.75	484.945	0.875	32.5561	0.828125	127.96	0.671875	82.9239	0.84375	334.176		0.71875	-2.08381e+89	0.90625	-1.36504e+86	0.875	-2.60477e+89	1.09375	-2.60477e+89	0.78125	-2.60477e+89		1.25	1.03237	1.46875	2.40248	1.46875	0.998004
0.765625	3.38411e+09	0.828125	8071.7	1.1875	208554	0.59375	87007.1	0.890625	4.25216e+08		0.828125	1.00494e+06	0.90625	411.445	1.03125	2754.99	0.734375	2217.88	0.96875	298953		0.75	484.945	0.875	32.5117	0.828125	127.656	0.671875	82.7316	0.84375	333.939		0.71875	-2.08381e+89	0.90625	-1.36614e+86	0.875	-2.60477e+89	1.09375	-2.60477e+89	0.78125	-2.60477e+89		1.25	1.03237	1.46875	2.40248	1.46875	0.998004
0.765625	3.38411e+09	0.828125	8069.65	1.1875	203102	0.609375	85549.8	0.890625	4.20094e+08		0.828125	1.00494e+06	0.90625	409.22	1.04688	2673.05	0.734375	2190.48	0.96875	297663		0.765625	484.945	0.875	32.4994	0.828125	126.736	0.671875	82.3952	0.84375	333.227		0.71875	-2.08381e+89	0.90625	-1.36729e+86	0.875	-2.60477e+89	1.09375	-2.60477e+89	0.78125	-2.60477e+89		1.26562	1.03237	1.46875	2.40248	1.46875	0.998004
0.765625	3.38411e+09	0.828125	8067.45	1.1875	197122	0.609375	84566.2	0.890625	4.16602e+08		0.828125	1.00494e+06	0.90625	407.927	1.04688	2586.33	0.734375	2175.81	0.96875	296323		0.765625	484.945	0.875	32.484	0.828125	126.302	0.671875	82.0571	0.84375	333.227		0.71875	-2.08381e+89	0.90625	-1.44461e+86	0.875	-2.60477e+89	1.09375	-2.60477e+89	0.796875	-2.60477e+89		1.26562	1.03237	1.46875	2.40248	1.46875	0.998004
0.765625	3.38411e+09	0.828125	8054.79	1.1875	190286	0.609375	82777.7	0.890625	4.1349e+08		0.84375	1.00494e+06	0.90625	407.553	1.04688	2488.86	0.734375	2151.54	0.96875	293805		0.765625	484.945	0.875	32.4582	0.828125	125.205	0.671875	81.6115	0.84375	332.994		0.71875	-2.08381e+89	0.90625	-1.44644e+86	0.875	-2.60477e+89	1.09375	-2.60477e+89	0.796875	-2.60477e+89		1.26562	1.03236	1.46875	2.40248	1.48438	0.998004
0.765625	3.38411e+09	0.828125	8043.86	1.1875	182220	0.609375	81585.7	0.890625	4.09396e+08		0.84375	1.00494e+06	0.90625	406.391	1.04688	2397.91	0.734375	2109.91	0.96875	293096		0.765625	484.945	0.875	32.4405	0.828125	124.101	0.671875	81.113	0.84375	332.697		0.71875	-2.08381e+89	0.90625	-1.45698e+86	0.875	-2.60477e+89	1.10938	-2.60477e+89	0.796875	-2.60477e+89		1.26562	1.03236	1.46875	2.40248	1.48438	0.998004
0.765625	3.38411e+09	0.828125	8024.42	1.1875	177471	0.609375	80413.5	0.890625	4.08084e+08		0.84375	1.00494e+06	0.921875	405.147	1.04688	2280.09	0.734375	2097.9	0.96875	292158		0.765625	484.945	0.875	32.4169	0.828125	123.29	0.6875	80.8597	0.84375	332.524		0.71875	-2.08381e+89	0.921875	-1.45743e+86	0.875	-2.60477e+89	1.10938	-2.60477e+89	0.796875	-2.60477e+89		1.26562	1.03236	1.46875	2.40248	1.48438	0.998004
0.765625	3.38411e+09	0.828125	7962.01	1.1875	173133	0.609375	79007.4	0.890625	4.07678e+08		0.84375	1.00494e+06	0.921875	404.388	1.04688	2194.77	0.734375	2069.83	0.96875	291995		0.765625	484.945	0.875	32.3944	0.828125	122.363	0.6875	80.598	0.84375	332.338		0.734375	-2.08381e+89	0.921875	-1.45743e+86	0.875	-2.60477e+89	1.10938	-2.60477e+89	0.796875	-2.60477e+89		1.26562	1.03236	1.46875	2.40248	1.48438	0.998004
0.765625	3.38411e+09	0.84375	7940.81	1.1875	164519	0.609375	77996.3	0.890625	4.02394e+08		0.84375	1.00494e+06	0.921875	403.444	1.04688	2114.15	0.734375	2034.59	0.984375	289916		0.765625	484.945	0.875	32.3701	0.828125	121.491	0.6875	80.3049	0.84375	332.338		0.734375	-2.08381e+89	0.921875	-1.45743e+86	0.875	-2.60477e+89	1.10938	-2.60477e+89	0.796875	-2.60477e+89		1.26562	1.03236	1.48438	2.40248	1.48438	0.998004
0.765625	3.38411e+09	0.84375	7881.42	1.1875	164093	0.609375	76562.7	0.890625	4.01403e+08		0.84375	1.00494e+06	0.921875	402.474	1.04688	2101.21	0.734375	2006.68	0.984375	288830		0.765625	484.945	0.890625	32.3508	0.828125	121.362	0.6875	80.0878	0.84375	331.924		0.734375	-2.08381e+89	0.921875	-1.45743e+86	0.890625	-2.60477e+89	1.10938	-2.60477e+89	0.796875	-2.60477e+89		1.26562	1.03236	1.48438	2.39486	1.48438	0.998004
0.78125	3.38411e+09	0.84375	7863.83	1.1875	153608	0.609375	75574.5	0.890625	3.95064e+08		0.84375	1.00494e+06	0.921875	401.826	1.04688	2010.22	0.734375	1990.82	0.984375	288313		0.765625	484.945	0.890625	32.3426	0.828125	121.362	0.6875	79.8853	0.84375	331.924		0.734375	-2.08381e+89	0.921875	-1.45743e+86	0.890625	-2.60477e+89	1.10938	-2.60477e+89	0.796875	-2.60477e+89		1.26562	1.03236	1.48438	2.39486	1.48438	0.998004
0.78125	3.38411e+09	0.84375	7846.01	1.1875	151291	0.609375	74158.4	0.90625	3.94222e+08		0.84375	1.00494e+06	0.921875	401.2	1.04688	1979.3	0.734375	1962.33	0.984375	287676		0.765625	484.945	0.890625	32.319	0.84375	121.269	0.6875	79.5225	0.84375	331.487		0.734375	-2.08381e+89	0.921875	-1.4712e+86	0.890625	-2.60477e+89	1.10938	-2.60477e+89	0.796875	-2.60477e+89		1.28125	1.03236	1.48438	2.39486	1.48438	0.998004
0.78125	3.38411e+09	0.84375	7826.99	1.1875	144348	0.609375	72767.3	0.90625	3.91271e+08		0.84375	1.00494e+06	0.921875	400.493	1.04688	1961.24	0.734375	1932.08	0.984375	286970		0.765625	484.945	0.890625	32.2962	0.84375	121.166	0.6875	79.3625	0.859375	331.281		0.734375	-2.08381e+89	0.921875	-1.4712e+86	0.890625	-2.60477e+89	1.10938	-2.60477e+89	0.796875	-2.60477e+89		1.28125	1.03223	1.48438	2.39486	1.48438	0.998004
0.78125	3.38411e+09	0.84375	7817.13	1.1875	141107	0.609375	71612	0.90625	3.90827e+08		0.84375	1.00494e+06	0.921875	399.987	1.04688	1926.47	0.75	1902.43	0.984375	286217		0.765625	484.945	0.890625	32.2775	0.84375	121.087	0.6875	79.0344	0.859375	331.188		0.734375	-2.08381e+89	0.921875	-1.4712e+86	0.890625	-2.60477e+89	1.10938	-2.60477e+89	0.796875	-2.60477e+89		1.28125	1.03222	1.48438	2.39486	1.5	0.998004
0.78125	3.38411e+09	0.84375	7811.5	1.1875	134023	0.609375	70496.2	0.90625	3.85402e+08		0.84375	1.00494e+06	0.921875	398.88	1.04688	1874.29	0.75	1884.71	0.984375	284636		0.765625	484.945	0.890625	32.2404	0.84375	121.059	0.6875	78.8585	0.859375	331.103		0.734375	-2.08381e+89	0.921875	-1.4712e+86	0.890625	-2.60477e+89	1.10938	-2.60477e+89	0.796875	-2.60477e+89		1.28125	1.03128	1.48438	2.39486	1.5	0.998004
0.78125	3.38411e+09	0.84375	7800.61	1.1875	130746	0.609375	69413.4	0.90625	3.84568e+08		0.84375	1.00494e+06	0.921875	397.505	1.04688	1830.15	0.75	1852.09	0.984375	284163		0.765625	484.945	0.890625	32.2185	0.84375	120.845	0.6875	78.5466	0.859375	331.002		0.734375	-2.08381e+89	0.921875	-1.54122e+86	0.890625	-2.60477e+89	1.10938	-2.60477e+89	0.796875	-2.60477e+89		1.28125	1.03128	1.5	2.39486	1.5	0.998004
0.78125	3.38411e+09	0.84375	7793.49	1.20312	127614	0.609375	67771.2	0.90625	3.81573e+08		0.84375	1.00494e+06	0.921875	395.242	1.07812	1792.04	0.75	1832.69	0.984375	283790		0.765625	484.945	0.890625	32.2174	0.84375	120.827	0.6875	77.9747	0.859375	331.002		0.734375	-2.08381e+89	0.921875	-1.54323e+86	0.890625	-2.60477e+89	1.10938	-2.60477e+89	0.796875	-2.60477e+89		1.28125	1.03126	1.5	2.39486	1.5	0.998004
0.78125	3.38411e+09	0.84375	7781.35	1.20312	122692	0.609375	66651	0.90625	3.80458e+08		0.859375	1.00494e+06	0.921875	393.304	1.07812	1756.91	0.75	1810.99	0.984375	282429		0.78125	484.945	0.890625	32.2083	0.84375	120.815	0.6875	77.8515	0.859375	331.002		0.734375	-2.08381e+89	0.921875	-1.54323e+86	0.890625	-2.60477e+89	1.10938	-2.60477e+89	0.8125	-2.60477e+89		1.28125	1.03126	1.5	2.39113	1.5	0.998004
0.78125	3.38411e+09	0.84375	7762.86	1.20312	117352	0.609375	65468.2	0.90625	3.76421e+08		0.859375	1.00494e+06	0.9375	391.742	1.07812	1720.82	0.75	1789.7	0.984375	281388		0.78125	484.945	0.890625	32.2063	0.84375	120.53	0.6875	77.2848	0.859375	330.643		0.734375	-2.08381e+89	0.9375	-1.55188e+86	0.890625	-2.60477e+89	1.10938	-2.60477e+89	0.8125	-2.60477e+89		1.28125	1.03095	1.5	2.39113	1.5	0.998004
0.78125	3.38411e+09	0.84375	7728	1.20312	113633	0.609375	64508.6	0.90625	3.75101e+08		0.859375	1.00494e+06	0.9375	390.591	1.07812	1685.58	0.75	1759.65	0.984375	279748		0.78125	484.945	0.890625	32.1869	0.84375	120.131	0.6875	77.0519	0.859375	330.046		0.734375	-2.08381e+89	0.9375	-1.55188e+86	0.890625	-2.60477e+89	1.10938	-2.60477e+89	0.8125	-2.60477e+89		1.28125	1.03095	1.5	2.39113	1.5	0.998004
0.78125	3.38411e+09	0.84375	7726.3	1.20312	109933	0.625	62947.5	0.90625	3.72574e+08		0.859375	1.00494e+06	0.9375	388.566	1.07812	1657.9	0.75	1723.69	1	279609		0.78125	484.945	0.890625	32.1806	0.84375	119.779	0.6875	76.7014	0.859375	329.827		0.734375	-2.08381e+89	0.9375	-1.55375e+86	0.890625	-2.60477e+89	1.10938	-2.60477e+89	0.8125	-2.60477e+89		1.29688	1.03095	1.5	2.39113	1.5	0.998004
0.78125	3.38411e+09	0.859375	7715.78	1.20312	106957	0.625	61980.7	0.90625	3.71277e+08		0.859375	1.00494e+06	0.9375	387.998	1.07812	1620.86	0.75	1710.05	1	278489		0.78125	484.945	0.890625	32.1529	0.84375	119.173	0.6875	76.4464	0.859375	329.765		0.734375	-2.08381e+89	0.9375	-1.56665e+86	0.890625	-2.60477e+89	1.10938	-2.60477e+89	0.8125	-2.60477e+89		1.29688	1.03095	1.5	2.39113	1.5	0.998004
0.78125	3.38411e+09	0.859375	7705.03	1.20312	103535	0.625	60530.1	0.90625	3.68712e+08		0.859375	1.00494e+06	0.9375	387.234	1.07812	1586.92	0.75	1688.46	1	276704		0.78125	484.945	0.90625	32.1529	0.84375	118.74	0.6875	76.0208	0.859375	329.283		0.75	-2.08381e+89	0.9375	-1.56665e+86	0.890625	-2.60477e+89	1.10938	-2.60477e+89	0.8125	-2.60477e+89		1.29688	1.03095	1.51562	2.39113	1.51562	0.998004
0.78125	3.38411e+09	0.859375	7641.31	1.20312	97223.3	0.625	59533.3	0.90625	3.68251e+08		0.859375	1.00494e+06	0.9375	387.171	1.07812	1548.32	0.75	1668.9	1	274388		0.78125	484.945	0.90625	32.1425	0.84375	118.009	0.703125	75.7852	0.859375	329.126		0.75	-2.08381e+89	0.9375	-1.59132e+86	0.90625	-2.60477e+89	1.125	-2.60477e+89	0.8125	-2.60477e+89		1.29688	1.03037	1.51562	2.39113	1.51562	0.998004
0.78125	3.38411e+09	0.859375	7632.28	1.20312	93683.1	0.625	59193.8	0.921875	3.67519e+08		0.859375	1.00494e+06	0.9375	385.883	1.07812	1511.74	0.75	1661.01	1	273847		0.78125	484.945	0.90625	32.0806	0.859375	117.541	0.703125	75.3255	0.859375	328.934		0.75	-2.08381e+89	0.9375	-1.59132e+86	0.90625	-2.60477e+89	1.125	-2.60477e+89	0.8125	-2.60477e+89		1.29688	1.03033	1.51562	2.39113	1.51562	0.998004
0.796875	3.38411e+09	0.859375	7581.61	1.20312	88672.6	0.625	57372.9	0.921875	3.60934e+08		0.859375	1.00494e+06	0.9375	385.072	1.07812	1483.16	0.75	1629.6	1	270719		0.78125	484.945	0.90625	32.0515	0.859375	116.915	0.703125	74.9789	0.859375	328.704		0.75	-2.08381e+89	0.9375	-1.59132e+86	0.90625	-2.60477e+89	1.125	-2.60477e+89	0.8125	-2.60477e+89		1.29688	1.03031	1.51562	2.39113	1.51562	0.998004
0.796875	3.38411e+09	0.859375	7574.94	1.20312	84893.3	0.625	56533.1	0.921875	3.54447e+08		0.859375	1.00494e+06	0.9375	383.223	1.07812	1441.05	0.75	1620.21	1	269970		0.78125	484.945	0.90625	32.0352	0.859375	116.436	0.703125	74.591	0.875	328.704		0.75	-2.08381e+89	0.9375	-1.59134e+86	0.90625	-2.60477e+89	1.125	-2.60477e+89	0.8125	-2.60477e+89		1.29688	1.03031	1.51562	2.39113	1.51562	0.998004
0.796875	3.38411e+09	0.859375	7557.97	1.20312	80795.8	0.625	55145	0.921875	3.54381e+08		0.859375	1.00494e+06	0.9375	381.573	1.07812	1388.43	0.75	1603.35	1	269849		0.78125	484.945	0.90625	32.0231	0.859375	115.427	0.703125	74.2524	0.875	328.367		0.75	-2.08381e+89	0.9375	-1.59134e+86	0.90625	-2.60477e+89	1.125	-2.60477e+89	0.8125	-2.60477e+89		1.29688	1.03031	1.51562	2.39113	1.51562	0.998004
0.796875	3.38411e+09	0.859375	7528.2	1.20312	77236.6	0.625	54124	0.921875	3.50024e+08		0.859375	1.00494e+06	0.9375	380.447	1.09375	1330.11	0.765625	1584	1	268507		0.78125	484.945	0.90625	31.9652	0.859375	114.639	0.703125	73.7423	0.875	328.367		0.75	-2.08381e+89	0.9375	-1.59134e+86	0.90625	-2.60477e+89	1.125	-2.60477e+89	0.8125	-2.60477e+89		1.29688	1.03031	1.51562	2.39113	1.51562	0.998004
0.796875	3.38411e+09	0.859375	7496.82	1.20312	72083.2	0.625	53467.5	0.921875	3.49402e+08		0.859375	1.00494e+06	0.9375	379.745	1.09375	1287.6	0.765625	1567.18	1	266697		0.78125	484.945	0.90625	31.9331	0.859375	113.633	0.703125	73.6045	0.875	327.675		0.75	-2.08381e+89	0.9375	-1.59145e+86	0.90625	-2.60477e+89	1.125	-2.60477e+89	0.8125	-2.60477e+89		1.3125	1.03031	1.53125	2.39113	1.51562	0.998004
0.796875	3.38411e+09	0.859375	7475.96	1.20312	71477.6	0.625	52684.8	0.921875	3.48199e+08		0.859375	1.00494e+06	0.953125	379.236	1.09375	1276.62	0.765625	1544.95	1	264752		0.78125	484.945	0.90625	31.9103	0.859375	113.415	0.703125	73.3169	0.875	327.67		0.75	-2.08381e+89	0.9375	-1.59273e+86	0.90625	-2.60477e+89	1.125	-2.60477e+89	0.828125	-2.60477e+89		1.3125	1.03031	1.53125	2.39113	1.51562	0.998004
0.796875	3.38411e+09	0.859375	7464.06	1.21875	66837.7	0.625	51787.1	0.921875	3.45787e+08		0.875	1.00494e+06	0.953125	378.446	1.09375	1209.72	0.765625	1524.3	1	263631		0.78125	484.945	0.90625	31.8838	0.859375	113.3	0.703125	72.9486	0.875	327.661		0.75	-2.08381e+89	0.953125	-1.59284e+86	0.90625	-2.60477e+89	1.125	-2.60477e+89	0.828125	-2.60477e+89		1.3125	1.03031	1.53125	2.39113	1.53125	0.998004
0.796875	3.38411e+09	0.859375	7439.29	1.21875	64904.5	0.625	51417.8	0.921875	3.45069e+08		0.875	1.00494e+06	0.953125	377.599	1.09375	1172.28	0.765625	1506.29	1.01562	261162		0.796875	484.945	0.90625	31.8659	0.859375	113.2	0.703125	72.7653	0.875	327.653		0.75	-2.08381e+89	0.953125	-1.5938e+86	0.90625	-2.60477e+89	1.125	-2.60477e+89	0.828125	-2.60477e+89		1.3125	1.03031	1.53125	2.39113	1.53125	0.998004
0.796875	3.38411e+09	0.859375	7406.31	1.21875	63202.9	0.625	50807.8	0.921875	3.42926e+08		0.875	1.00494e+06	0.953125	375.389	1.09375	1137.59	0.765625	1488.78	1.01562	260566		0.796875	484.945	0.90625	31.8584	0.859375	113.165	0.703125	72.4575	0.875	327.466		0.75	-2.08381e+89	0.953125	-1.5938e+86	0.90625	-2.60477e+89	1.125	-2.60477e+89	0.828125	-2.60477e+89		1.3125	1.03029	1.53125	2.39113	1.53125	0.998004
0.796875	3.38411e+09	0.875	7396.23	1.21875	61670.4	0.625	50398.3	0.921875	3.3701e+08		0.875	1.00494e+06	0.953125	375.085	1.09375	1095.46	0.765625	1477.41	1.01562	260566		0.796875	484.945	0.90625	31.8502	0.859375	112.921	0.703125	72.0721	0.875	327.412		0.75	-2.08381e+89	0.953125	-1.5938e+86	0.90625	-2.60477e+89	1.125	-2.60477e+89	0.828125	-2.60477e+89		1.3125	1.03029	1.53125	2.39113	1.53125	0.998004
0.796875	3.38411e+09	0.875	7382.68	1.21875	60139.4	0.625	50047.6	0.921875	3.32246e+08		0.875	1.00494e+06	0.953125	372.149	1.09375	1054.87	0.765625	1459.47	1.01562	260184		0.796875	484.945	0.921875	31.849	0.859375	112.9	0.703125	71.5732	0.875	326.906		0.75	-2.08381e+89	0.953125	-1.5938e+86	0.90625	-2.60477e+89	1.125	-2.60477e+89	0.828125	-2.60477e+89		1.3125	1.03029	1.53125	2.39113	1.53125	0.998004
0.796875	3.38411e+09	0.875	7378.69	1.21875	57866.2	0.625	49489.2	0.921875	3.29425e+08		0.875	1.00494e+06	0.953125	370.472	1.09375	1027.22	0.765625	1436.3	1.01562	258825		0.796875	484.945	0.921875	31.8126	0.859375	112.711	0.703125	71.4041	0.875	326.61		0.75	-2.08381e+89	0.953125	-1.5938e+86	0.90625	-2.60477e+89	1.125	-2.60477e+89	0.828125	-2.60477e+89		1.3125	1.03029	1.54688	2.39113	1.53125	0.998004
0.796875	3.38411e+09	0.875	7326.37	1.21875	56679.2	0.625	48591.6	0.921875	3.28496e+08		0.875	1.00494e+06	0.953125	369.476	1.09375	1001.08	0.765625	1418.44	1.01562	257884		0.796875	484.945	0.921875	31.7971	0.875	112.313	0.703125	70.8091	0.875	326.61		0.75	-2.08381e+89	0.953125	-1.66642e+86	0.90625	-2.60477e+89	1.125	-2.60477e+89	0.828125	-2.60477e+89		1.3125	1.03021	1.54688	2.37872	1.53125	0.998004
0.796875	3.38411e+09	0.875	7295.45	1.21875	54150.5	0.640625	48062.1	0.921875	3.24933e+08		0.875	1.00494e+06	0.953125	369.073	1.09375	972.085	0.765625	1390.98	1.01562	257678		0.796875	484.945	0.921875	31.7537	0.875	111.917	0.703125	70.5541	0.875	326.083		0.78125	-2.08381e+89	0.953125	-1.6789e+86	0.921875	-2.60477e+89	1.125	-2.60477e+89	0.828125	-2.60477e+89		1.32812	1.03021	1.54688	2.37872	1.53125	0.998004
0.796875	3.38411e+09	0.875	7291.7	1.21875	52687.3	0.640625	47299.1	0.9375	3.24439e+08		0.875	1.00494e+06	0.953125	368.529	1.09375	943.048	0.765625	1368.74	1.01562	257041		0.796875	484.945	0.921875	31.7399	0.875	111.194	0.71875	70.3846	0.890625	325.584		0.78125	-2.08381e+89	0.953125	-1.6789e+86	0.921875	-2.60477e+89	1.125	-2.60477e+89	0.828125	-2.60477e+89		1.32812	1.03021	1.54688	2.37872	1.54688	0.998004
0.796875	3.38411e+09	0.875	7276.75	1.21875	50402.5	0.640625	46280.9	0.9375	3.24162e+08		0.875	1.00494e+06	0.953125	367.277	1.09375	906.58	0.765625	1352.02	1.01562	254186		0.796875	484.945	0.921875	31.7177	0.875	110.849	0.71875	70.0365	0.890625	325.584		0.78125	-2.08381e+89	0.953125	-1.6809e+86	0.921875	-2.60477e+89	1.125	-2.60477e+89	0.828125	-2.60477e+89		1.32812	1.03016	1.54688	2.35379	1.54688	0.998004
0.8125	3.38411e+09	0.875	7266.66	1.21875	48701.1	0.640625	45524.5	0.9375	3.22541e+08		0.875	1.00494e+06	0.953125	367.066	1.10938	868.811	0.765625	1331.16	1.01562	253451		0.796875	484.945	0.921875	31.7047	0.875	110.272	0.71875	69.5436	0.890625	325.399		0.78125	-2.08381e+89	0.953125	-1.6809e+86	0.921875	-2.60477e+89	1.14062	-2.60477e+89	0.828125	-2.60477e+89		1.32812	1.03016	1.54688	2.35379	1.54688	0.998004
0.8125	3.38411e+09	0.875	7070.63	1.21875	46559.4	0.640625	45290.7	0.9375	3.20214e+08		0.875	1.00494e+06	0.953125	365.662	1.10938	828.617	0.765625	1309.11	1.01562	252904		0.796875	484.945	0.921875	31.6601	0.875	109.765	0.71875	69.2709	0.890625	325.297		0.78125	-2.08381e+89	0.953125	-1.68105e+86	0.921875	-2.60477e+89	1.14062	-2.60477e+89	0.828125	-2.60477e+89		1.32812	1.03016	1.54688	2.34539	1.54688	0.998004
0.8125	3.38411e+09	0.875	7032.82	1.21875	44984.4	0.640625	44578.9	0.9375	3.14619e+08		0.875	1.00494e+06	0.96875	364.152	1.10938	801.897	0.765625	1288.12	1.01562	250956		0.796875	484.945	0.921875	31.6533	0.875	109.013	0.71875	68.672	0.890625	325.032		0.78125	-2.08381e+89	0.953125	-1.68105e+86	0.921875	-2.60477e+89	1.14062	-2.60477e+89	0.828125	-2.60477e+89		1.32812	1.03016	1.54688	2.34539	1.54688	0.998004
0.8125	3.38411e+09	0.875	7028.74	1.21875	43008.6	0.640625	43905.8	0.9375	3.13373e+08		0.890625	1.00494e+06	0.96875	362.9	1.10938	760.499	0.78125	1272.2	1.01562	248490		0.796875	484.945	0.921875	31.6451	0.875	108.335	0.71875	68.2692	0.890625	324.87		0.78125	-2.08381e+89	0.96875	-1.68116e+86	0.921875	-2.60477e+89	1.14062	-2.60477e+89	0.828125	-2.60477e+89		1.32812	1.03016	1.5625	2.34539	1.54688	0.998004
0.8125	3.38411e+09	0.875	7003.58	1.21875	41420.2	0.640625	42954.8	0.9375	3.12622e+08		0.890625	1.00494e+06	0.96875	362.842	1.10938	729.821	0.78125	1248.31	1.03125	247072		0.796875	484.945	0.921875	31.633	0.875	107.679	0.71875	68.0483	0.890625	324.87		0.78125	-2.08381e+89	0.96875	-1.68116e+86	0.921875	-2.60477e+89	1.14062	-2.60477e+89	0.84375	-2.60477e+89		1.32812	1.03016	1.5625	2.34539	1.54688	0.998004
0.8125	3.38411e+09	0.875	6999.49	1.23438	39451.4	0.640625	42540.7	0.9375	3.10253e+08		0.890625	1.00494e+06	0.96875	362.353	1.10938	689.523	0.78125	1231.86	1.03125	246320		0.796875	484.945	0.921875	31.6152	0.875	106.84	0.71875	67.7581	0.890625	324.241		0.78125	-2.08381e+89	0.96875	-1.68116e+86	0.921875	-2.60477e+89	1.14062	-2.60477e+89	0.84375	-2.60477e+89		1.32812	1.03016	1.5625	2.34539	1.54688	0.998004
0.8125	3.38411e+09	0.875	6976.48	1.23438	36893.2	0.640625	42060.2	0.9375	3.09095e+08		0.890625	1.00494e+06	0.96875	361.7	1.10938	654.529	0.78125	1216.43	1.03125	245128		0.8125	484.945	0.921875	31.5649	0.875	105.931	0.71875	67.5496	0.890625	324.073		0.78125	-2.08381e+89	0.96875	-1.68116e+86	0.921875	-2.60477e+89	1.14062	-2.60477e+89	0.84375	-2.60477e+89		1.34375	1.03016	1.5625	2.34539	1.54688	0.998004
0.8125	3.38411e+09	0.890625	6968.82	1.23438	34210.3	0.640625	41341.7	0.9375	3.0905e+08		0.890625	1.00494e+06	0.96875	361.131	1.10938	621.455	0.78125	1189.02	1.03125	243872		0.8125	484.945	0.9375	31.5532	0.875	104.652	0.71875	67.1337	0.890625	324.073		0.78125	-2.08381e+89	0.96875	-1.68116e+86	0.921875	-2.60477e+89	1.14062	-2.60477e+89	0.84375	-2.60477e+89		1.34375	1.03016	1.5625	2.34539	1.5625	0.998004
0.8125	3.38411e+09	0.890625	6966.31	1.23438	32701.4	0.640625	40598.8	0.9375	3.04207e+08		0.890625	1.00494e+06	0.96875	361.112	1.10938	596.441	0.78125	1173.89	1.03125	243128		0.8125	484.945	0.9375	31.534	0.875	104.002	0.71875	66.8495	0.890625	324.023		0.78125	-2.08381e+89	0.96875	-1.68116e+86	0.921875	-2.60477e+89	1.14062	-2.60477e+89	0.84375	-2.60477e+89		1.34375	1.03016	1.5625	2.34539	1.5625	0.998004
0.8125	3.38411e+09	0.890625	6952.63	1.23438	31157.1	0.640625	40173.3	0.9375	3.01803e+08		0.890625	1.00494e+06	0.96875	360.66	1.10938	571.812	0.78125	1155.66	1.03125	242330		0.8125	484.945	0.9375	31.5298	0.875	103.167	0.71875	66.634	0.890625	323.94		0.78125	-2.08381e+89	0.96875	-1.68558e+86	0.921875	-2.60477e+89	1.14062	-2.60477e+89	0.84375	-2.60477e+89		1.34375	1.03016	1.5625	2.34539	1.5625	0.998004
0.8125	3.38411e+09	0.890625	6930.81	1.23438	31043	0.640625	39537.7	0.9375	3.00213e+08		0.890625	1.00494e+06	0.96875	359.428	1.10938	565.399	0.78125	1140.06	1.03125	241710		0.8125	484.945	0.9375	31.5051	0.890625	102.915	0.71875	66.3988	0.890625	323.878		0.78125	-2.08381e+89	0.96875	-1.68629e+86	0.921875	-2.60477e+89	1.14062	-2.60477e+89	0.84375	-2.60477e+89		1.34375	1.03016	1.57812	2.34539	1.5625	0.998004
0.8125	3.38411e+09	0.890625	6922.32	1.23438	29089.5	0.640625	39306.7	0.953125	2.98152e+08		0.890625	1.00494e+06	0.96875	357.661	1.10938	539.221	0.78125	1121.04	1.03125	241320		0.8125	484.945	0.9375	31.4896	0.890625	102.911	0.71875	66.0875	0.90625	323.878		0.78125	-2.08381e+89	0.96875	-1.69306e+86	0.921875	-2.60477e+89	1.14062	-2.60477e+89	0.84375	-2.60477e+89		1.34375	1.03012	1.57812	2.34539	1.5625	0.998004
0.8125	3.38411e+09	0.890625	6902.94	1.23438	28543.9	0.640625	38486.2	0.953125	2.97092e+08		0.890625	1.00494e+06	0.96875	357.184	1.10938	528.2	0.78125	1111.21	1.03125	241206		0.8125	484.945	0.9375	31.4682	0.890625	102.893	0.71875	65.8586	0.90625	323.542		0.796875	-2.08381e+89	0.96875	-1.69356e+86	0.9375	-2.60477e+89	1.14062	-2.60477e+89	0.84375	-2.60477e+89		1.34375	1.03012	1.57812	2.34539	1.5625	0.998004
0.8125	3.38411e+09	0.890625	6899.47	1.23438	28097.9	0.640625	37860.4	0.953125	2.95663e+08		0.890625	1.00494e+06	0.984375	356.496	1.125	519.925	0.78125	1099.66	1.03125	239236		0.8125	484.945	0.9375	31.4177	0.890625	102.892	0.71875	65.7134	0.90625	322.887		0.796875	-2.08381e+89	0.96875	-1.69762e+86	0.9375	-2.60477e+89	1.14062	-2.60477e+89	0.84375	-2.60477e+89		1.34375	1.03012	1.57812	2.33961	1.5625	0.998004
0.8125	3.38411e+09	0.890625	6894.29	1.23438	27512.7	0.640625	37199	0.953125	2.93764e+08		0.890625	1.00494e+06	0.984375	355.478	1.125	504.054	0.78125	1075.57	1.03125	237644		0.8125	484.945	0.9375	31.3657	0.890625	102.328	0.71875	65.478	0.90625	322.835		0.796875	-2.08381e+89	0.96875	-1.69837e+86	0.9375	-2.60477e+89	1.14062	-2.60477e+89	0.84375	-2.60477e+89		1.35938	1.0301	1.57812	2.33961	1.5625	0.998004
0.8125	3.38411e+09	0.890625	6878.68	1.23438	26669	0.65625	36369.2	0.953125	2.90202e+08		0.890625	1.00494e+06	0.984375	353.358	1.125	492.024	0.78125	1063.16	1.03125	237098		0.8125	484.945	0.9375	31.3331	0.890625	102.257	0.71875	65.3187	0.90625	322.735		0.796875	-2.08381e+89	0.984375	-1.69837e+86	0.9375	-2.60477e+89	1.14062	-2.60477e+89	0.84375	-2.60477e+89		1.35938	1.0301	1.57812	2.33961	1.57812	0.998004
0.828125	3.38411e+09	0.890625	6862.53	1.23438	25817.4	0.65625	35904	0.953125	2.87026e+08		0.90625	1.00494e+06	0.984375	351.226	1.125	478.258	0.78125	1040.92	1.04688	236918		0.8125	484.945	0.9375	31.2976	0.890625	102.154	0.734375	64.9657	0.90625	322.735		0.796875	-2.08381e+89	0.984375	-1.69837e+86	0.9375	-2.60477e+89	1.14062	-2.60477e+89	0.84375	-2.60477e+89		1.35938	1.0301	1.57812	2.33961	1.57812	0.998004
0.828125	3.38411e+09	0.890625	6852.47	1.23438	24807.7	0.65625	35257.8	0.953125	2.85166e+08		0.90625	1.00494e+06	0.984375	349.057	1.125	462.785	0.78125	1025.36	1.04688	236348		0.8125	484.945	0.9375	31.2682	0.890625	101.763	0.734375	64.7581	0.90625	322.597		0.796875	-2.08381e+89	0.984375	-1.69837e+86	0.9375	-2.60477e+89	1.15625	-2.60477e+89	0.859375	-2.60477e+89		1.35938	1.0301	1.59375	2.33961	1.57812	0.998004
0.828125	3.38411e+09	0.890625	6844.58	1.23438	24033.2	0.65625	34856.9	0.953125	2.82332e+08		0.90625	1.00494e+06	0.984375	347.466	1.125	448.459	0.796875	1008.52	1.04688	235279		0.8125	484.945	0.9375	31.2036	0.890625	101.268	0.734375	64.53	0.90625	322.597		0.796875	-2.08381e+89	0.984375	-1.70187e+86	0.9375	-2.60477e+89	1.15625	-2.60477e+89	0.859375	-2.60477e+89		1.35938	1.02859	1.59375	2.33961	1.57812	0.998004
0.828125	3.38411e+09	0.890625	6817.87	1.23438	22914.3	0.65625	34598.2	0.953125	2.82268e+08		0.90625	1.00494e+06	0.984375	347.196	1.125	439.336	0.796875	988.251	1.04688	234187		0.8125	484.945	0.9375	31.1401	0.890625	100.755	0.734375	64.3857	0.90625	322.597		0.796875	-2.08381e+89	0.984375	-1.70187e+86	0.9375	-2.60477e+89	1.15625	-2.60477e+89	0.859375	-2.60477e+89		1.35938	1.02859	1.59375	2.33961	1.57812	0.998004
0.828125	3.38411e+09	0.90625	6811.03	1.25	22022	0.65625	34007.8	0.953125	2.76024e+08		0.90625	1.00494e+06	0.984375	346.738	1.125	419.237	0.796875	972.138	1.04688	233233		0.8125	484.945	0.953125	31.1352	0.890625	99.8885	0.734375	64.1774	0.90625	322.479		0.796875	-2.08381e+89	0.984375	-1.70187e+86	0.9375	-2.60477e+89	1.15625	-2.60477e+89	0.859375	-2.60477e+89		1.35938	1.02856	1.59375	2.33961	1.57812	0.998004
0.828125	3.38411e+09	0.90625	6794.74	1.25	20470.5	0.65625	33446.6	0.953125	2.75335e+08		0.90625	1.00494e+06	0.984375	345.646	1.125	402.293	0.796875	960.258	1.04688	232911		0.828125	484.945	0.953125	31.126	0.890625	98.9925	0.734375	63.8782	0.90625	322.338		0.796875	-2.08381e+89	0.984375	-1.70187e+86	0.9375	-2.60477e+89	1.15625	-2.60477e+89	0.859375	-2.60477e+89		1.35938	1.02856	1.59375	2.33961	1.57812	0.998004
0.828125	3.38411e+09	0.90625	6776.27	1.25	19655.1	0.65625	32638	0.953125	2.74644e+08		0.90625	1.00494e+06	0.984375	344.236	1.125	389.919	0.796875	930.694	1.04688	232570		0.828125	484.945	0.953125	31.1102	0.890625	98.2944	0.734375	63.6876	0.90625	322.268		0.796875	-2.08381e+89	0.984375	-1.70648e+86	0.9375	-2.60477e+89	1.15625	-2.60477e+89	0.859375	-2.60477e+89		1.35938	1.02856	1.59375	2.33961	1.57812	0.998004
0.828125	3.38411e+09	0.90625	6753.3	1.25	18737.2	0.65625	32079.5	0.953125	2.72263e+08		0.90625	1.00494e+06	0.984375	342.573	1.125	372.753	0.796875	919.256	1.04688	231250		0.828125	484.945	0.953125	31.0846	0.90625	97.4079	0.734375	63.4676	0.90625	322.268		0.796875	-2.08381e+89	0.984375	-1.70648e+86	0.9375	-2.60477e+89	1.15625	-2.60477e+89	0.859375	-2.60477e+89		1.375	1.02816	1.59375	2.33961	1.57812	0.998004
0.828125	3.38411e+09	0.90625	6733.91	1.25	17946.7	0.65625	31616.1	0.96875	2.69406e+08		0.90625	1.00494e+06	0.984375	341.809	1.125	353.188	0.796875	908.634	1.04688	230028		0.828125	484.945	0.953125	31.0589	0.90625	96.1075	0.734375	63.0875	0.90625	322.268		0.796875	-2.08381e+89	0.984375	-1.70648e+86	0.9375	-2.60477e+89	1.15625	-2.60477e+89	0.859375	-2.60477e+89		1.375	1.02804	1.59375	2.33961	1.57812	0.998004
0.828125	3.38411e+09	0.90625	6703.03	1.25	16538.6	0.65625	31269.6	0.96875	2.68785e+08		0.90625	1.00494e+06	1	341.014	1.14062	333.773	0.796875	898.456	1.04688	229433		0.828125	484.945	0.953125	31.0493	0.90625	95.0224	0.734375	62.7967	0.921875	322.147		0.796875	-2.08381e+89	0.984375	-1.70648e+86	0.953125	-2.60477e+89	1.15625	-2.60477e+89	0.859375	-2.60477e+89		1.375	1.02804	1.60938	2.33961	1.59375	0.998004
0.828125	3.38411e+09	0.90625	6690.22	1.25	15248.3	0.65625	30514.7	0.96875	2.64666e+08		0.90625	1.00494e+06	1	340.406	1.14062	315.339	0.796875	887.478	1.04688	226756		0.828125	484.945	0.953125	31.0446	0.90625	94.4481	0.734375	62.5839	0.921875	321.91		0.796875	-2.08381e+89	0.984375	-1.70648e+86	0.953125	-2.60477e+89	1.15625	-2.60477e+89	0.859375	-2.60477e+89		1.375	1.02804	1.60938	2.33961	1.59375	0.998004
0.828125	3.38411e+09	0.90625	6606.86	1.25	14387.5	0.65625	29658.6	0.96875	2.61608e+08		0.90625	1.00494e+06	1	339.718	1.14062	299.087	0.796875	876.553	1.04688	226510		0.828125	484.945	0.953125	31.0234	0.90625	93.8074	0.734375	62.1907	0.921875	321.664		0.8125	-2.08381e+89	0.984375	-1.70648e+86	0.953125	-2.60477e+89	1.15625	-2.60477e+89	0.859375	-2.60477e+89		1.375	1.02624	1.60938	2.32293	1.59375	0.998004
0.828125	3.38411e+09	0.90625	6567.01	1.25	13455.6	0.65625	29346.8	0.96875	2.61466e+08		0.90625	1.00494e+06	1	339.228	1.14062	279.196	0.796875	860.102	1.0625	225958		0.828125	484.945	0.953125	31.0191	0.90625	91.9859	0.734375	61.922	0.921875	321.188		0.8125	-2.08381e+89	1	-1.70648e+86	0.953125	-2.60477e+89	1.15625	-2.60477e+89	0.859375	-2.60477e+89		1.375	1.02624	1.60938	2.32293	1.59375	0.998004
0.828125	3.38411e+09	0.90625	6541.25	1.25	12761.7	0.65625	28815.8	0.96875	2.59692e+08		0.921875	1.00494e+06	1	338.957	1.14062	260.62	0.796875	836.585	1.0625	224413		0.828125	484.945	0.953125	31.0172	0.90625	90.8355	0.734375	61.7192	0.921875	321.188		0.8125	-2.08381e+89	1	-1.7079e+86	0.953125	-2.60477e+89	1.15625	-2.60477e+89	0.859375	-2.60477e+89		1.375	1.02624	1.60938	2.32293	1.59375	0.998004
0.828125	3.38411e+09	0.90625	6535.42	1.25	12225.4	0.65625	28611.2	0.96875	2.58596e+08		0.921875	1.00494e+06	1	338.126	1.14062	243.348	0.796875	825.024	1.0625	223595		0.828125	484.945	0.953125	30.9817	0.90625	89.7484	0.734375	61.441	0.921875	320.795		0.8125	-2.08381e+89	1	-1.71138e+86	0.953125	-2.60477e+89	1.15625	-2.60477e+89	0.859375	-2.60477e+89		1.375	1.02624	1.60938	2.32293	1.59375	0.998004
0.84375	3.38411e+09	0.90625	6526.05	1.25	12090.4	0.65625	28327.5	0.96875	2.56029e+08		0.921875	1.00494e+06	1	337.845	1.14062	239.307	0.796875	808.611	1.0625	222843		0.828125	484.945	0.953125	30.977	0.90625	89.5642	0.734375	61.2069	0.921875	320.507		0.8125	-2.08381e+89	1	-1.73188e+86	0.953125	-2.60477e+89	1.15625	-2.60477e+89	0.859375	-2.60477e+89		1.375	1.02624	1.60938	2.32293	1.59375	0.998004
0.84375	3.38411e+09	0.90625	6523.53	1.25	11585.8	0.65625	28079	0.96875	2.54694e+08		0.921875	1.00494e+06	1	336.341	1.14062	232.426	0.796875	797.637	1.0625	222480		0.828125	484.945	0.96875	30.9697	0.90625	89.5056	0.734375	60.8211	0.921875	320.472		0.8125	-2.08381e+89	1	-1.7353e+86	0.953125	-2.60477e+89	1.15625	-2.60477e+89	0.875	-2.60477e+89		1.375	1.02624	1.625	2.32293	1.60938	0.998004
0.84375	3.38411e+09	0.90625	6458.23	1.25	11282.5	0.65625	27267.4	0.96875	2.53687e+08		0.921875	1.00494e+06	1	335.45	1.14062	228.465	0.796875	783.538	1.0625	220913		0.828125	484.945	0.96875	30.9605	0.90625	89.3977	0.75	60.614	0.921875	320.222		0.8125	-2.08381e+89	1	-1.73538e+86	0.953125	-2.60477e+89	1.15625	-2.60477e+89	0.875	-2.60477e+89		1.39062	1.02624	1.625	2.32293	1.60938	0.998004
0.84375	3.38411e+09	0.921875	6438.45	1.26562	10786.1	0.671875	26394.5	0.96875	2.52577e+08		0.921875	1.00494e+06	1	334.963	1.14062	223.298	0.8125	774.285	1.0625	220393		0.828125	484.945	0.96875	30.9605	0.90625	89.265	0.75	60.4361	0.921875	319.695		0.8125	-2.08381e+89	1	-1.73551e+86	0.953125	-2.60477e+89	1.15625	-2.60477e+89	0.875	-2.60477e+89		1.39062	1.02624	1.625	2.32293	1.60938	0.998004
0.84375	3.38411e+09	0.921875	6408.87	1.26562	10524.6	0.671875	25963.2	0.96875	2.51316e+08		0.921875	1.00494e+06	1	334.651	1.14062	217.725	0.8125	763.601	1.0625	219846		0.828125	484.945	0.96875	30.9437	0.90625	88.853	0.75	60.2048	0.921875	318.792		0.8125	-2.08381e+89	1	-1.73558e+86	0.953125	-2.60477e+89	1.17188	-2.60477e+89	0.875	-2.60477e+89		1.39062	1.02624	1.625	2.32293	1.60938	0.998004
0.84375	3.38411e+09	0.921875	6399.27	1.26562	10122.1	0.671875	25511	0.96875	2.50185e+08		0.921875	1.00494e+06	1	333.174	1.14062	211.98	0.8125	751.453	1.0625	217632		0.84375	484.945	0.96875	30.9384	0.90625	88.6505	0.75	59.9006	0.921875	318.348		0.8125	-2.08381e+89	1	-1.73576e+86	0.953125	-2.60477e+89	1.17188	-2.60477e+89	0.875	-2.60477e+89		1.39062	1.02492	1.625	2.32293	1.60938	0.998004
0.84375	3.38411e+09	0.921875	6391.53	1.26562	9804.22	0.671875	25202.7	0.96875	2.49587e+08		0.921875	1.00494e+06	1	332.477	1.14062	206.435	0.8125	739.523	1.0625	216776		0.84375	484.945	0.96875	30.9271	0.921875	88.4491	0.75	59.7045	0.921875	318.301		0.8125	-2.08381e+89	1	-1.73576e+86	0.953125	-2.60477e+89	1.17188	-2.60477e+89	0.875	-2.60477e+89		1.39062	1.02489	1.625	2.32293	1.60938	0.998004
0.84375	3.38411e+09	0.921875	6381.86	1.26562	9571.11	0.671875	24532.8	0.984375	2.47528e+08		0.921875	1.00494e+06	1.01562	331.297	1.14062	200.677	0.8125	730.573	1.0625	215240		0.84375	484.945	0.96875	30.9189	0.921875	87.9599	0.75	59.4779	0.9375	317.958		0.8125	-2.08381e+89	1	-1.73987e+86	0.953125	-2.60477e+89	1.17188	-2.60477e+89	0.875	-2.60477e+89		1.39062	1.02489	1.625	2.32293	1.60938	0.998004
0.84375	3.38411e+09	0.921875	6378.82	1.26562	9199.19	0.671875	24193.2	0.984375	2.44991e+08		0.921875	1.00494e+06	1.01562	330.601	1.15625	194.259	0.8125	719.59	1.0625	213991		0.84375	484.945	0.96875	30.9146	0.921875	87.3118	0.75	59.1132	0.9375	317.937		0.8125	-2.08381e+89	1.01562	-1.74094e+86	0.953125	-2.60477e+89	1.17188	-2.60477e+89	0.875	-2.60477e+89		1.39062	1.02489	1.625	2.32293	1.60938	0.998004
0.84375	3.38411e+09	0.921875	6375.11	1.26562	8894.3	0.671875	23694.3	0.984375	2.4325e+08		0.921875	1.00494e+06	1.01562	328.371	1.15625	185.741	0.8125	704.051	1.0625	213235		0.84375	484.945	0.96875	30.9029	0.921875	86.4164	0.75	58.9596	0.9375	317.772		0.8125	-2.08381e+89	1.01562	-1.74094e+86	0.96875	-2.60477e+89	1.17188	-2.60477e+89	0.875	-2.60477e+89		1.39062	1.02489	1.64062	2.32293	1.60938	0.998004
0.84375	3.38411e+09	0.921875	6361.34	1.26562	8521.37	0.671875	23206.7	0.984375	2.40383e+08		0.921875	1.00494e+06	1.01562	326.851	1.15625	178.459	0.8125	693.121	1.07812	212546		0.84375	484.945	0.96875	30.8978	0.921875	85.8504	0.75	58.7125	0.9375	317.56		0.8125	-2.08381e+89	1.01562	-1.74094e+86	0.96875	-2.60477e+89	1.17188	-2.60477e+89	0.875	-2.60477e+89		1.40625	1.02489	1.64062	2.32293	1.625	0.998004
0.84375	3.38411e+09	0.921875	6337.48	1.26562	8048.39	0.671875	22761.7	0.984375	2.3738e+08		0.9375	1.00494e+06	1.01562	326.75	1.15625	170.164	0.8125	684.379	1.07812	210670		0.84375	484.945	0.96875	30.8812	0.921875	85.2544	0.75	58.5012	0.9375	317.423		0.828125	-2.08381e+89	1.01562	-1.74103e+86	0.96875	-2.60477e+89	1.17188	-2.60477e+89	0.875	-2.60477e+89		1.40625	1.02489	1.64062	2.32293	1.625	0.998004
0.84375	3.38411e+09	0.921875	6328.16	1.26562	7541.99	0.671875	22185	0.984375	2.37008e+08		0.9375	1.00494e+06	1.01562	326.663	1.15625	162.472	0.8125	669.748	1.07812	209584		0.84375	484.945	0.96875	30.8653	0.921875	84.3498	0.75	58.3812	0.9375	317.172		0.828125	-2.08381e+89	1.01562	-1.74155e+86	0.96875	-2.60477e+89	1.17188	-2.60477e+89	0.875	-2.60477e+89		1.40625	1.02489	1.64062	2.32293	1.625	0.998004
0.84375	3.38411e+09	0.921875	6319.64	1.26562	7128.97	0.671875	21843.1	0.984375	2.35214e+08		0.9375	1.00494e+06	1.01562	325.125	1.15625	157.188	0.8125	661.971	1.07812	208520		0.84375	484.945	0.96875	30.8628	0.921875	83.4852	0.75	58.2086	0.9375	317.071		0.828125	-2.08381e+89	1.01562	-1.74155e+86	0.96875	-2.60477e+89	1.17188	-2.60477e+89	0.875	-2.60477e+89		1.40625	1.02474	1.64062	2.32293	1.625	0.998004
0.84375	3.38411e+09	0.921875	6304.88	1.26562	6878.54	0.671875	21308.9	0.984375	2.3145e+08		0.9375	1.00494e+06	1.01562	324.198	1.15625	150.393	0.8125	646.576	1.07812	207592		0.84375	484.945	0.984375	30.8399	0.921875	82.4013	0.75	57.9037	0.9375	316.952		0.828125	-2.08381e+89	1.01562	-1.74155e+86	0.96875	-2.60477e+89	1.17188	-2.60477e+89	0.875	-2.60477e+89		1.40625	1.02474	1.64062	2.32255	1.625	0.998004
0.84375	3.38411e+09	0.921875	6301.84	1.26562	6557.22	0.671875	21057.4	0.984375	2.30727e+08		0.9375	1.00494e+06	1.01562	322.998	1.15625	141.919	0.8125	639.183	1.07812	206298		0.84375	484.945	0.984375	30.8272	0.921875	81.6766	0.75	57.7346	0.9375	316.426		0.828125	-2.08381e+89	1.01562	-1.74155e+86	0.96875	-2.60477e+89	1.17188	-2.60477e+89	0.890625	-2.60477e+89		1.40625	1.02474	1.64062	2.32255	1.625	0.998004
0.859375	3.38411e+09	0.9375	6300.95	1.26562	6193.2	0.671875	20697.8	0.984375	2.29584e+08		0.9375	1.00494e+06	1.01562	322.637	1.15625	133.41	0.8125	627.035	1.07812	206182		0.84375	484.945	0.984375	30.8238	0.921875	80.6329	0.75	57.5242	0.9375	315.909		0.828125	-2.08381e+89	1.01562	-1.74323e+86	0.96875	-2.60477e+89	1.17188	-2.60477e+89	0.890625	-2.60477e+89		1.40625	1.02474	1.65625	2.32255	1.625	0.998004
0.859375	3.38411e+09	0.9375	6195.76	1.28125	5780.95	0.671875	20352.9	0.984375	2.26834e+08		0.9375	1.00494e+06	1.01562	320.641	1.15625	125.004	0.8125	614.927	1.07812	205058		0.84375	484.945	0.984375	30.7927	0.921875	79.4638	0.75	57.3205	0.9375	315.6		0.828125	-2.08381e+89	1.01562	-1.74907e+86	0.96875	-2.60477e+89	1.17188	-2.60477e+89	0.890625	-2.60477e+89		1.40625	1.02474	1.65625	2.32255	1.625	0.998004
0.859375	3.38411e+09	0.9375	6189.82	1.28125	5546.13	0.671875	20038.7	0.984375	2.2559e+08		0.9375	1.00494e+06	1.03125	320.096	1.15625	118.138	0.8125	604.7	1.07812	203848		0.84375	484.945	0.984375	30.7839	0.921875	78.2972	0.75	57.1345	0.9375	315.261		0.828125	-2.08381e+89	1.01562	-1.74907e+86	0.96875	-2.60477e+89	1.17188	-2.60477e+89	0.890625	-2.60477e+89		1.40625	1.02474	1.65625	2.32255	1.625	0.998004
0.859375	3.38411e+09	0.9375	6179.33	1.28125	5226.03	0.671875	19658.8	0.984375	2.221e+08		0.9375	1.00494e+06	1.03125	319.431	1.15625	110.779	0.828125	592.742	1.07812	203256		0.859375	484.945	0.984375	30.7663	0.9375	77.0019	0.765625	56.9384	0.9375	314.888		0.828125	-2.08381e+89	1.01562	-1.75048e+86	0.96875	-2.60477e+89	1.17188	-2.60477e+89	0.890625	-2.60477e+89		1.42188	1.02472	1.65625	2.32255	1.64062	0.998004
0.859375	3.38411e+09	0.9375	6139.42	1.28125	4845.65	0.6875	19440.1	0.984375	2.20001e+08		0.9375	1.00494e+06	1.03125	318.808	1.15625	103.897	0.828125	577.632	1.07812	201041		0.859375	484.945	0.984375	30.7165	0.9375	75.9406	0.765625	56.6572	0.953125	314.229		0.828125	-2.08381e+89	1.01562	-1.75147e+86	0.96875	-2.60477e+89	1.17188	-2.60477e+89	0.890625	-2.60477e+89		1.42188	1.02472	1.65625	2.32255	1.64062	0.998004
0.859375	3.38411e+09	0.9375	6111.87	1.28125	4679.37	0.6875	19147.4	1	2.19326e+08		0.9375	1.00494e+06	1.03125	317.912	1.17188	101.863	0.828125	568.646	1.07812	200180		0.859375	484.945	0.984375	30.7108	0.9375	75.606	0.765625	56.3364	0.953125	314.091		0.828125	-2.08381e+89	1.03125	-1.78887e+86	0.96875	-2.60477e+89	1.17188	-2.60477e+89	0.890625	-2.60477e+89		1.42188	1.02472	1.65625	2.32255	1.64062	0.998004
0.859375	3.38411e+09	0.9375	6107.81	1.28125	4551.14	0.6875	18598.9	1	2.18636e+08		0.9375	1.00494e+06	1.03125	317.1	1.17188	99.3192	0.828125	559.665	1.09375	198366		0.859375	484.945	0.984375	30.7092	0.9375	75.4598	0.765625	56.2282	0.953125	314.076		0.828125	-2.08381e+89	1.03125	-1.79299e+86	0.96875	-2.60477e+89	1.1875	-2.60477e+89	0.890625	-2.60477e+89		1.42188	1.02472	1.65625	2.32255	1.64062	0.998004
0.859375	3.38411e+09	0.9375	6105.66	1.28125	4444.6	0.6875	17461.3	1	2.17241e+08		0.9375	1.00494e+06	1.03125	315.879	1.17188	96.6262	0.828125	540.863	1.09375	196379		0.859375	484.945	0.984375	30.706	0.9375	75.3816	0.765625	55.9404	0.953125	314.076		0.828125	-2.08381e+89	1.03125	-1.7937e+86	0.96875	-2.60477e+89	1.1875	-2.60477e+89	0.890625	-2.60477e+89		1.42188	1.02472	1.65625	2.32255	1.64062	0.998004
0.859375	3.38411e+09	0.9375	6092.11	1.28125	4379.38	0.6875	16482.5	1	2.13575e+08		0.96875	1.00494e+06	1.03125	315.002	1.17188	94.4478	0.828125	524.056	1.09375	194999		0.859375	484.945	0.984375	30.6886	0.9375	75.3283	0.765625	55.7128	0.953125	313.849		0.828125	-2.08381e+89	1.03125	-1.79936e+86	0.984375	-2.60477e+89	1.1875	-2.60477e+89	0.890625	-2.60477e+89		1.42188	1.02472	1.67188	2.32255	1.64062	0.998004
0.859375	3.38411e+09	0.9375	6073.04	1.28125	4291.89	0.6875	15754.4	1	2.13056e+08		0.96875	1.00494e+06	1.03125	313.978	1.17188	92.0983	0.828125	498.805	1.09375	193851		0.859375	484.945	0.984375	30.6721	0.9375	75.1806	0.765625	55.2789	0.953125	313.849		0.828125	-2.08381e+89	1.03125	-1.82259e+86	0.984375	-2.60477e+89	1.1875	-2.60477e+89	0.890625	-2.60477e+89		1.42188	1.02472	1.67188	2.32255	1.64062	0.998004
0.859375	3.38411e+09	0.9375	6060.59	1.28125	4148.17	0.6875	15462.9	1	2.11307e+08		0.96875	1.00494e+06	1.03125	311.897	1.17188	88.8153	0.828125	482.863	1.09375	193309		0.859375	484.945	1	30.6518	0.9375	74.7977	0.765625	54.9481	0.953125	313.601		0.828125	-2.08381e+89	1.03125	-1.82259e+86	0.984375	-2.60477e+89	1.1875	-2.60477e+89	0.890625	-2.60477e+89		1.42188	1.02472	1.67188	2.32255	1.64062	0.998004
0.859375	3.38411e+09	0.9375	6055.53	1.28125	3994.5	0.6875	15007.5	1	2.08557e+08		0.96875	1.00494e+06	1.03125	311.514	1.17188	85.1138	0.828125	467.684	1.09375	192956		0.859375	484.945	1	30.6476	0.9375	74.5398	0.765625	54.6413	0.953125	313.021		0.84375	-2.08381e+89	1.03125	-1.82259e+86	0.984375	-2.60477e+89	1.1875	-2.60477e+89	0.890625	-2.60477e+89		1.42188	1.02468	1.67188	2.32255	1.65625	0.998004
0.859375	3.38411e+09	0.9375	6035.35	1.28125	3786.1	0.6875	14652.8	1	2.05794e+08		0.96875	1.00494e+06	1.03125	311.371	1.17188	81.3839	0.828125	455.477	1.09375	191809		0.859375	484.945	1	30.6261	0.9375	74.2642	0.765625	54.4721	0.953125	312.849		0.84375	-2.08381e+89	1.03125	-1.82259e+86	0.984375	-2.60477e+89	1.1875	-2.60477e+89	0.890625	-2.60477e+89		1.42188	1.02468	1.67188	2.32255	1.65625	0.998004
0.859375	3.38411e+09	0.953125	6017.22	1.28125	3645.87	0.6875	14178.8	1	2.03835e+08		0.96875	1.00494e+06	1.03125	310.654	1.17188	78.3651	0.828125	443.563	1.09375	190784		0.859375	484.945	1	30.6108	0.9375	73.6185	0.765625	54.1984	0.953125	312.481		0.84375	-2.08381e+89	1.03125	-1.82259e+86	0.984375	-2.60477e+89	1.1875	-2.60477e+89	0.90625	-2.60477e+89		1.4375	1.02468	1.67188	2.32255	1.65625	0.998004
0.859375	3.38411e+09	0.953125	6001.41	1.29688	3543.32	0.6875	13876.3	1	2.0202e+08		0.96875	1.00494e+06	1.04688	309.456	1.17188	75.2301	0.828125	434.413	1.09375	189896		0.859375	484.945	1	30.6045	0.9375	73.1656	0.765625	53.9167	0.953125	312.481		0.84375	-2.08381e+89	1.03125	-1.82506e+86	0.984375	-2.60477e+89	1.1875	-2.60477e+89	0.90625	-2.60477e+89		1.4375	1.02468	1.67188	2.3131	1.65625	0.998004
0.875	3.38411e+09	0.953125	5975.57	1.29688	3400.76	0.6875	13606.8	1	2.00591e+08		0.96875	1.00494e+06	1.04688	308.494	1.17188	70.7072	0.828125	428.91	1.09375	189186		0.859375	484.945	1	30.604	0.9375	72.3557	0.765625	53.7729	0.953125	312.251		0.84375	-2.08381e+89	1.03125	-1.82609e+86	0.984375	-2.60477e+89	1.1875	-2.60477e+89	0.90625	-2.60477e+89		1.4375	1.02468	1.6875	2.3131	1.65625	0.998004
0.875	3.38411e+09	0.953125	5935.26	1.29688	3296.49	0.6875	12973.8	1	1.9725e+08		0.96875	1.00494e+06	1.04688	307.897	1.17188	67.4317	0.84375	422.152	1.09375	188013		0.859375	484.945	1	30.6015	0.953125	71.5789	0.765625	53.5376	0.953125	311.992		0.84375	-2.08381e+89	1.03125	-1.82609e+86	0.984375	-2.60477e+89	1.1875	-2.60477e+89	0.90625	-2.60477e+89		1.4375	1.02468	1.6875	2.3131	1.65625	0.998004
0.875	3.38411e+09	0.953125	5926.4	1.29688	3156.01	0.6875	12694.9	1	1.95719e+08		0.96875	1.00494e+06	1.04688	306.998	1.1875	63.4977	0.84375	412.946	1.09375	187913		0.859375	484.945	1	30.5759	0.953125	70.9291	0.765625	53.2287	0.953125	311.992		0.84375	-2.08381e+89	1.03125	-1.84667e+86	0.984375	-2.60477e+89	1.1875	-2.60477e+89	0.90625	-2.60477e+89		1.4375	1.02462	1.6875	2.3131	1.65625	0.998004
0.875	3.38411e+09	0.953125	5924.26	1.29688	2978.14	0.6875	12303.3	1	1.93472e+08		0.96875	1.00494e+06	1.04688	304.07	1.1875	60.6554	0.84375	405.617	1.10938	187445		0.875	484.945	1	30.555	0.953125	70.2888	0.765625	53.074	0.96875	311.606		0.84375	-2.08381e+89	1.04688	-1.85257e+86	0.984375	-2.60477e+89	1.1875	-2.60477e+89	0.90625	-2.60477e+89		1.4375	1.02462	1.6875	2.3131	1.65625	0.998004
0.875	3.38411e+09	0.953125	5907.59	1.29688	2888.85	0.6875	12028	1.01562	1.91112e+08		0.96875	1.00494e+06	1.04688	303.437	1.1875	56.2646	0.84375	398.678	1.10938	186436		0.875	484.945	1	30.528	0.953125	69.1503	0.78125	52.8732	0.96875	311.606		0.84375	-2.08381e+89	1.04688	-1.88255e+86	0.984375	-2.60477e+89	1.1875	-2.60477e+89	0.90625	-2.60477e+89		1.4375	1.02462	1.6875	2.3131	1.67188	0.998004
0.875	3.38411e+09	0.953125	5896.2	1.29688	2775.64	0.6875	11850.9	1.01562	1.86998e+08		0.96875	1.00494e+06	1.04688	303.068	1.1875	52.5157	0.84375	387.693	1.10938	186171		0.875	484.945	1	30.5222	0.953125	68.4192	0.78125	52.6194	0.96875	311.58		0.84375	-2.08381e+89	1.04688	-1.89784e+86	0.984375	-2.60477e+89	1.1875	-2.60477e+89	0.90625	-2.60477e+89		1.4375	1.01869	1.6875	2.3131	1.67188	0.998004
0.875	3.38411e+09	0.953125	5881.52	1.29688	2651.34	0.6875	11581.3	1.01562	1.86123e+08		0.96875	1.00494e+06	1.04688	302.554	1.1875	49.3382	0.84375	382.318	1.10938	185511		0.875	484.945	1	30.5125	0.953125	67.4836	0.78125	52.3413	0.96875	311.45		0.84375	-2.08381e+89	1.04688	-1.90678e+86	0.984375	-2.60477e+89	1.1875	-2.60477e+89	0.90625	-2.60477e+89		1.45312	1.01869	1.70312	2.30208	1.67188	0.998004
0.875	3.38411e+09	0.953125	5878.36	1.29688	2529.49	0.703125	11232.3	1.01562	1.85649e+08		0.984375	1.00494e+06	1.04688	301.964	1.1875	46.8586	0.84375	375.681	1.10938	183830		0.875	484.945	1	30.5001	0.953125	66.5354	0.78125	52.1682	0.96875	311.435		0.84375	-2.08381e+89	1.04688	-1.90678e+86	0.984375	-2.60477e+89	1.1875	-2.60477e+89	0.90625	-2.60477e+89		1.45312	1.01869	1.70312	2.30208	1.67188	0.998004
0.875	3.38411e+09	0.953125	5836.56	1.29688	2392.61	0.703125	11028.6	1.01562	1.84176e+08		0.984375	1.00494e+06	1.04688	301.888	1.1875	43.6494	0.84375	365.26	1.10938	182453		0.875	484.945	1.01562	30.4847	0.953125	64.9888	0.78125	51.9393	0.96875	311.435		0.84375	-2.08381e+89	1.04688	-1.90695e+86	1	-2.60477e+89	1.20312	-2.60477e+89	0.90625	-2.60477e+89		1.45312	1.01869	1.70312	2.30208	1.67188	0.998004
0.875	3.38411e+09	0.953125	5831.82	1.29688	2259.45	0.703125	10781.8	1.01562	1.82595e+08		0.984375	1.00494e+06	1.04688	301.6	1.1875	39.8299	0.84375	360.349	1.10938	181016		0.875	484.945	1.01562	30.4705	0.953125	63.9836	0.78125	51.7863	0.96875	311.249		0.84375	-2.08381e+89	1.04688	-1.90711e+86	1	-2.60477e+89	1.20312	-2.60477e+89	0.90625	-2.60477e+89		1.45312	1.01869	1.70312	2.30208	1.67188	0.998004
0.875	3.38411e+09	0.953125	5815.44	1.29688	2158.51	0.703125	10437	1.01562	1.82254e+08		0.984375	1.00494e+06	1.04688	301.269	1.1875	37.4476	0.84375	352.407	1.10938	178148		0.875	484.945	1.01562	30.4402	0.953125	62.7019	0.78125	51.5709	0.96875	311.083		0.84375	-2.08381e+89	1.04688	-1.90711e+86	1	-2.60477e+89	1.20312	-2.60477e+89	0.90625	-2.60477e+89		1.45312	1.01863	1.70312	2.30208	1.67188	0.998004
0.875	3.38411e+09	0.953125	5781.19	1.29688	2139.59	0.703125	10164.2	1.01562	1.80497e+08		0.984375	1.00494e+06	1.0625	301.143	1.1875	37.1305	0.84375	346.822	1.10938	177621		0.875	484.945	1.01562	30.4267	0.953125	62.4752	0.78125	51.3548	0.96875	311.083		0.859375	-2.08381e+89	1.04688	-1.90711e+86	1	-2.60477e+89	1.20312	-2.60477e+89	0.90625	-2.60477e+89		1.45312	1.01859	1.70312	2.30208	1.67188	0.998004
0.875	3.38411e+09	0.96875	5720.44	1.29688	2011.88	0.703125	9830.81	1.01562	1.7961e+08		0.984375	1.00494e+06	1.0625	299.647	1.1875	35.06	0.84375	337.051	1.10938	176654		0.875	484.945	1.01562	30.4197	0.953125	62.2536	0.78125	51.0043	0.96875	310.053		0.859375	-2.08381e+89	1.04688	-1.9089e+86	1	-2.60477e+89	1.20312	-2.60477e+89	0.921875	-2.60477e+89		1.45312	1.01859	1.70312	2.30208	1.67188	0.998004
0.875	3.38411e+09	0.96875	5714.24	1.29688	1968.22	0.703125	9660.38	1.01562	1.7961e+08		0.984375	1.00494e+06	1.0625	299.381	1.1875	34.0798	0.84375	331.237	1.10938	175715		0.875	484.945	1.01562	30.417	0.953125	62.178	0.78125	50.6751	0.96875	310.015		0.859375	-2.08381e+89	1.04688	-1.90908e+86	1	-2.60477e+89	1.20312	-2.60477e+89	0.921875	-2.60477e+89		1.45312	1.01859	1.70312	2.30208	1.6875	0.998004
0.875	3.38411e+09	0.96875	5709.38	1.3125	1922.51	0.703125	9342.25	1.01562	1.78534e+08		0.984375	1.00494e+06	1.0625	298.887	1.1875	33.0029	0.84375	326.137	1.10938	173270		0.875	484.945	1.01562	30.3915	0.953125	62.109	0.78125	50.488	0.96875	310.015		0.859375	-2.08381e+89	1.04688	-1.90908e+86	1	-2.60477e+89	1.20312	-2.60477e+89	0.921875	-2.60477e+89		1.45312	1.01859	1.71875	2.30208	1.6875	0.998004
0.875	3.38411e+09	0.96875	5696.42	1.3125	1876.31	0.703125	9219.45	1.01562	1.76604e+08		0.984375	1.00494e+06	1.0625	297.078	1.20312	32.0489	0.84375	320.656	1.125	173138		0.875	484.945	1.01562	30.3859	0.96875	61.6994	0.78125	50.2522	0.96875	309.705		0.859375	-2.08381e+89	1.0625	-1.90908e+86	1	-2.60477e+89	1.20312	-2.60477e+89	0.921875	-2.60477e+89		1.46875	1.0175	1.71875	2.30208	1.6875	0.998004
0.890625	3.38411e+09	0.96875	5694.13	1.3125	1830.49	0.703125	9131.87	1.01562	1.75807e+08		0.984375	1.00494e+06	1.0625	296.862	1.20312	31.1949	0.84375	313.222	1.125	172448		0.875	484.945	1.01562	30.3846	0.96875	61.3855	0.78125	50.0075	0.984375	309.525		0.859375	-2.08381e+89	1.0625	-1.90908e+86	1	-2.60477e+89	1.20312	-2.60477e+89	0.921875	-2.60477e+89		1.46875	1.01696	1.71875	2.30208	1.6875	0.998004
0.890625	3.38411e+09	0.96875	5673.98	1.3125	1788.08	0.703125	8882.22	1.01562	1.73702e+08		0.984375	1.00494e+06	1.0625	296.021	1.20312	30.5184	0.859375	305.144	1.125	172175		0.890625	484.945	1.01562	30.3745	0.96875	60.914	0.78125	49.7884	0.984375	309.41		0.859375	-2.08381e+89	1.0625	-1.90908e+86	1	-2.60477e+89	1.20312	-2.60477e+89	0.921875	-2.60477e+89		1.46875	1.01694	1.71875	2.30208	1.6875	0.998004
0.890625	3.38411e+09	0.96875	5671.76	1.3125	1752	0.703125	8657.64	1.03125	1.73268e+08		0.984375	1.00494e+06	1.0625	295.222	1.20312	29.5217	0.859375	299.543	1.125	171714		0.890625	484.945	1.01562	30.3408	0.96875	60.4908	0.78125	49.4379	0.984375	308.721		0.859375	-2.08381e+89	1.0625	-1.90943e+86	1	-2.60477e+89	1.20312	-2.60477e+89	0.921875	-2.60477e+89		1.46875	1.01694	1.71875	2.30208	1.6875	0.998004
0.890625	3.38411e+09	0.96875	5663.3	1.3125	1723.98	0.703125	8442.99	1.03125	1.72193e+08		1	1.00494e+06	1.0625	293.864	1.20312	28.5161	0.859375	291.287	1.125	170502		0.890625	484.945	1.01562	30.3228	0.96875	59.9828	0.78125	49.2279	0.984375	307.9		0.859375	-2.08381e+89	1.0625	-1.91969e+86	1	-2.60477e+89	1.20312	-2.60477e+89	0.921875	-2.60477e+89		1.46875	1.01694	1.71875	2.30208	1.6875	0.998004
0.890625	3.38411e+09	0.96875	5663.3	1.3125	1675.06	0.703125	8289.33	1.03125	1.70134e+08		1	1.00494e+06	1.0625	293.226	1.20312	27.1872	0.859375	286.91	1.125	170028		0.890625	484.945	1.01562	30.3011	0.96875	59.2114	0.78125	48.9974	0.984375	307.666		0.859375	-2.08381e+89	1.0625	-1.92014e+86	1	-2.60477e+89	1.20312	-2.60477e+89	0.921875	-2.60477e+89		1.46875	1.01694	1.71875	2.30208	1.6875	0.998004
0.890625	3.38411e+09	0.96875	5640.39	1.3125	1572.43	0.703125	8131.19	1.03125	1.68865e+08		1	1.00494e+06	1.0625	292.915	1.20312	25.8262	0.859375	282.179	1.125	169585		0.890625	484.945	1.03125	30.2914	0.96875	58.5191	0.796875	48.7331	0.984375	307.621		0.859375	-2.08381e+89	1.0625	-1.92014e+86	1	-2.60477e+89	1.20312	-2.60477e+89	0.921875	-2.60477e+89		1.46875	1.01694	1.71875	2.30208	1.6875	0.998004
0.890625	3.38411e+09	0.96875	5639.94	1.3125	1509.1	0.703125	8062.08	1.03125	1.67111e+08		1	1.00494e+06	1.0625	292.443	1.20312	24.0442	0.859375	279.695	1.125	168979		0.890625	484.945	1.03125	30.261	0.96875	58.1432	0.796875	48.4568	0.984375	307.296		0.859375	-2.08381e+89	1.0625	-1.92143e+86	1.01562	-2.60477e+89	1.20312	-2.60477e+89	0.921875	-2.60477e+89		1.46875	1.01694	1.73438	2.30186	1.70312	0.998004
0.890625	3.38411e+09	0.96875	5630.07	1.3125	1438.37	0.703125	7861.43	1.03125	1.65936e+08		1	1.00494e+06	1.07812	290.812	1.20312	22.7793	0.859375	272.752	1.125	168846		0.890625	484.945	1.03125	30.2369	0.96875	57.4237	0.796875	48.2941	0.984375	307.085		0.859375	-2.08381e+89	1.0625	-1.92143e+86	1.01562	-2.60477e+89	1.20312	-2.60477e+89	0.921875	-2.60477e+89		1.48438	1.01676	1.73438	2.30186	1.70312	0.998004
0.890625	3.38411e+09	0.96875	5627.36	1.3125	1381.76	0.703125	7768.47	1.03125	1.64411e+08		1	1.00494e+06	1.07812	289.625	1.20312	21.4673	0.859375	267.131	1.125	168208		0.890625	484.945	1.03125	30.2155	0.96875	56.5893	0.796875	48.1845	0.984375	306.442		0.859375	-2.08381e+89	1.0625	-1.92898e+86	1.01562	-2.60477e+89	1.20312	-2.60477e+89	0.921875	-2.60477e+89		1.48438	1.01676	1.73438	2.30186	1.70312	0.998004
0.890625	3.38411e+09	0.984375	5621.92	1.3125	1331.55	0.71875	7641.66	1.03125	1.63478e+08		1	1.00494e+06	1.07812	289.442	1.20312	20.5324	0.859375	262.959	1.125	167766		0.890625	484.945	1.03125	30.2106	0.96875	55.5008	0.796875	47.8913	0.984375	306.306		0.859375	-2.08381e+89	1.0625	-1.92898e+86	1.01562	-2.60477e+89	1.20312	-2.60477e+89	0.921875	-2.60477e+89		1.48438	1.01676	1.73438	2.30186	1.70312	0.998004
0.890625	3.38411e+09	0.984375	5606	1.3125	1273.2	0.71875	7266.12	1.03125	1.61819e+08		1	1.00494e+06	1.07812	288.938	1.20312	18.6963	0.859375	255.691	1.125	167180		0.890625	484.945	1.03125	30.1666	0.96875	54.0931	0.796875	47.5883	0.984375	306.306		0.859375	-2.08381e+89	1.0625	-1.9299e+86	1.01562	-2.60477e+89	1.21875	-2.60477e+89	0.9375	-2.60477e+89		1.48438	1.01676	1.73438	2.30186	1.70312	0.998004
0.890625	3.38411e+09	0.984375	5600.17	1.3125	1226.47	0.71875	7089.92	1.03125	1.61331e+08		1	1.00494e+06	1.07812	288.486	1.20312	17.4473	0.859375	251.359	1.14062	166903		0.890625	484.945	1.03125	30.1532	0.96875	53.1309	0.796875	47.4166	0.984375	306.041		0.875	-2.08381e+89	1.0625	-1.9299e+86	1.01562	-2.60477e+89	1.21875	-2.60477e+89	0.9375	-2.60477e+89		1.48438	1.01676	1.73438	2.29152	1.70312	0.998004
0.890625	3.38411e+09	0.984375	5579.67	1.32812	1165.72	0.71875	6933.16	1.03125	1.59116e+08		1	1.00494e+06	1.07812	288.253	1.21875	15.9959	0.859375	244.881	1.14062	164244		0.890625	484.945	1.03125	30.1385	0.984375	52.2844	0.796875	47.3026	0.984375	305.865		0.875	-2.08381e+89	1.07812	-1.9299e+86	1.01562	-2.60477e+89	1.21875	-2.60477e+89	0.9375	-2.60477e+89		1.48438	1.01676	1.73438	2.29152	1.70312	0.998004
0.890625	3.38411e+09	0.984375	5578.47	1.32812	1132.57	0.71875	6797.42	1.03125	1.59012e+08		1	1.00494e+06	1.07812	287.844	1.21875	15.0031	0.859375	239.231	1.14062	161574		0.890625	484.945	1.03125	30.1373	0.984375	51.3203	0.796875	47.1089	1	305.698		0.875	-2.08381e+89	1.07812	-1.9299e+86	1.01562	-2.60477e+89	1.21875	-2.60477e+89	0.9375	-2.60477e+89		1.48438	1.01676	1.73438	2.29152	1.70312	0.998004
0.890625	3.38411e+09	0.984375	5574.06	1.32812	1091.08	0.71875	6679.23	1.03125	1.58097e+08		1	1.00494e+06	1.07812	287.692	1.21875	13.9596	0.859375	234.754	1.14062	160880		0.890625	484.945	1.03125	30.1172	0.984375	50.2801	0.796875	46.9177	1	305.698		0.875	-2.08381e+89	1.07812	-1.9299e+86	1.01562	-2.60477e+89	1.21875	-2.60477e+89	0.9375	-2.60477e+89		1.48438	1.01676	1.75	2.29152	1.71875	0.998004
0.90625	3.38411e+09	0.984375	5571.81	1.32812	1053.36	0.71875	6579.78	1.03125	1.56889e+08		1	1.00494e+06	1.07812	286.896	1.21875	12.7899	0.859375	229.958	1.14062	158804		0.890625	484.945	1.03125	30.0941	0.984375	49.5217	0.796875	46.7781	1	305.277		0.875	-2.08381e+89	1.07812	-1.9299e+86	1.01562	-2.60477e+89	1.21875	-2.60477e+89	0.9375	-2.60477e+89		1.48438	1.01598	1.75	2.29152	1.71875	0.998004
0.90625	3.38411e+09	0.984375	5558.52	1.32812	1045.56	0.71875	6472.54	1.04688	1.56138e+08		1.01562	1.00494e+06	1.07812	286.062	1.21875	12.6502	0.875	224.133	1.14062	158484		0.90625	484.945	1.03125	30.0885	0.984375	49.3164	0.796875	46.6082	1	304.992		0.875	-2.08381e+89	1.07812	-1.9299e+86	1.01562	-2.60477e+89	1.21875	-2.60477e+89	0.9375	-2.60477e+89		1.48438	1.01598	1.75	2.29152	1.71875	0.998004
0.90625	3.38411e+09	0.984375	5508.68	1.32812	1040.57	0.71875	6347.57	1.04688	1.5563e+08		1.01562	1.00494e+06	1.07812	285.229	1.21875	12.0443	0.875	219.064	1.14062	157793		0.90625	484.945	1.04688	30.0881	0.984375	49.1436	0.796875	46.4054	1	304.302		0.875	-2.08381e+89	1.07812	-1.9299e+86	1.01562	-2.60477e+89	1.21875	-2.60477e+89	0.9375	-2.60477e+89		1.5	1.01576	1.75	2.29152	1.71875	0.998004
0.90625	3.38411e+09	0.984375	5452.69	1.32812	1034.54	0.71875	6255.63	1.04688	1.54973e+08		1.01562	1.00494e+06	1.07812	284.433	1.21875	11.7698	0.875	213.147	1.14062	156413		0.90625	484.945	1.04688	30.0795	0.984375	49.0272	0.796875	46.2587	1	304.134		0.875	-2.08381e+89	1.07812	-1.93374e+86	1.01562	-2.60477e+89	1.21875	-2.60477e+89	0.9375	-2.60477e+89		1.5	1.01576	1.75	2.29152	1.71875	0.998004
0.90625	3.38411e+09	0.984375	5451.15	1.32812	1012.17	0.71875	6133.36	1.04688	1.54147e+08		1.01562	1.00494e+06	1.07812	283.276	1.21875	11.5674	0.875	208.034	1.14062	156297		0.90625	484.945	1.04688	30.0592	0.984375	48.9637	0.796875	46.0847	1	304.134		0.875	-2.08381e+89	1.07812	-1.93411e+86	1.01562	-2.60477e+89	1.21875	-2.60477e+89	0.9375	-2.60477e+89		1.5	1.01576	1.75	2.29152	1.71875	0.998004
0.90625	3.38411e+09	0.984375	5445.05	1.32812	988.453	0.71875	5954.56	1.04688	1.52349e+08		1.01562	1.00494e+06	1.09375	281.633	1.21875	11.2971	0.875	204.013	1.14062	155698		0.90625	484.945	1.04688	30.0417	0.984375	48.7307	0.796875	45.8882	1	304.134		0.875	-2.08381e+89	1.07812	-1.94681e+86	1.03125	-2.60477e+89	1.21875	-2.60477e+89	0.9375	-2.60477e+89		1.5	1.01576	1.75	2.29152	1.71875	0.998004
0.90625	3.38411e+09	0.984375	5437.09	1.32812	972.514	0.71875	5817.35	1.04688	1.51072e+08		1.01562	1.00494e+06	1.09375	281.154	1.21875	10.8928	0.875	200.206	1.14062	154729		0.90625	484.945	1.04688	30.0258	0.984375	48.5114	0.8125	45.7479	1	303.552		0.875	-2.08381e+89	1.07812	-1.94681e+86	1.03125	-2.60477e+89	1.21875	-2.60477e+89	0.9375	-2.60477e+89		1.5	1.01576	1.75	2.29152	1.71875	0.998004
0.90625	3.38411e+09	1	5425.52	1.32812	952.343	0.71875	5695.03	1.04688	1.47902e+08		1.01562	1.00494e+06	1.09375	280.399	1.21875	10.4833	0.875	196.578	1.14062	154060		0.90625	484.945	1.04688	30.0097	0.984375	48.046	0.8125	45.6311	1	303.449		0.875	-2.08381e+89	1.07812	-1.94681e+86	1.03125	-2.60477e+89	1.21875	-2.60477e+89	0.9375	-2.60477e+89		1.5	1.01576	1.76562	2.29152	1.73438	0.998004
0.90625	3.38411e+09	1	5409.33	1.32812	936.522	0.71875	5576.17	1.04688	1.46938e+08		1.01562	1.00494e+06	1.09375	279.882	1.23438	10.0896	0.875	192.189	1.15625	153388		0.90625	484.945	1.04688	29.9914	0.984375	47.7751	0.8125	45.5097	1	302.995		0.875	-2.08381e+89	1.09375	-1.94681e+86	1.03125	-2.60477e+89	1.21875	-2.60477e+89	0.9375	-2.60477e+89		1.5	1.01576	1.76562	2.29152	1.73438	0.998004
0.90625	3.38411e+09	1	5401.2	1.32812	922.741	0.71875	5441.59	1.04688	1.45606e+08		1.01562	1.00494e+06	1.09375	279.008	1.23438	9.53395	0.875	189.61	1.15625	153043		0.90625	484.945	1.04688	29.9856	0.984375	47.2154	0.8125	45.352	1	302.588		0.875	-2.08381e+89	1.09375	-1.97137e+86	1.03125	-2.60477e+89	1.21875	-2.60477e+89	0.953125	-2.60477e+89		1.5	1.01576	1.76562	2.29152	1.73438	0.998004
0.90625	3.38411e+09	1	5392.5	1.32812	907.451	0.71875	5340.72	1.04688	1.44587e+08		1.01562	1.00494e+06	1.09375	277.817	1.23438	9.22272	0.875	186.39	1.15625	152364		0.90625	484.945	1.04688	29.9773	1	46.5327	0.8125	45.2471	1	302.588		0.875	-2.08381e+89	1.09375	-1.97137e+86	1.03125	-2.60477e+89	1.21875	-2.60477e+89	0.953125	-2.60477e+89		1.5	1.01568	1.76562	2.29152	1.73438	0.998004
0.90625	3.38411e+09	1	5373.28	1.32812	894.804	0.71875	5243.21	1.04688	1.42413e+08		1.01562	1.00494e+06	1.09375	277.295	1.23438	8.71472	0.875	182.086	1.15625	151827		0.90625	484.945	1.04688	29.9693	1	46.0291	0.8125	45.0945	1	302.588		0.890625	-2.08381e+89	1.09375	-1.97226e+86	1.03125	-2.60477e+89	1.21875	-2.60477e+89	0.953125	-2.60477e+89		1.51562	1.01568	1.76562	2.29152	1.73438	0.998004
0.90625	3.38411e+09	1	5365.8	1.34375	874.98	0.734375	5079.44	1.04688	1.41088e+08		1.01562	1.00494e+06	1.09375	276.893	1.23438	8.2668	0.875	176.513	1.15625	151554		0.90625	484.945	1.04688	29.9568	1	45.6293	0.8125	44.9523	1.01562	301.858		0.890625	-2.08381e+89	1.09375	-1.97226e+86	1.03125	-2.60477e+89	1.23438	-2.60477e+89	0.953125	-2.60477e+89		1.51562	1.01568	1.76562	2.29152	1.73438	0.998004
0.90625	3.38411e+09	1	5360.44	1.34375	851.726	0.734375	5009.6	1.04688	1.4054e+08		1.01562	1.00494e+06	1.09375	276.712	1.23438	7.71698	0.875	171.989	1.15625	151103		0.90625	484.945	1.04688	29.9511	1	45.0989	0.8125	44.8689	1.01562	301.305		0.890625	-2.08381e+89	1.09375	-1.97226e+86	1.03125	-2.60477e+89	1.23438	-2.60477e+89	0.953125	-2.60477e+89		1.51562	1.01568	1.76562	2.29152	1.73438	0.998004
0.90625	3.38411e+09	1	5354.87	1.34375	835.528	0.734375	4921.64	1.04688	1.38796e+08		1.01562	1.00494e+06	1.09375	275.88	1.23438	7.10544	0.875	168.6	1.15625	150776		0.90625	484.945	1.04688	29.9419	1	44.5553	0.8125	44.693	1.01562	301.258		0.890625	-2.08381e+89	1.09375	-1.99523e+86	1.03125	-2.60477e+89	1.23438	-2.60477e+89	0.953125	-2.60477e+89		1.51562	1.01568	1.78125	2.28218	1.73438	0.998004
0.921875	3.38411e+09	1	5323.24	1.34375	816.351	0.734375	4748.87	1.0625	1.37928e+08		1.03125	1.00494e+06	1.09375	275.51	1.23438	6.58187	0.875	166.682	1.15625	149773		0.90625	484.945	1.0625	29.9137	1	44.1087	0.8125	44.5653	1.01562	300.96		0.890625	-2.08381e+89	1.09375	-1.99523e+86	1.03125	-2.60477e+89	1.23438	-2.60477e+89	0.953125	-2.60477e+89		1.51562	1.01568	1.78125	2.28218	1.73438	0.998004
0.921875	3.38411e+09	1	5280.79	1.34375	798.944	0.734375	4629.24	1.0625	1.37164e+08		1.03125	1.00494e+06	1.10938	275.104	1.23438	6.17532	0.890625	162.518	1.15625	148815		0.921875	484.945	1.0625	29.9078	1	43.6776	0.8125	44.4203	1.01562	300.807		0.890625	-2.08381e+89	1.09375	-1.99523e+86	1.03125	-2.60477e+89	1.23438	-2.60477e+89	0.953125	-2.60477e+89		1.51562	1.0055	1.78125	2.28218	1.73438	0.998004
0.921875	3.38411e+09	1	5244.24	1.34375	778.192	0.734375	4561.26	1.0625	1.3574e+08		1.03125	1.00494e+06	1.10938	274.646	1.23438	5.74894	0.890625	158.795	1.15625	148006		0.921875	484.945	1.0625	29.8807	1	43.2314	0.8125	44.2399	1.01562	300.267		0.890625	-2.08381e+89	1.09375	-1.99523e+86	1.03125	-2.60477e+89	1.23438	-2.60477e+89	0.953125	-2.60477e+89		1.51562	1.0055	1.78125	2.28218	1.75	0.998004
0.921875	3.38411e+09	1	5214.4	1.34375	753.281	0.734375	4477.57	1.0625	1.34273e+08		1.03125	1.00494e+06	1.10938	273.863	1.23438	5.28427	0.890625	155.923	1.15625	147369		0.921875	484.945	1.0625	29.8764	1	42.6579	0.8125	44.0876	1.01562	299.508		0.890625	-2.08381e+89	1.09375	-1.99523e+86	1.03125	-2.60477e+89	1.23438	-2.60477e+89	0.953125	-2.60477e+89		1.51562	1.0055	1.78125	2.28218	1.75	0.998004
0.921875	3.38411e+09	1	5174.87	1.34375	725.189	0.734375	4356.09	1.0625	1.33059e+08		1.03125	1.00494e+06	1.10938	273.474	1.23438	4.85581	0.890625	152.05	1.15625	146993		0.921875	484.945	1.0625	29.861	1	42.1824	0.8125	44.0117	1.01562	299.508		0.890625	-2.08381e+89	1.09375	-1.99523e+86	1.04688	-2.60477e+89	1.23438	-2.60477e+89	0.953125	-2.60477e+89		1.51562	1.0055	1.78125	2.28218	1.75	0.998004
0.921875	3.38411e+09	1	5157.01	1.34375	707.046	0.734375	4280.59	1.0625	1.31933e+08		1.03125	1.00494e+06	1.10938	272.652	1.23438	4.60616	0.890625	149.447	1.17188	146848		0.921875	484.945	1.0625	29.8496	1	41.5397	0.8125	43.8804	1.01562	299.058		0.890625	-2.08381e+89	1.10938	-1.99523e+86	1.04688	-2.60477e+89	1.23438	-2.60477e+89	0.953125	-2.60477e+89		1.53125	1.0055	1.78125	2.28218	1.75	0.998004
0.921875	3.38411e+09	1.01562	5143.2	1.34375	683.981	0.734375	4208.62	1.0625	1.31685e+08		1.03125	1.00494e+06	1.10938	271.186	1.23438	4.1543	0.890625	147.101	1.17188	145818		0.921875	484.945	1.0625	29.842	1	41.0127	0.8125	43.7115	1.01562	299.058		0.890625	-2.08381e+89	1.10938	-2.0057e+86	1.04688	-2.60477e+89	1.23438	-2.60477e+89	0.953125	-2.60477e+89		1.53125	1.00493	1.78125	2.28218	1.75	0.998004
0.921875	3.38411e+09	1.01562	5122.84	1.34375	681.275	0.734375	4151.31	1.0625	1.30852e+08		1.03125	1.00494e+06	1.10938	270.923	1.25	4.08736	0.890625	143.368	1.17188	144916		0.921875	484.945	1.0625	29.8117	1	40.9494	0.8125	43.599	1.01562	299.001		0.890625	-2.08381e+89	1.10938	-2.0057e+86	1.04688	-2.60477e+89	1.23438	-2.60477e+89	0.953125	-2.60477e+89		1.53125	1.00493	1.79688	2.28218	1.75	0.998004
0.921875	3.38411e+09	1.01562	5117.24	1.34375	670.814	0.734375	4048.66	1.0625	1.3025e+08		1.03125	1.00494e+06	1.10938	269.958	1.25	3.78928	0.890625	141.114	1.17188	144737		0.921875	484.945	1.0625	29.8095	1.01562	40.6763	0.8125	43.421	1.01562	298.936		0.890625	-2.08381e+89	1.10938	-2.0057e+86	1.04688	-2.60477e+89	1.23438	-2.60477e+89	0.953125	-2.60477e+89		1.53125	1.00493	1.79688	2.28218	1.75	0.998004
0.921875	3.38411e+09	1.01562	5107.33	1.34375	662.488	0.734375	3933.13	1.0625	1.29692e+08		1.03125	1.00494e+06	1.10938	269.6	1.25	3.65928	0.890625	137.417	1.17188	144219		0.921875	484.945	1.0625	29.7956	1.01562	40.6638	0.828125	43.2755	1.03125	298.508		0.890625	-2.08381e+89	1.10938	-2.0057e+86	1.04688	-2.60477e+89	1.23438	-2.60477e+89	0.96875	-2.60477e+89		1.53125	1.00493	1.79688	2.28218	1.75	0.998004
0.921875	3.38411e+09	1.01562	5083.88	1.34375	654.235	0.734375	3863.82	1.0625	1.29059e+08		1.03125	1.00494e+06	1.10938	269.168	1.25	3.53686	0.890625	133.393	1.17188	143666		0.921875	484.945	1.0625	29.7864	1.01562	40.5472	0.828125	43.1313	1.03125	298.458		0.890625	-2.08381e+89	1.10938	-2.00702e+86	1.04688	-2.60477e+89	1.23438	-2.60477e+89	0.96875	-2.60477e+89		1.53125	1.00493	1.79688	2.28218	1.76562	0.998004
0.921875	3.38411e+09	1.01562	5068.79	1.34375	644.944	0.734375	3810.17	1.0625	1.28075e+08		1.03125	1.00494e+06	1.10938	268.651	1.25	3.36484	0.890625	130.472	1.17188	142570		0.921875	484.945	1.0625	29.7823	1.01562	40.454	0.828125	42.974	1.03125	298.387		0.890625	-2.08381e+89	1.10938	-2.11097e+86	1.04688	-2.60477e+89	1.23438	-2.60477e+89	0.96875	-2.60477e+89		1.53125	1.00493	1.79688	2.28218	1.76562	0.998004
0.921875	3.38411e+09	1.01562	5027.94	1.35938	637.83	0.734375	3723.36	1.0625	1.2796e+08		1.03125	1.00494e+06	1.10938	267.593	1.25	3.27113	0.890625	127.55	1.17188	142252		0.921875	484.945	1.0625	29.7568	1.01562	40.2322	0.828125	42.708	1.03125	298.369		0.90625	-2.08381e+89	1.10938	-2.11097e+86	1.04688	-2.60477e+89	1.23438	-2.60477e+89	0.96875	-2.60477e+89		1.53125	1.00493	1.79688	2.28218	1.76562	0.998004
0.921875	3.38411e+09	1.01562	5025.92	1.35938	632.991	0.734375	3668.66	1.0625	1.27183e+08		1.04688	1.00494e+06	1.125	267.051	1.25	3.14174	0.890625	123.948	1.17188	141299		0.921875	484.945	1.07812	29.7316	1.01562	39.9113	0.828125	42.539	1.03125	298.369		0.90625	-2.08381e+89	1.10938	-2.11145e+86	1.04688	-2.60477e+89	1.23438	-2.60477e+89	0.96875	-2.60477e+89		1.53125	1.00493	1.79688	2.28218	1.76562	0.998004
0.921875	3.38411e+09	1.01562	5019	1.35938	624.742	0.734375	3588.39	1.0625	1.25586e+08		1.04688	1.00494e+06	1.125	266.781	1.25	3.01555	0.890625	122.751	1.17188	141299		0.921875	484.945	1.07812	29.7243	1.01562	39.5597	0.828125	42.3431	1.03125	297.99		0.90625	-2.08381e+89	1.10938	-2.15718e+86	1.04688	-2.60477e+89	1.23438	-2.60477e+89	0.96875	-2.60477e+89		1.54688	1.00493	1.79688	2.28218	1.76562	0.998004
0.921875	3.38411e+09	1.01562	5001.91	1.35938	616.818	0.75	3505.54	1.07812	1.24946e+08		1.04688	1.00494e+06	1.125	265.643	1.25	2.93003	0.890625	121.137	1.17188	140484		0.9375	484.945	1.07812	29.6963	1.01562	39.0899	0.828125	42.2523	1.03125	297.786		0.90625	-2.08381e+89	1.10938	-2.15776e+86	1.04688	-2.60477e+89	1.23438	-2.60477e+89	0.96875	-2.60477e+89		1.54688	1.00493	1.8125	2.28218	1.76562	0.998004
0.9375	3.38411e+09	1.01562	4976.95	1.35938	606.154	0.75	3387.64	1.07812	1.24242e+08		1.04688	1.00494e+06	1.125	264.829	1.25	2.73764	0.890625	117.888	1.17188	140253		0.9375	484.945	1.07812	29.68	1.01562	38.7929	0.828125	42.1239	1.03125	297.395		0.90625	-2.08381e+89	1.125	-2.15834e+86	1.04688	-2.60477e+89	1.25	-2.60477e+89	0.96875	-2.60477e+89		1.54688	1.00493	1.8125	2.28218	1.76562	0.998004
0.9375	3.38411e+09	1.01562	4951.76	1.35938	597.647	0.75	3306.79	1.07812	1.23539e+08		1.04688	1.00494e+06	1.125	264.747	1.25	2.54708	0.90625	114.837	1.17188	139499		0.9375	484.945	1.07812	29.6527	1.01562	38.4509	0.828125	42.0601	1.03125	297.059		0.90625	-2.08381e+89	1.125	-2.15834e+86	1.04688	-2.60477e+89	1.25	-2.60477e+89	0.96875	-2.60477e+89		1.54688	1.00493	1.8125	2.28076	1.76562	0.998004
0.9375	3.38411e+09	1.01562	4934.03	1.35938	586.154	0.75	3267.04	1.07812	1.22354e+08		1.04688	1.00494e+06	1.125	264.634	1.25	2.43622	0.90625	112.561	1.1875	138734		0.9375	484.945	1.07812	29.6441	1.01562	37.9488	0.828125	41.9531	1.03125	296.562		0.90625	-2.08381e+89	1.125	-2.15834e+86	1.04688	-2.60477e+89	1.25	-2.60477e+89	0.96875	-2.60477e+89		1.54688	1.00493	1.8125	2.27995	1.78125	0.998004
0.9375	3.38411e+09	1.03125	4914.93	1.35938	577.977	0.75	3222.41	1.07812	1.20391e+08		1.04688	1.00494e+06	1.125	263.681	1.28125	2.25354	0.90625	109.771	1.1875	138172		0.9375	484.945	1.07812	29.6352	1.01562	37.5258	0.828125	41.8324	1.03125	296.366		0.90625	-2.08381e+89	1.125	-2.15834e+86	1.0625	-2.60477e+89	1.25	-2.60477e+89	0.96875	-2.60477e+89		1.54688	1.00443	1.8125	2.27995	1.78125	0.998004
0.9375	3.38411e+09	1.03125	4907.78	1.35938	566.355	0.75	3168.48	1.07812	1.18517e+08		1.04688	1.00494e+06	1.125	263.351	1.28125	2.11135	0.90625	107.116	1.1875	137934		0.9375	484.945	1.07812	29.623	1.01562	37.1289	0.828125	41.7007	1.03125	295.999		0.90625	-2.08381e+89	1.125	-2.15834e+86	1.0625	-2.60477e+89	1.25	-2.60477e+89	0.96875	-2.60477e+89		1.54688	1.00443	1.8125	2.27995	1.78125	0.998004
0.9375	3.38411e+09	1.03125	4900.54	1.35938	557.815	0.75	3134.77	1.07812	1.17154e+08		1.04688	1.00494e+06	1.125	262.827	1.28125	1.9219	0.90625	103.925	1.1875	137527		0.9375	484.945	1.07812	29.6159	1.01562	36.8074	0.828125	41.6218	1.03125	295.974		0.90625	-2.08381e+89	1.125	-2.15834e+86	1.0625	-2.60477e+89	1.25	-2.60477e+89	0.96875	-2.60477e+89		1.54688	1.00443	1.8125	2.27995	1.78125	0.998004
0.9375	3.38411e+09	1.03125	4886.83	1.35938	547.809	0.75	3060.07	1.07812	1.1676e+08		1.04688	1.00494e+06	1.125	261.55	1.28125	1.7969	0.90625	101.582	1.1875	135633		0.9375	484.945	1.07812	29.6116	1.03125	36.5357	0.828125	41.4595	1.03125	295.974		0.90625	-2.08381e+89	1.125	-2.15834e+86	1.0625	-2.60477e+89	1.25	-2.60477e+89	0.984375	-2.60477e+89		1.54688	1.00443	1.8125	2.2615	1.78125	0.998004
0.9375	3.38411e+09	1.03125	4863.3	1.35938	538.819	0.75	3001.63	1.07812	1.158e+08		1.04688	1.00494e+06	1.125	261.233	1.28125	1.64054	0.90625	98.6432	1.1875	135144		0.9375	484.945	1.07812	29.6067	1.03125	36.084	0.828125	41.3593	1.04688	295.974		0.90625	-2.08381e+89	1.125	-2.15834e+86	1.0625	-2.60477e+89	1.25	-2.60477e+89	0.984375	-2.60477e+89		1.5625	1.00443	1.82812	2.2615	1.78125	0.998004
0.9375	3.38411e+09	1.03125	4857.49	1.375	521.341	0.75	2927.71	1.07812	1.15263e+08		1.04688	1.00494e+06	1.125	260.69	1.28125	1.49874	0.90625	95.2258	1.1875	134871		0.9375	484.945	1.07812	29.5958	1.03125	35.7926	0.828125	41.203	1.04688	295.86		0.90625	-2.08381e+89	1.125	-2.29911e+86	1.0625	-2.60477e+89	1.25	-2.60477e+89	0.984375	-2.60477e+89		1.5625	1.00443	1.82812	2.2615	1.78125	0.998004
0.9375	3.38411e+09	1.03125	4851.39	1.375	511.792	0.75	2798.59	1.07812	1.12921e+08		1.04688	1.00494e+06	1.125	260.401	1.28125	1.37272	0.90625	92.7357	1.1875	134524		0.9375	484.945	1.09375	29.5942	1.03125	35.3861	0.84375	41.0942	1.04688	295.587		0.90625	-2.08381e+89	1.125	-2.29911e+86	1.0625	-2.60477e+89	1.25	-2.60477e+89	0.984375	-2.60477e+89		1.5625	1.00443	1.82812	2.2615	1.78125	0.998004
0.9375	3.38411e+09	1.03125	4838.15	1.375	496.35	0.75	2746.55	1.07812	1.11815e+08		1.04688	1.00494e+06	1.14062	259.238	1.28125	1.26459	0.90625	91.7814	1.1875	133365		0.9375	484.945	1.09375	29.5799	1.03125	34.9327	0.84375	40.9947	1.04688	295.419		0.90625	-2.08381e+89	1.125	-2.29999e+86	1.0625	-2.60477e+89	1.25	-2.60477e+89	0.984375	-2.60477e+89		1.5625	1.00443	1.82812	2.2615	1.78125	0.998004
0.9375	3.38411e+09	1.03125	4823.85	1.375	488.698	0.75	2721.39	1.07812	1.10724e+08		1.0625	1.00494e+06	1.14062	258.839	1.28125	1.16563	0.90625	89.6767	1.1875	132504		0.9375	484.945	1.09375	29.5716	1.03125	34.6603	0.84375	40.8251	1.04688	295.257		0.921875	-2.08381e+89	1.125	-2.30151e+86	1.0625	-2.60477e+89	1.25	-2.60477e+89	0.984375	-2.60477e+89		1.5625	1.00443	1.82812	2.2615	1.79688	0.998004
0.9375	3.38411e+09	1.03125	4784.92	1.375	482.719	0.75	2647.48	1.09375	1.09572e+08		1.0625	1.00494e+06	1.14062	258.237	1.28125	1.14962	0.90625	87.6316	1.1875	131524		0.9375	484.945	1.09375	29.5648	1.03125	34.604	0.84375	40.7173	1.04688	295.236		0.921875	-2.08381e+89	1.14062	-2.30553e+86	1.0625	-2.60477e+89	1.25	-2.60477e+89	0.984375	-2.60477e+89		1.5625	1.00443	1.82812	2.2615	1.79688	0.998004
0.9375	3.38411e+09	1.03125	4773.64	1.375	472.494	0.75	2593.6	1.09375	1.07811e+08		1.0625	1.00494e+06	1.14062	257.422	1.28125	1.07875	0.90625	85.3644	1.1875	130668		0.9375	484.945	1.09375	29.5554	1.03125	34.433	0.84375	40.5646	1.04688	295.188		0.921875	-2.08381e+89	1.14062	-2.30553e+86	1.0625	-2.60477e+89	1.25	-2.60477e+89	0.984375	-2.60477e+89		1.5625	1.00443	1.82812	2.2615	1.79688	0.998004
0.9375	3.38411e+09	1.03125	4745.8	1.375	469.482	0.75	2539.6	1.09375	1.07158e+08		1.0625	1.00494e+06	1.14062	256.681	1.28125	1.03916	0.90625	83.2374	1.20312	130444		0.953125	484.945	1.09375	29.5516	1.03125	34.4145	0.84375	40.5005	1.04688	294.989		0.921875	-2.08381e+89	1.14062	-2.30919e+86	1.0625	-2.60477e+89	1.25	-2.60477e+89	0.984375	-2.60477e+89		1.5625	1.00443	1.84375	2.2615	1.79688	0.998004
0.9375	3.38411e+09	1.03125	4740.14	1.375	464.577	0.75	2473.45	1.09375	1.06258e+08		1.0625	1.00494e+06	1.14062	255.437	1.28125	1.02242	0.90625	80.5872	1.20312	129495		0.953125	484.945	1.09375	29.5348	1.03125	34.3113	0.84375	40.4067	1.04688	294.945		0.921875	-2.08381e+89	1.14062	-2.31059e+86	1.0625	-2.60477e+89	1.25	-2.60477e+89	0.984375	-2.60477e+89		1.5625	1.00443	1.84375	2.25469	1.79688	0.998004
0.96875	3.38411e+09	1.03125	4736.08	1.375	460.768	0.75	2430.52	1.09375	1.05097e+08		1.0625	1.00494e+06	1.14062	254.192	1.29688	0.990128	0.921875	79.4708	1.20312	129000		0.953125	484.945	1.09375	29.5291	1.03125	34.2119	0.84375	40.3389	1.04688	294.744		0.921875	-2.08381e+89	1.14062	-2.31059e+86	1.0625	-2.60477e+89	1.25	-2.60477e+89	0.984375	-2.60477e+89		1.57812	1.00443	1.84375	2.25469	1.79688	0.998004
0.96875	3.38411e+09	1.04688	4728.92	1.375	454.528	0.75	2358.84	1.09375	1.04269e+08		1.0625	1.00494e+06	1.14062	253.996	1.29688	0.943782	0.921875	78.2941	1.20312	127754		0.953125	484.945	1.09375	29.5232	1.03125	34.0573	0.84375	40.1879	1.04688	294.245		0.921875	-2.08381e+89	1.14062	-2.31059e+86	1.07812	-2.60477e+89	1.25	-2.60477e+89	0.984375	-2.60477e+89		1.57812	1.00443	1.84375	2.25469	1.79688	0.998004
0.96875	3.38411e+09	1.04688	4722.36	1.375	450.864	0.765625	2307.21	1.09375	1.03866e+08		1.0625	1.00494e+06	1.14062	253.623	1.29688	0.911563	0.921875	76.6864	1.20312	127370		0.953125	484.945	1.09375	29.5164	1.03125	33.9094	0.84375	40.1088	1.04688	293.202		0.921875	-2.08381e+89	1.14062	-2.32895e+86	1.07812	-2.60477e+89	1.26562	-2.60477e+89	0.984375	-2.60477e+89		1.57812	1.00443	1.84375	2.25469	1.79688	0.998004
0.96875	3.38411e+09	1.04688	4714.51	1.375	446.391	0.765625	2279.77	1.09375	1.02974e+08		1.0625	1.00494e+06	1.14062	253.105	1.29688	0.863402	0.921875	75.0632	1.20312	126791		0.953125	484.945	1.09375	29.5033	1.04688	33.7453	0.84375	40.0071	1.04688	292.84		0.921875	-2.08381e+89	1.14062	-2.34475e+86	1.07812	-2.60477e+89	1.26562	-2.60477e+89	0.984375	-2.60477e+89		1.57812	1.00443	1.84375	2.25469	1.79688	0.998004
0.96875	3.38411e+09	1.04688	4591.81	1.375	440.811	0.765625	2242.34	1.09375	1.00843e+08		1.0625	1.00494e+06	1.14062	252.674	1.29688	0.82627	0.921875	73.3993	1.20312	125881		0.953125	484.945	1.09375	29.4795	1.04688	33.522	0.84375	39.9358	1.0625	292.637		0.921875	-2.08381e+89	1.14062	-2.34475e+86	1.07812	-2.60477e+89	1.26562	-2.60477e+89	1	-2.60477e+89		1.57812	1.00443	1.84375	2.25469	1.79688	0.998004
0.96875	3.38411e+09	1.04688	4583.94	1.375	420.605	0.765625	2188.29	1.09375	1.00005e+08		1.0625	1.00494e+06	1.15625	251.95	1.29688	0.774643	0.921875	71.8278	1.20312	124874		0.953125	484.945	1.09375	29.4758	1.04688	33.3664	0.84375	39.8176	1.0625	292.637		0.921875	-2.08381e+89	1.14062	-2.34475e+86	1.07812	-2.60477e+89	1.26562	-2.60477e+89	1	-2.60477e+89		1.57812	1.00443	1.84375	2.24951	1.8125	0.998004
0.96875	3.38411e+09	1.04688	4577.41	1.375	416.472	0.765625	2164.57	1.09375	9.97163e+07		1.0625	1.00494e+06	1.15625	250.906	1.29688	0.731557	0.921875	69.8941	1.20312	124231		0.953125	484.945	1.10938	29.4619	1.04688	33.1684	0.84375	39.6222	1.0625	292.066		0.921875	-2.08381e+89	1.14062	-2.364e+86	1.07812	-2.60477e+89	1.26562	-2.60477e+89	1	-2.60477e+89		1.57812	1.00443	1.85938	2.24951	1.8125	0.998004
0.96875	3.38411e+09	1.04688	4549.78	1.39062	412.529	0.765625	2139.82	1.09375	9.93862e+07		1.07812	1.00494e+06	1.15625	250.238	1.29688	0.682892	0.921875	68.0315	1.20312	123527		0.953125	484.945	1.10938	29.4408	1.04688	32.9429	0.84375	39.5138	1.0625	291.674		0.921875	-2.08381e+89	1.15625	-2.364e+86	1.07812	-2.60477e+89	1.26562	-2.60477e+89	1	-2.60477e+89		1.57812	1.00443	1.85938	2.24951	1.8125	0.998004
0.96875	3.38411e+09	1.04688	4542.85	1.39062	403.1	0.765625	2094.26	1.09375	9.88346e+07		1.07812	1.00494e+06	1.15625	249.661	1.29688	0.626777	0.921875	66.3285	1.20312	122810		0.953125	484.945	1.10938	29.4348	1.04688	32.7095	0.84375	39.4527	1.0625	291.625		0.921875	-2.08381e+89	1.15625	-2.364e+86	1.07812	-2.60477e+89	1.26562	-2.60477e+89	1	-2.60477e+89		1.57812	1.00443	1.85938	2.24951	1.8125	0.998004
0.96875	3.38411e+09	1.04688	4502.03	1.39062	395.413	0.765625	2049.62	1.09375	9.79559e+07		1.07812	1.00494e+06	1.15625	248.84	1.29688	0.584036	0.921875	64.5951	1.21875	122136		0.953125	484.945	1.10938	29.4217	1.04688	32.4619	0.84375	39.3609	1.0625	291.625		0.921875	-2.08381e+89	1.15625	-2.364e+86	1.07812	-2.60477e+89	1.26562	-2.60477e+89	1	-2.60477e+89		1.59375	1.00439	1.85938	2.24951	1.8125	0.998004
0.96875	3.38411e+09	1.04688	4491.63	1.39062	389.072	0.765625	2013.26	1.09375	9.75787e+07		1.07812	1.00494e+06	1.15625	248.449	1.29688	0.541246	0.921875	62.9739	1.21875	121482		0.953125	484.945	1.10938	29.4141	1.04688	32.1756	0.859375	39.2516	1.0625	291.551		0.9375	-2.08381e+89	1.15625	-2.36835e+86	1.07812	-2.60477e+89	1.26562	-2.60477e+89	1	-2.60477e+89		1.59375	1.00439	1.85938	2.24951	1.8125	0.998004
0.96875	3.38411e+09	1.04688	4478.28	1.39062	382.06	0.765625	1979.87	1.10938	9.69372e+07		1.07812	1.00494e+06	1.15625	248.029	1.29688	0.505342	0.921875	61.4793	1.21875	121263		0.953125	484.945	1.10938	29.4087	1.04688	31.9359	0.859375	39.1683	1.0625	291.254		0.9375	-2.08381e+89	1.15625	-2.36835e+86	1.07812	-2.60477e+89	1.26562	-2.60477e+89	1	-2.60477e+89		1.59375	1.00364	1.85938	2.24951	1.8125	0.998004
0.96875	3.38411e+09	1.04688	4469.54	1.39062	377.017	0.765625	1958.79	1.10938	9.60448e+07		1.07812	1.00494e+06	1.15625	245.269	1.3125	0.452158	0.921875	59.9238	1.21875	121180		0.96875	484.945	1.10938	29.4048	1.04688	31.718	0.859375	39.0757	1.0625	290.785		0.9375	-2.08381e+89	1.15625	-2.36842e+86	1.07812	-2.60477e+89	1.26562	-2.60477e+89	1	-2.60477e+89		1.59375	1.00364	1.85938	2.24951	1.82812	0.998004
0.96875	3.38411e+09	1.04688	4460.7	1.39062	370.869	0.765625	1910.37	1.10938	9.51498e+07		1.07812	1.00494e+06	1.15625	244.839	1.3125	0.412697	0.921875	57.6172	1.21875	120258		0.96875	484.945	1.10938	29.3914	1.04688	31.3781	0.859375	39.0021	1.0625	290.549		0.9375	-2.08381e+89	1.15625	-2.36842e+86	1.07812	-2.60477e+89	1.26562	-2.60477e+89	1	-2.60477e+89		1.59375	1.00364	1.875	2.24951	1.82812	0.998004
0.96875	3.38411e+09	1.0625	4456.75	1.39062	363.693	0.765625	1858.13	1.10938	9.4369e+07		1.07812	1.00494e+06	1.15625	244.665	1.3125	0.375191	0.921875	54.6609	1.21875	120061		0.96875	484.945	1.10938	29.3909	1.04688	31.1761	0.859375	38.878	1.0625	290.121		0.9375	-2.08381e+89	1.15625	-2.36842e+86	1.07812	-2.60477e+89	1.26562	-2.60477e+89	1	-2.60477e+89		1.59375	1.00364	1.875	2.24951	1.82812	0.998004
0.984375	3.38411e+09	1.0625	4441.39	1.39062	355.428	0.765625	1805.59	1.10938	9.37293e+07		1.07812	1.00494e+06	1.15625	244.383	1.3125	0.342442	0.9375	52.5526	1.21875	119704		0.96875	484.945	1.10938	29.3868	1.04688	30.933	0.859375	38.7782	1.0625	290.11		0.9375	-2.08381e+89	1.15625	-2.36993e+86	1.07812	-2.60477e+89	1.26562	-2.60477e+89	1	-2.60477e+89		1.59375	1.00359	1.875	2.24951	1.82812	0.998004
0.984375	3.38411e+09	1.0625	4434.82	1.39062	348.665	0.765625	1739.16	1.10938	9.36278e+07		1.07812	1.00494e+06	1.15625	244.182	1.3125	0.311501	0.9375	49.7007	1.21875	119474		0.96875	484.945	1.10938	29.3728	1.0625	30.7395	0.859375	38.663	1.0625	289.626		0.9375	-2.08381e+89	1.15625	-2.37165e+86	1.09375	-2.60477e+89	1.26562	-2.60477e+89	1	-2.60477e+89		1.59375	1.00359	1.875	2.24951	1.82812	0.998004
0.984375	3.38411e+09	1.0625	4428.97	1.39062	348.285	0.765625	1687.9	1.10938	9.23565e+07		1.07812	1.00494e+06	1.17188	243.658	1.3125	0.306153	0.9375	47.0401	1.21875	118881		0.96875	484.945	1.10938	29.3652	1.0625	30.7065	0.859375	38.4928	1.07812	289.463		0.9375	-2.08381e+89	1.15625	-2.37553e+86	1.09375	-2.60477e+89	1.26562	-2.60477e+89	1	-2.60477e+89		1.59375	1.00359	1.875	2.24951	1.82812	0.998004
0.984375	3.38411e+09	1.0625	4420.1	1.39062	327.258	0.78125	1634.53	1.10938	9.18522e+07		1.07812	1.00494e+06	1.17188	242.744	1.3125	0.290466	0.9375	45.3291	1.21875	118546		0.96875	484.945	1.10938	29.3526	1.0625	30.6579	0.859375	38.4075	1.07812	289.211		0.9375	-2.08381e+89	1.15625	-2.38471e+86	1.09375	-2.60477e+89	1.28125	-2.60477e+89	1	-2.60477e+89		1.60938	1.00359	1.875	2.24951	1.82812	0.998004
0.984375	3.38411e+09	1.0625	4414.13	1.39062	320.912	0.78125	1614.94	1.10938	9.06179e+07		1.07812	1.00494e+06	1.17188	242.14	1.3125	0.281898	0.9375	44.1937	1.21875	117905		0.96875	484.945	1.125	29.3371	1.0625	30.5751	0.859375	38.2729	1.07812	288.816		0.9375	-2.08381e+89	1.17188	-2.39306e+86	1.09375	-2.60477e+89	1.28125	-2.60477e+89	1.01562	-2.60477e+89		1.60938	1.00359	1.875	2.24951	1.82812	0.998004
0.984375	3.38411e+09	1.0625	4406.27	1.39062	313.075	0.78125	1586.48	1.10938	9.00446e+07		1.09375	1.00494e+06	1.17188	241.902	1.3125	0.267495	0.9375	43.2037	1.21875	117367		0.96875	484.945	1.125	29.3325	1.0625	30.5064	0.859375	38.186	1.07812	288.665		0.9375	-2.08381e+89	1.17188	-2.39306e+86	1.09375	-2.60477e+89	1.28125	-2.60477e+89	1.01562	-2.60477e+89		1.60938	1.00357	1.89062	2.24951	1.82812	0.998004
0.984375	3.38411e+09	1.0625	4388.17	1.40625	310.017	0.78125	1555.1	1.10938	8.84891e+07		1.09375	1.00494e+06	1.17188	241.002	1.3125	0.25572	0.9375	42.3255	1.21875	116356		0.96875	484.945	1.125	29.3124	1.0625	30.4747	0.859375	38.0361	1.07812	288.541		0.9375	-2.08381e+89	1.17188	-2.39306e+86	1.09375	-2.60477e+89	1.28125	-2.60477e+89	1.01562	-2.60477e+89		1.60938	1.00357	1.89062	2.24951	1.84375	0.998004
0.984375	3.38411e+09	1.0625	4365.18	1.40625	299.099	0.78125	1519.52	1.10938	8.83267e+07		1.09375	1.00494e+06	1.17188	240.183	1.3125	0.246397	0.9375	41.4228	1.23438	115778		0.96875	484.945	1.125	29.3017	1.0625	30.4261	0.859375	37.8983	1.07812	288.461		0.9375	-2.08381e+89	1.17188	-2.39306e+86	1.09375	-2.60477e+89	1.28125	-2.60477e+89	1.01562	-2.60477e+89		1.60938	1.00357	1.89062	2.24951	1.84375	0.998004
0.984375	3.38411e+09	1.0625	4362.41	1.40625	297.45	0.78125	1498.42	1.10938	8.65448e+07		1.09375	1.00494e+06	1.17188	239.604	1.3125	0.229451	0.9375	40.1003	1.23438	115020		0.96875	484.945	1.125	29.293	1.0625	30.2757	0.859375	37.8143	1.07812	288.461		0.9375	-2.08381e+89	1.17188	-2.39351e+86	1.09375	-2.60477e+89	1.28125	-2.60477e+89	1.01562	-2.60477e+89		1.60938	1.00357	1.89062	2.24951	1.84375	0.998004
0.984375	3.38411e+09	1.0625	4351.14	1.40625	290.566	0.78125	1480.55	1.10938	8.56404e+07		1.09375	1.00494e+06	1.17188	239.347	1.3125	0.219237	0.9375	38.893	1.23438	114359		0.96875	484.945	1.125	29.2549	1.0625	30.1383	0.859375	37.7482	1.07812	288.379		0.9375	-2.08381e+89	1.17188	-2.39444e+86	1.09375	-2.60477e+89	1.28125	-2.60477e+89	1.01562	-2.60477e+89		1.60938	1.00357	1.89062	2.24951	1.84375	0.998004
0.984375	3.38411e+09	1.0625	4315.65	1.40625	282.905	0.78125	1444.8	1.125	8.54276e+07		1.09375	1.00494e+06	1.17188	239.036	1.32812	0.207319	0.9375	38.0517	1.23438	113147		0.96875	484.945	1.125	29.2478	1.0625	30.0372	0.859375	37.6243	1.07812	288.074		0.9375	-2.08381e+89	1.17188	-2.39587e+86	1.09375	-2.60477e+89	1.28125	-2.60477e+89	1.01562	-2.60477e+89		1.60938	1.00333	1.89062	2.24951	1.84375	0.998004
0.984375	3.38411e+09	1.0625	4307.05	1.40625	275.375	0.78125	1413.27	1.125	8.49617e+07		1.09375	1.00494e+06	1.17188	238.627	1.32812	0.198275	0.9375	37.3328	1.23438	112057		0.96875	484.945	1.125	29.2293	1.0625	29.9068	0.875	37.5316	1.07812	288.074		0.953125	-2.08381e+89	1.17188	-2.39587e+86	1.09375	-2.60477e+89	1.28125	-2.60477e+89	1.01562	-2.60477e+89		1.60938	1.00333	1.89062	2.24951	1.84375	0.998004
0.984375	3.38411e+09	1.07812	4274.05	1.40625	271.314	0.78125	1381.12	1.125	8.43713e+07		1.09375	1.00494e+06	1.1875	238.155	1.32812	0.190545	0.9375	36.1707	1.23438	110551		0.984375	484.945	1.125	29.2179	1.0625	29.7672	0.875	37.4572	1.07812	287.989		0.953125	-2.08381e+89	1.17188	-2.39587e+86	1.09375	-2.60477e+89	1.28125	-2.60477e+89	1.01562	-2.60477e+89		1.625	1.00333	1.89062	2.24951	1.84375	0.998004
0.984375	3.38411e+09	1.07812	4232.58	1.40625	266.546	0.78125	1363.02	1.125	8.42124e+07		1.09375	1.00494e+06	1.1875	237.668	1.32812	0.180142	0.9375	35.151	1.23438	109813		0.984375	484.945	1.125	29.2074	1.0625	29.6015	0.875	37.3347	1.07812	287.421		0.953125	-2.08381e+89	1.17188	-2.39587e+86	1.09375	-2.60477e+89	1.28125	-2.60477e+89	1.01562	-2.60477e+89		1.625	1.00333	1.90625	2.24951	1.84375	0.998004
0.984375	3.38411e+09	1.07812	4223.77	1.40625	262.249	0.78125	1349.81	1.125	8.38902e+07		1.09375	1.00494e+06	1.1875	236.96	1.32812	0.167995	0.9375	34.0517	1.23438	109409		0.984375	484.945	1.125	29.2004	1.0625	29.4168	0.875	37.2236	1.07812	287.145		0.953125	-2.08381e+89	1.17188	-2.39587e+86	1.09375	-2.60477e+89	1.28125	-2.60477e+89	1.01562	-2.60477e+89		1.625	1.00333	1.90625	2.24734	1.84375	0.998004
0.984375	3.38411e+09	1.07812	4215.75	1.40625	249.88	0.78125	1332.66	1.125	8.26382e+07		1.09375	1.00494e+06	1.1875	236.623	1.32812	0.154356	0.953125	33.0013	1.23438	108781		0.984375	484.945	1.125	29.1686	1.07812	29.2514	0.875	37.1499	1.07812	287.004		0.953125	-2.08381e+89	1.1875	-2.39587e+86	1.10938	-2.60477e+89	1.28125	-2.60477e+89	1.01562	-2.60477e+89		1.625	1.00332	1.90625	2.24734	1.85938	0.998004
1	3.38411e+09	1.07812	4206.03	1.40625	241.842	0.78125	1307.97	1.125	8.20257e+07		1.09375	1.00494e+06	1.1875	236.255	1.32812	0.138647	0.953125	32.4658	1.23438	107542		0.984375	484.945	1.125	29.1391	1.07812	29.0863	0.875	37.0167	1.09375	286.982		0.953125	-2.08381e+89	1.1875	-2.39587e+86	1.10938	-2.60477e+89	1.28125	-2.60477e+89	1.01562	-2.60477e+89		1.625	1.00332	1.90625	2.24734	1.85938	0.998004
1	3.38411e+09	1.07812	4202.69	1.40625	234.708	0.78125	1287.23	1.125	8.16751e+07		1.09375	1.00494e+06	1.1875	235.367	1.32812	0.129406	0.953125	31.5059	1.23438	106551		0.984375	484.945	1.14062	29.1056	1.07812	28.9467	0.875	36.8786	1.09375	286.097		0.953125	-2.08381e+89	1.1875	-2.41455e+86	1.10938	-2.60477e+89	1.28125	-2.60477e+89	1.03125	-2.60477e+89		1.625	1.00332	1.90625	2.24734	1.85938	0.998004
1	3.38411e+09	1.07812	4197.52	1.40625	228.997	0.78125	1262.41	1.125	8.14385e+07		1.09375	1.00494e+06	1.1875	234.188	1.32812	0.11858	0.953125	30.9586	1.23438	105650		0.984375	484.945	1.14062	29.0858	1.07812	28.7353	0.875	36.7896	1.09375	286.097		0.953125	-2.08381e+89	1.1875	-3.49895e+86	1.10938	-2.60477e+89	1.28125	-2.60477e+89	1.03125	-2.60477e+89		1.625	1.00332	1.90625	2.24734	1.85938	0.998004
1	3.38411e+09	1.07812	4196.22	1.40625	222.388	0.78125	1241.75	1.125	8.08954e+07		1.10938	1.00494e+06	1.1875	233.728	1.32812	0.104749	0.953125	30.2587	1.23438	105330		0.984375	484.945	1.14062	29.0849	1.07812	28.5577	0.875	36.6823	1.09375	285.987		0.953125	-2.08381e+89	1.1875	-3.51523e+86	1.10938	-2.60477e+89	1.28125	-2.60477e+89	1.03125	-2.60477e+89		1.625	1.00332	1.90625	2.24734	1.85938	0.998004
1	3.38411e+09	1.07812	4191.83	1.4375	219.38	0.78125	1220.57	1.125	7.96806e+07		1.10938	1.00494e+06	1.1875	233.249	1.32812	0.0957404	0.953125	29.6502	1.25	104487		0.984375	484.945	1.14062	29.0732	1.07812	28.3643	0.875	36.5905	1.09375	285.987		0.953125	-2.08381e+89	1.1875	-3.52621e+86	1.10938	-2.60477e+89	1.28125	-2.60477e+89	1.03125	-2.60477e+89		1.625	1.00318	1.92188	2.24357	1.85938	0.998004
1	3.38411e+09	1.07812	4191.01	1.4375	215.237	0.796875	1204.69	1.125	7.85619e+07		1.10938	1.00494e+06	1.1875	232.212	1.32812	0.084127	0.953125	28.4206	1.25	103943		0.984375	484.945	1.14062	29.0577	1.07812	28.2414	0.875	36.5308	1.09375	285.886		0.953125	-2.08381e+89	1.1875	-3.52952e+86	1.10938	-2.60477e+89	1.29688	-2.60477e+89	1.03125	-2.60477e+89		1.625	1.00318	1.92188	2.24357	1.85938	0.998004
1	3.38411e+09	1.07812	4186.56	1.4375	212.103	0.796875	1188.43	1.125	7.73811e+07		1.10938	1.00494e+06	1.1875	231.384	1.34375	0.0740198	0.953125	27.799	1.25	103486		0.984375	484.945	1.14062	29.0383	1.07812	28.1446	0.875	36.4072	1.09375	285.886		0.953125	-2.08381e+89	1.1875	-3.5308e+86	1.10938	-2.60477e+89	1.29688	-2.60477e+89	1.03125	-2.60477e+89		1.64062	1.00318	1.92188	2.24357	1.85938	0.998004
1	3.38411e+09	1.07812	4176.41	1.4375	210.714	0.796875	1174.26	1.125	7.54746e+07		1.10938	1.00494e+06	1.1875	230.294	1.34375	0.0723953	0.953125	27.1957	1.25	102945		0.984375	484.945	1.14062	29.0344	1.07812	28.1114	0.875	36.3377	1.09375	285.445		0.953125	-2.08381e+89	1.1875	-3.5308e+86	1.10938	-2.60477e+89	1.29688	-2.60477e+89	1.03125	-2.60477e+89		1.64062	1.00316	1.92188	2.21508	1.875	0.998004
1	3.38411e+09	1.07812	4173.14	1.4375	209.929	0.796875	1163.05	1.14062	7.49899e+07		1.10938	1.00494e+06	1.20312	230.119	1.34375	0.0694044	0.953125	26.6104	1.25	102392		0.984375	484.945	1.14062	29.0159	1.07812	28.0961	0.875	36.2238	1.09375	285.199		0.953125	-2.08381e+89	1.1875	-3.5308e+86	1.10938	-2.60477e+89	1.29688	-2.60477e+89	1.03125	-2.60477e+89		1.64062	1.00253	1.92188	2.21508	1.875	0.998004
1	3.38411e+09	1.07812	4170.72	1.4375	208.878	0.796875	1146.15	1.14062	7.39247e+07		1.10938	1.00494e+06	1.20312	229.717	1.34375	0.0673936	0.953125	26.0017	1.25	102144		0.984375	484.945	1.14062	29.011	1.07812	28.0716	0.875	36.132	1.09375	284.977		0.953125	-2.08381e+89	1.1875	-3.58642e+86	1.10938	-2.60477e+89	1.29688	-2.60477e+89	1.03125	-2.60477e+89		1.64062	1.00253	1.92188	2.21508	1.875	0.998004
1	3.38411e+09	1.09375	4164.15	1.4375	207.998	0.796875	1124.1	1.14062	7.27098e+07		1.10938	1.00494e+06	1.20312	228.864	1.34375	0.0639947	0.953125	25.2372	1.25	101315		1	484.945	1.14062	29.0064	1.07812	28.0524	0.875	36.0738	1.09375	284.595		0.953125	-2.08381e+89	1.1875	-3.58663e+86	1.10938	-2.60477e+89	1.29688	-2.60477e+89	1.03125	-2.60477e+89		1.64062	1.00253	1.92188	2.21508	1.875	0.998004
1	3.38411e+09	1.09375	4160.89	1.4375	206.858	0.796875	1106.31	1.14062	7.16161e+07		1.10938	1.00494e+06	1.20312	228.34	1.34375	0.0603785	0.953125	24.7591	1.25	100873		1	484.945	1.14062	28.9957	1.07812	28.0294	0.890625	35.9617	1.09375	284.593		0.96875	-2.08381e+89	1.20312	-3.59621e+86	1.10938	-2.60477e+89	1.29688	-2.60477e+89	1.03125	-2.60477e+89		1.64062	1.00253	1.92188	2.21508	1.875	0.998004
1	3.38411e+09	1.09375	4156.57	1.4375	206.501	0.796875	1088.85	1.14062	7.0451e+07		1.10938	1.00494e+06	1.20312	227.344	1.34375	0.058056	0.953125	24.1483	1.25	100776		1	484.945	1.14062	28.98	1.09375	27.9493	0.890625	35.8857	1.10938	284.508		0.96875	-2.08381e+89	1.20312	-3.64012e+86	1.10938	-2.60477e+89	1.29688	-2.60477e+89	1.03125	-2.60477e+89		1.64062	1.00253	1.9375	2.21508	1.875	0.998004
1	3.38411e+09	1.09375	4126.24	1.4375	204.132	0.796875	1075.73	1.14062	7.00159e+07		1.10938	1.00494e+06	1.20312	226.735	1.34375	0.0561073	0.953125	23.4495	1.25	100470		1	484.945	1.14062	28.9779	1.09375	27.8749	0.890625	35.8115	1.10938	284.196		0.96875	-2.08381e+89	1.20312	-3.69871e+86	1.10938	-2.60477e+89	1.29688	-2.60477e+89	1.03125	-2.60477e+89		1.64062	1.00253	1.9375	2.21508	1.875	0.998004
1.01562	3.38411e+09	1.09375	4121.11	1.4375	199.157	0.796875	1059.37	1.14062	6.938e+07		1.10938	1.00494e+06	1.20312	225.795	1.34375	0.053522	0.96875	22.79	1.25	99678.9		1	484.945	1.15625	28.9645	1.09375	27.8126	0.890625	35.7603	1.10938	284.193		0.96875	-2.08381e+89	1.20312	-3.69871e+86	1.125	-2.60477e+89	1.29688	-2.60477e+89	1.03125	-2.60477e+89		1.65625	1.00244	1.9375	2.21508	1.875	0.998004
1.01562	3.38411e+09	1.09375	4121.1	1.4375	197.449	0.796875	1048.37	1.14062	6.84675e+07		1.10938	1.00494e+06	1.20312	224.059	1.34375	0.0499353	0.96875	21.9856	1.26562	99047.3		1	484.945	1.15625	28.9484	1.09375	27.7605	0.890625	35.7042	1.10938	283.884		0.96875	-2.08381e+89	1.20312	-3.70037e+86	1.125	-2.60477e+89	1.29688	-2.60477e+89	1.03125	-2.60477e+89		1.65625	1.00244	1.9375	2.21508	1.875	0.998004
1.01562	3.38411e+09	1.09375	4119.22	1.4375	194.04	0.796875	1035.26	1.14062	6.82259e+07		1.125	1.00494e+06	1.20312	222.984	1.34375	0.0466489	0.96875	21.2818	1.26562	97850		1	484.945	1.15625	28.9426	1.09375	27.706	0.890625	35.6026	1.10938	283.884		0.96875	-2.08381e+89	1.20312	-3.70037e+86	1.125	-2.60477e+89	1.29688	-2.60477e+89	1.04688	-2.60477e+89		1.65625	1.00244	1.9375	2.21508	1.89062	0.998004
1.01562	3.38411e+09	1.09375	4114.22	1.4375	190.801	0.796875	1025.53	1.14062	6.7728e+07		1.125	1.00494e+06	1.20312	222.139	1.34375	0.0434041	0.96875	20.5196	1.26562	97476.8		1	484.945	1.15625	28.9246	1.09375	27.6011	0.890625	35.5524	1.10938	283.019		0.96875	-2.08381e+89	1.20312	-3.71859e+86	1.125	-2.60477e+89	1.29688	-2.60477e+89	1.04688	-2.60477e+89		1.65625	1.00244	1.9375	2.21508	1.89062	0.998004
1.01562	3.38411e+09	1.09375	4111.67	1.46875	188.137	0.796875	1011.57	1.14062	6.7497e+07		1.125	1.00494e+06	1.20312	220.687	1.34375	0.0406906	0.96875	19.9021	1.26562	97143.5		1	484.945	1.15625	28.9187	1.09375	27.5211	0.890625	35.4929	1.10938	282.937		0.96875	-2.08381e+89	1.20312	-3.78671e+86	1.125	-2.60477e+89	1.29688	-2.60477e+89	1.04688	-2.60477e+89		1.65625	1.00244	1.9375	2.21508	1.89062	0.998004
1.01562	3.38411e+09	1.09375	4105.79	1.46875	186.15	0.796875	995.361	1.14062	6.69022e+07		1.125	1.00494e+06	1.21875	220.445	1.35938	0.038015	0.96875	19.6104	1.26562	96677.3		1	484.945	1.15625	28.8977	1.09375	27.4629	0.890625	35.4505	1.10938	282.937		0.96875	-2.08381e+89	1.20312	-3.78978e+86	1.125	-2.60477e+89	1.29688	-2.60477e+89	1.04688	-2.60477e+89		1.65625	1.00244	1.95312	2.21508	1.89062	0.998004
1.01562	3.38411e+09	1.09375	4103.03	1.46875	184.431	0.796875	979.428	1.14062	6.66065e+07		1.125	1.00494e+06	1.21875	219.736	1.35938	0.03409	0.96875	19.0723	1.26562	96112.7		1	484.945	1.15625	28.887	1.09375	27.35	0.890625	35.3486	1.10938	282.937		0.96875	-2.08381e+89	1.20312	-3.79218e+86	1.125	-2.60477e+89	1.29688	-2.60477e+89	1.04688	-2.60477e+89		1.65625	1.00244	1.95312	2.21508	1.89062	0.998004
1.01562	3.38411e+09	1.09375	4099.74	1.46875	182.742	0.796875	962.733	1.14062	6.59447e+07		1.125	1.00494e+06	1.21875	219.279	1.35938	0.0313629	0.96875	18.5174	1.26562	95301.6		1	484.945	1.15625	28.8764	1.09375	27.2529	0.890625	35.274	1.10938	282.418		0.96875	-2.08381e+89	1.20312	-3.79218e+86	1.125	-2.60477e+89	1.29688	-2.60477e+89	1.04688	-2.60477e+89		1.65625	1.00211	1.95312	2.21508	1.89062	0.998004
1.01562	3.38411e+09	1.09375	4094.93	1.46875	179.489	0.8125	954.569	1.15625	6.58217e+07		1.125	1.00494e+06	1.21875	219.173	1.35938	0.0292117	0.96875	18.0744	1.26562	95117.9		1	484.945	1.15625	28.8707	1.09375	27.1328	0.890625	35.1463	1.10938	282.418		0.96875	-2.08381e+89	1.21875	-3.79218e+86	1.125	-2.60477e+89	1.29688	-2.60477e+89	1.04688	-2.60477e+89		1.65625	1.00207	1.95312	2.21508	1.89062	0.998004
1.01562	3.38411e+09	1.10938	4094.02	1.46875	177.277	0.8125	941.486	1.15625	6.53115e+07		1.125	1.00494e+06	1.21875	218.946	1.35938	0.0269089	0.96875	17.5902	1.26562	94673.9		1	484.945	1.15625	28.8572	1.09375	27.0355	0.890625	35.0611	1.10938	282.149		0.96875	-2.08381e+89	1.21875	-3.79984e+86	1.125	-2.60477e+89	1.29688	-2.60477e+89	1.04688	-2.60477e+89		1.67188	1.00207	1.95312	2.21508	1.89062	0.998004
1.01562	3.38411e+09	1.10938	4091.72	1.46875	175.635	0.8125	930.107	1.15625	6.48674e+07		1.125	1.00494e+06	1.21875	218.228	1.35938	0.0244606	0.96875	17.1282	1.26562	94191.7		1.01562	484.945	1.15625	28.8559	1.09375	26.9208	0.890625	34.9564	1.10938	282.149		0.96875	-2.08381e+89	1.21875	-3.81665e+86	1.125	-2.60477e+89	1.3125	-2.60477e+89	1.04688	-2.60477e+89		1.67188	1.00207	1.95312	2.21508	1.90625	0.998004
1.01562	3.38411e+09	1.10938	4085.88	1.46875	171.931	0.8125	913.182	1.15625	6.40979e+07		1.125	1.00494e+06	1.21875	218.036	1.35938	0.0220244	0.96875	16.6159	1.26562	93742.6		1.01562	484.945	1.15625	28.8229	1.10938	26.8538	0.890625	34.8727	1.10938	282.149		0.96875	-2.08381e+89	1.21875	-3.82036e+86	1.125	-2.60477e+89	1.3125	-2.60477e+89	1.04688	-2.60477e+89		1.67188	1.00207	1.95312	2.21497	1.90625	0.998004
1.01562	3.38411e+09	1.10938	4078.88	1.46875	170.024	0.8125	897.745	1.15625	6.29532e+07		1.125	1.00494e+06	1.21875	217.516	1.35938	0.0192807	0.96875	16.315	1.26562	93088.3		1.01562	484.945	1.17188	28.8156	1.10938	26.7647	0.890625	34.8224	1.125	281.902		0.984375	-2.08381e+89	1.21875	-3.82036e+86	1.125	-2.60477e+89	1.3125	-2.60477e+89	1.04688	-2.60477e+89		1.67188	1.00207	1.95312	2.21497	1.90625	0.998004
1.01562	3.38411e+09	1.10938	4028.32	1.46875	167.718	0.8125	888.888	1.15625	6.24576e+07		1.125	1.00494e+06	1.21875	217.13	1.35938	0.0171497	0.96875	15.9436	1.26562	92207.5		1.01562	484.945	1.17188	28.8155	1.10938	26.6834	0.890625	34.7311	1.125	281.83		0.984375	-2.08381e+89	1.21875	-3.82076e+86	1.125	-2.60477e+89	1.3125	-2.60477e+89	1.04688	-2.60477e+89		1.67188	1.00207	1.96875	2.21497	1.90625	0.998004
1.01562	3.38411e+09	1.10938	4026.54	1.46875	167.438	0.8125	875.37	1.15625	6.22067e+07		1.125	1.00494e+06	1.21875	216.998	1.35938	0.0169047	0.96875	15.4653	1.28125	91835.9		1.01562	484.945	1.17188	28.807	1.10938	26.6571	0.90625	34.6802	1.125	281.284		0.984375	-2.08381e+89	1.21875	-3.82076e+86	1.125	-2.60477e+89	1.3125	-2.60477e+89	1.04688	-2.60477e+89		1.67188	1.00207	1.96875	2.21497	1.90625	0.998004
1.01562	3.38411e+09	1.10938	4025.87	1.46875	162.584	0.8125	869.46	1.15625	6.1957e+07		1.14062	1.00494e+06	1.21875	216.315	1.35938	0.0157769	0.96875	15.0618	1.28125	91423.1		1.01562	484.945	1.17188	28.7866	1.10938	26.6171	0.90625	34.645	1.125	281.248		0.984375	-2.08381e+89	1.21875	-3.82076e+86	1.14062	-2.60477e+89	1.3125	-2.60477e+89	1.0625	-2.60477e+89		1.67188	1.00207	1.96875	2.21497	1.90625	0.998004
1.03125	3.38411e+09	1.10938	4001.95	1.46875	161.255	0.8125	858.052	1.15625	6.11979e+07		1.14062	1.00494e+06	1.23438	215.841	1.35938	0.0152132	0.984375	14.5564	1.28125	90467.2		1.01562	484.945	1.17188	28.7661	1.10938	26.6117	0.90625	34.554	1.125	281.028		0.984375	-2.08381e+89	1.21875	-3.82137e+86	1.14062	-2.60477e+89	1.3125	-2.60477e+89	1.0625	-2.60477e+89		1.67188	1.00207	1.96875	2.21497	1.90625	0.998004
1.03125	3.38411e+09	1.10938	4000.37	1.5	158.649	0.8125	844.574	1.15625	6.02712e+07		1.14062	1.00494e+06	1.23438	215.763	1.375	0.0146689	0.984375	14.1428	1.28125	89367.6		1.01562	484.611	1.17188	28.7607	1.10938	26.5488	0.90625	34.4427	1.125	280.925		0.984375	-2.08381e+89	1.21875	-3.82137e+86	1.14062	-2.60477e+89	1.3125	-2.60477e+89	1.0625	-2.60477e+89		1.67188	1.00201	1.96875	2.21497	1.90625	0.998004
1.03125	3.38411e+09	1.10938	3993.65	1.5	157.635	0.8125	839.645	1.15625	5.99263e+07		1.14062	1.00494e+06	1.23438	214.914	1.375	0.0141671	0.984375	13.6573	1.28125	88894.9		1.01562	484.611	1.17188	28.7511	1.10938	26.5254	0.90625	34.366	1.125	280.337		0.984375	-2.08381e+89	1.21875	-3.82137e+86	1.14062	-2.60477e+89	1.3125	-2.60477e+89	1.0625	-2.60477e+89		1.67188	1.00201	1.96875	2.20599	1.90625	0.998004
1.03125	3.38411e+09	1.10938	3987.8	1.5	156.385	0.8125	824.928	1.15625	5.94391e+07		1.14062	1.00494e+06	1.23438	214.437	1.375	0.0134072	0.984375	13.127	1.28125	87898.5		1.01562	484.611	1.17188	28.7449	1.10938	26.5142	0.90625	34.3228	1.125	280.241		0.984375	-2.08381e+89	1.23438	-3.82137e+86	1.14062	-2.60477e+89	1.3125	-2.60477e+89	1.0625	-2.60477e+89		1.6875	1.00197	1.96875	2.20599	1.92188	0.998004
1.03125	3.38411e+09	1.10938	3986.51	1.5	154.956	0.8125	816.655	1.15625	5.87019e+07		1.14062	1.00494e+06	1.23438	214.392	1.375	0.0128513	0.984375	12.7473	1.28125	87377.9		1.01562	484.611	1.17188	28.7331	1.10938	26.4712	0.90625	34.249	1.125	280.072		0.984375	-2.08381e+89	1.23438	-3.82137e+86	1.14062	-2.60477e+89	1.3125	-2.60477e+89	1.0625	-2.60477e+89		1.6875	1.00197	1.96875	2.20599	1.92188	0.998004
1.03125	3.38411e+09	1.125	3978.85	1.5	153.333	0.8125	804.189	1.15625	5.84341e+07		1.14062	1.00494e+06	1.23438	213.866	1.375	0.0120687	0.984375	12.3891	1.28125	86629.1		1.01562	484.611	1.17188	28.7272	1.10938	26.4381	0.90625	34.1891	1.125	279.798		0.984375	-2.08381e+89	1.23438	-3.82137e+86	1.14062	-2.60477e+89	1.3125	-2.60477e+89	1.0625	-2.60477e+89		1.6875	1.00197	1.98438	2.20599	1.92188	0.998004
1.03125	3.38411e+09	1.125	3975.59	1.5	152.233	0.8125	790.793	1.17188	5.81201e+07		1.14062	1.00494e+06	1.23438	213.426	1.375	0.0114515	0.984375	11.9791	1.28125	86237.5		1.01562	484.611	1.17188	28.7244	1.10938	26.3663	0.90625	34.1185	1.125	279.798		0.984375	-2.08381e+89	1.23438	-3.82284e+86	1.14062	-2.60477e+89	1.3125	-2.60477e+89	1.0625	-2.60477e+89		1.6875	1.00197	1.98438	2.20599	1.92188	0.998004
1.03125	3.38411e+09	1.125	3971.66	1.5	150.26	0.8125	779.616	1.17188	5.74139e+07		1.14062	1.00494e+06	1.23438	212.933	1.375	0.0105853	0.984375	11.7458	1.28125	85157.5		1.01562	484.611	1.17188	28.7108	1.125	26.2811	0.90625	34.0765	1.125	279.686		0.984375	-2.08381e+89	1.23438	-3.82284e+86	1.14062	-2.60477e+89	1.3125	-2.60477e+89	1.0625	-2.60477e+89		1.6875	1.00197	1.98438	2.20599	1.92188	0.998004
1.03125	3.38411e+09	1.125	3971.66	1.5	148.965	0.8125	769.711	1.17188	5.71598e+07		1.14062	1.00494e+06	1.23438	212.525	1.375	0.00988517	0.984375	11.4348	1.28125	84446.4		1.01562	484.611	1.17188	28.6934	1.125	26.22	0.90625	34.0247	1.125	279.62		0.984375	-2.08381e+89	1.23438	-3.82284e+86	1.14062	-2.60477e+89	1.3125	-2.60477e+89	1.0625	-2.60477e+89		1.6875	1.00191	1.98438	2.20599	1.92188	0.998004
1.03125	3.38411e+09	1.125	3968.21	1.5	147.266	0.8125	761.702	1.17188	5.66864e+07		1.14062	1.00494e+06	1.23438	211.776	1.375	0.00914517	0.984375	11.1105	1.3125	83934.9		1.03125	484.611	1.1875	28.6879	1.125	26.1769	0.90625	33.9752	1.14062	279.01		0.984375	-2.08381e+89	1.23438	-3.86168e+86	1.14062	-2.60477e+89	1.3125	-2.60477e+89	1.0625	-2.60477e+89		1.6875	1.00191	1.98438	2.20599	1.92188	0.998004
1.03125	3.38411e+09	1.125	3949.09	1.5	146.458	0.8125	753.46	1.17188	5.58471e+07		1.14062	1.00494e+06	1.23438	211.313	1.375	0.00843436	0.984375	10.6923	1.3125	83649.8		1.03125	484.611	1.1875	28.6823	1.125	26.1398	0.90625	33.9196	1.14062	278.539		0.984375	-2.08381e+89	1.23438	-3.86168e+86	1.14062	-2.60477e+89	1.3125	-2.60477e+89	1.0625	-2.60477e+89		1.6875	1.00191	1.98438	2.20599	1.92188	0.998004
1.03125	3.38411e+09	1.125	3938.74	1.5	145.027	0.828125	746.588	1.17188	5.57035e+07		1.14062	1.00494e+06	1.23438	210.694	1.375	0.00781532	0.984375	10.3877	1.3125	83324		1.03125	484.611	1.1875	28.6797	1.125	26.0687	0.90625	33.864	1.14062	278.539		0.984375	-2.08381e+89	1.23438	-3.86168e+86	1.14062	-2.60477e+89	1.32812	-2.60477e+89	1.0625	-2.60477e+89		1.70312	1.00191	2	2.20599	1.9375	0.998004
1.03125	3.38411e+09	1.125	3936.72	1.5	144.314	0.828125	740.203	1.17188	5.56198e+07		1.14062	1.00494e+06	1.25	209.885	1.39062	0.00725161	0.984375	10.0263	1.3125	82925.7		1.03125	484.611	1.1875	28.6723	1.125	25.9944	0.90625	33.7903	1.14062	278.238		1	-2.08381e+89	1.23438	-3.86168e+86	1.15625	-2.60477e+89	1.32812	-2.60477e+89	1.0625	-2.60477e+89		1.70312	1.00191	2	2.20599	1.9375	0.998004
1.03125	3.38411e+09	1.125	3918.77	1.5	143.761	0.828125	733.121	1.17188	5.46363e+07		1.15625	1.00494e+06	1.25	209.524	1.39062	0.00664287	0.984375	9.66393	1.3125	82531.2		1.03125	484.611	1.1875	28.6414	1.125	25.9657	0.90625	33.7199	1.14062	278.069		1	-2.08381e+89	1.23438	-3.86168e+86	1.15625	-2.60477e+89	1.32812	-2.60477e+89	1.07812	-2.60477e+89		1.70312	1.00191	2	2.20599	1.9375	0.998004
1.03125	3.38411e+09	1.125	3914	1.5	143.027	0.828125	726.942	1.17188	5.40964e+07		1.15625	1.00494e+06	1.25	209.361	1.39062	0.00603896	0.984375	9.48604	1.3125	81854.7		1.03125	484.611	1.1875	28.6218	1.125	25.9279	0.90625	33.6711	1.14062	278.054		1	-2.08381e+89	1.23438	-3.86168e+86	1.15625	-2.60477e+89	1.32812	-2.60477e+89	1.07812	-2.60477e+89		1.70312	1.00173	2	2.20599	1.9375	0.998004
1.04688	3.38411e+09	1.125	3895.4	1.53125	141.964	0.828125	718.844	1.17188	5.38597e+07		1.15625	1.00494e+06	1.25	209.125	1.39062	0.00542553	1	9.20479	1.3125	81540.1		1.03125	484.611	1.1875	28.6154	1.125	25.8216	0.921875	33.6373	1.14062	277.945		1	-2.08381e+89	1.25	-3.86181e+86	1.15625	-2.60477e+89	1.32812	-2.60477e+89	1.07812	-2.60477e+89		1.70312	1.00173	2	2.20599	1.9375	0.998004
1.04688	3.38411e+09	1.125	3891.15	1.53125	140.699	0.828125	711.3	1.17188	5.33186e+07		1.15625	1.00494e+06	1.25	208.857	1.39062	0.00488676	1	9.01805	1.3125	81002.4		1.03125	484.611	1.1875	28.6133	1.125	25.7519	0.921875	33.5276	1.14062	277.888		1	-2.08381e+89	1.25	-3.86181e+86	1.15625	-2.60477e+89	1.32812	-2.60477e+89	1.07812	-2.60477e+89		1.70312	1.00173	2	2.20599	1.9375	0.998004
1.04688	3.38411e+09	1.125	3882.38	1.53125	138.818	0.828125	705.87	1.17188	5.25606e+07		1.15625	1.00494e+06	1.25	208.426	1.39062	0.00419734	1	8.75055	1.3125	80592.8		1.03125	484.611	1.1875	28.6122	1.125	25.6623	0.921875	33.4597	1.14062	277.298		1	-2.08381e+89	1.25	-3.86181e+86	1.15625	-2.60477e+89	1.32812	-2.60477e+89	1.07812	-2.60477e+89		1.70312	1.00173	2	2.20599	1.9375	0.998004
1.04688	3.38411e+09	1.125	3878.66	1.53125	136.856	0.828125	691.899	1.17188	5.21247e+07		1.15625	1.00494e+06	1.25	208.3	1.39062	0.00369579	1	8.56806	1.3125	79859.2		1.03125	484.611	1.1875	28.6065	1.125	25.5775	0.921875	33.3939	1.14062	277.298		1	-2.08381e+89	1.25	-3.86181e+86	1.15625	-2.60477e+89	1.32812	-2.60477e+89	1.07812	-2.60477e+89		1.70312	1.00173	2	2.20599	1.9375	0.998004
1.04688	3.38411e+09	1.14062	3873.94	1.53125	136.166	0.828125	681.178	1.17188	5.18246e+07		1.15625	1.00494e+06	1.25	207.742	1.39062	0.00361522	1	8.30962	1.3125	79003.7		1.03125	484.611	1.1875	28.5974	1.125	25.5711	0.921875	33.3283	1.14062	277.22		1	-2.08381e+89	1.25	-3.86181e+86	1.15625	-2.60477e+89	1.32812	-2.60477e+89	1.07812	-2.60477e+89		1.70312	1.00173	2.01562	2.20599	1.9375	0.998004
1.04688	3.38411e+09	1.14062	3873.61	1.53125	135.974	0.828125	675.312	1.17188	5.11622e+07		1.15625	1.00494e+06	1.25	207.738	1.39062	0.0034436	1	8.12325	1.3125	78072.1		1.03125	484.611	1.1875	28.5884	1.14062	25.5568	0.921875	33.2562	1.14062	276.87		1	-2.08381e+89	1.25	-3.86181e+86	1.15625	-2.60477e+89	1.32812	-2.60477e+89	1.07812	-2.60477e+89		1.70312	1.00173	2.01562	2.20599	1.95312	0.998004
[truncated: 1,033 more rows]
[truncated: 94 more columns]
