# Supplementary material for: Swarming genetic algorithm: A nested fully coupled hybrid of genetic algorithm and particle swarm optimization
Source: PLoS One. 2022 Sep 23;17(9):e0275094. doi: 10.1371/journal.pone.0275094 (PMC9506650; doi:10.1371/journal.pone.0275094)
Supplement: S3 File — (XLSX) [file pone.0275094.s003.xlsx]

## Sheet: Set B (CEC 2017)
FUNCTION 1											FUNCTION 3											FUNCTION 4											FUNCTION 5											FUNCTION 6
PSO		GA		SGA		PGPHEA		HPSOM			PSO		GA		SGA		PGPHEA		HPSOM			PSO		GA		SGA		PGPHEA		HPSOM			PSO		GA		SGA		PGPHEA		HPSOM			PSO		GA		SGA
CPU time	Fitness	CPU time	Fitness	CPU time	Fitness	CPU time	Fitness	CPU time	Fitness		CPU time	Fitness	CPU time	Fitness	CPU time	Fitness	CPU time	Fitness	CPU time	Fitness		CPU time	Fitness	CPU time	Fitness	CPU time	Fitness	CPU time	Fitness	CPU time	Fitness		CPU time	Fitness	CPU time	Fitness	CPU time	Fitness	CPU time	Fitness	CPU time	Fitness		CPU time	Fitness	CPU time	Fitness	CPU time	Fitness
0.03125	1.11628e+11	0.015625	1.32135e+11	0	1.45568e+11	0.015625	1.26896e+11	0.03125	1.17695e+11		0	3.77072e+06	0.015625	1.46282e+07	0.015625	7.79367e+06	0.03125	8.14263e+06	0.015625	3.74036e+06		0.015625	31922	0	41923.7	0	43586.3	0	38327.1	0.015625	34202.7		0.015625	1307.83	0.015625	1327.43	0	1385.87	0	1333.75	0	1318.87		0.015625	714.292	0.015625	716.287	0.015625	721.855
0.03125	1.11338e+11	0.03125	1.07159e+11	0	1.44349e+11	0.015625	1.14402e+11	0.03125	1.16455e+11		0.015625	1.08144e+06	0.015625	2.13598e+06	0.015625	852738	0.03125	3.24047e+06	0.015625	1.78822e+06		0.015625	31876.1	0	32669.1	0.015625	41581.1	0	34974.2	0.015625	33385.8		0.015625	1307.65	0.015625	1259.32	0.015625	1383.29	0	1290.63	0	1317.68		0.015625	714.001	0.015625	707.785	0.015625	720.222
0.03125	1.10168e+11	0.03125	9.09286e+10	0	1.43075e+11	0.015625	1.02523e+11	0.03125	1.16185e+11		0.015625	854305	0.015625	991958	0.015625	681820	0.03125	1.57293e+06	0.015625	1.39093e+06		0.015625	30749.5	0	27136.7	0.015625	39857.3	0.015625	31733.1	0.015625	33277.1		0.015625	1305.04	0.015625	1204.57	0.015625	1381.1	0	1249.97	0.015625	1316.26		0.015625	713.317	0.015625	702.668	0.015625	719.788
0.03125	1.09965e+11	0.03125	8.23105e+10	0	1.42118e+11	0.015625	9.49033e+10	0.03125	1.15336e+11		0.015625	720306	0.015625	546771	0.015625	561845	0.03125	940795	0.015625	829414		0.03125	30456.6	0	23652.3	0.015625	38783.9	0.015625	28401.2	0.015625	32270.4		0.015625	1304.86	0.015625	1169.23	0.015625	1379.22	0	1219.4	0.015625	1315.27		0.015625	712.884	0.015625	699.141	0.03125	718.89
0.03125	1.09113e+11	0.03125	7.62376e+10	0.015625	1.41538e+11	0.015625	9.01053e+10	0.03125	1.15232e+11		0.015625	638913	0.015625	277514	0.015625	549185	0.03125	368290	0.015625	563428		0.03125	29449.8	0	21956.1	0.015625	37461.5	0.015625	26916.7	0.015625	31692.8		0.015625	1302.21	0.015625	1148.27	0.015625	1377.89	0.015625	1199.92	0.015625	1315.14		0.015625	712.16	0.015625	696.973	0.03125	718.389
0.03125	1.08769e+11	0.03125	7.25669e+10	0.015625	1.41328e+11	0.015625	8.7038e+10	0.03125	1.1484e+11		0.015625	474010	0.015625	237145	0.015625	535244	0.03125	309104	0.015625	511138		0.03125	28798	0.015625	20549.3	0.015625	36468.6	0.015625	25581.4	0.015625	31455.1		0.015625	1301.07	0.015625	1134.23	0.015625	1375.7	0.015625	1181.06	0.015625	1314.43		0.03125	711.733	0.015625	695.421	0.03125	718.018
0.03125	1.08527e+11	0.03125	7.05867e+10	0.015625	1.40518e+11	0.015625	8.48884e+10	0.078125	1.14757e+11		0.015625	460236	0.03125	214588	0.015625	521554	0.03125	281614	0.015625	502008		0.03125	28314.7	0.015625	19746.2	0.015625	35403.7	0.015625	24530.7	0.015625	30992.3		0.015625	1300.8	0.03125	1122.04	0.015625	1373.16	0.015625	1172.51	0.015625	1314.2		0.03125	711.494	0.03125	693.705	0.03125	717.486
0.03125	1.08432e+11	0.03125	6.88548e+10	0.015625	1.39879e+11	0.015625	8.29608e+10	0.078125	1.14582e+11		0.015625	455991	0.03125	205138	0.015625	519722	0.046875	262481	0.015625	500351		0.03125	28035	0.015625	18938.7	0.015625	34546.1	0.015625	23707.5	0.015625	30508.4		0.015625	1300.18	0.03125	1110.58	0.015625	1370.53	0.015625	1164.93	0.015625	1313.7		0.03125	711.147	0.03125	692.069	0.03125	717.23
0.046875	1.08222e+11	0.078125	6.7914e+10	0.015625	1.39703e+11	0.03125	8.15743e+10	0.078125	1.14544e+11		0.015625	442505	0.03125	200901	0.03125	517120	0.046875	250508	0.03125	494670		0.03125	27677.7	0.015625	18272.3	0.015625	33493.9	0.015625	23194.7	0.015625	30180.7		0.03125	1298.87	0.03125	1101.74	0.015625	1369.39	0.015625	1157.66	0.015625	1313.38		0.03125	710.967	0.03125	691.091	0.03125	716.682
0.046875	1.0791e+11	0.078125	6.68933e+10	0.015625	1.3903e+11	0.03125	8.04455e+10	0.078125	1.14544e+11		0.015625	439375	0.03125	198112	0.03125	513857	0.046875	236524	0.03125	491502		0.03125	27097.1	0.015625	17775	0.015625	32311.9	0.015625	22650	0.03125	29664.8		0.03125	1298.47	0.03125	1095.23	0.015625	1368.03	0.015625	1147.67	0.015625	1312.79		0.03125	710.607	0.03125	690.375	0.046875	716.391
0.046875	1.0786e+11	0.078125	6.57966e+10	0.015625	1.38503e+11	0.03125	7.94093e+10	0.078125	1.14352e+11		0.015625	438624	0.03125	194650	0.03125	513172	0.046875	227973	0.03125	490221		0.03125	26678.7	0.015625	17326.7	0.015625	31519.5	0.015625	22083.3	0.03125	29404.4		0.03125	1297.27	0.03125	1088.04	0.03125	1366.51	0.015625	1143.83	0.03125	1311.71		0.03125	710.443	0.03125	689.457	0.046875	716.099
0.046875	1.07581e+11	0.078125	6.49171e+10	0.015625	1.37991e+11	0.03125	7.83613e+10	0.078125	1.14119e+11		0.03125	437840	0.03125	192343	0.03125	510007	0.046875	222944	0.03125	482620		0.03125	26513.3	0.015625	16972.2	0.03125	30415.6	0.015625	21207.9	0.03125	29040.1		0.03125	1296.86	0.03125	1083.1	0.03125	1364.76	0.015625	1136.36	0.03125	1311.54		0.046875	710.241	0.03125	688.706	0.046875	715.767
0.046875	1.07532e+11	0.078125	6.38859e+10	0.015625	1.37157e+11	0.03125	7.74439e+10	0.078125	1.13892e+11		0.03125	434249	0.03125	190811	0.03125	502779	0.046875	214934	0.03125	481244		0.03125	26020.5	0.015625	16521.2	0.03125	29519	0.015625	20638.7	0.03125	28589		0.03125	1296.39	0.03125	1078.31	0.03125	1362.86	0.015625	1130.61	0.03125	1311.54		0.046875	710.006	0.046875	688.19	0.046875	715.525
0.046875	1.07532e+11	0.078125	6.28492e+10	0.015625	1.36645e+11	0.03125	7.63892e+10	0.078125	1.13613e+11		0.03125	434204	0.03125	190106	0.03125	501096	0.046875	213483	0.03125	480715		0.046875	25899.9	0.015625	16157.4	0.03125	28635.3	0.015625	20057.4	0.03125	28303.6		0.03125	1296.39	0.03125	1073.95	0.03125	1362.44	0.015625	1127.36	0.03125	1311.53		0.046875	709.738	0.046875	687.413	0.046875	715.186
0.046875	1.07532e+11	0.125	6.15325e+10	0.03125	1.36412e+11	0.03125	7.50266e+10	0.125	1.13563e+11		0.03125	431416	0.03125	189467	0.03125	499719	0.046875	212342	0.03125	479494		0.046875	25743.1	0.03125	15763.1	0.03125	28011.1	0.03125	19321.7	0.03125	28105.3		0.03125	1296.25	0.046875	1069.23	0.03125	1360.29	0.03125	1122.79	0.03125	1310.16		0.046875	709.11	0.046875	687.013	0.046875	714.924
0.046875	1.074e+11	0.125	6.06434e+10	0.03125	1.36081e+11	0.03125	7.38443e+10	0.125	1.13338e+11		0.03125	428782	0.046875	188809	0.03125	495204	0.046875	211976	0.03125	477612		0.046875	25651	0.03125	15459.1	0.03125	27355.3	0.03125	18765.2	0.03125	27896.5		0.03125	1294.09	0.046875	1066.64	0.03125	1359.76	0.03125	1119.74	0.03125	1310.16		0.046875	709.012	0.046875	686.516	0.0625	714.764
0.046875	1.074e+11	0.125	5.97862e+10	0.03125	1.35717e+11	0.03125	7.29053e+10	0.125	1.13281e+11		0.03125	425539	0.046875	188531	0.03125	493084	0.046875	210850	0.046875	477590		0.046875	25417.5	0.03125	14959.3	0.03125	26808.4	0.03125	18348.5	0.03125	27460		0.03125	1294.09	0.046875	1063.64	0.03125	1358.67	0.03125	1115.15	0.03125	1310.16		0.046875	708.497	0.046875	686.202	0.0625	714.527
0.046875	1.07327e+11	0.125	5.90546e+10	0.03125	1.35096e+11	0.03125	7.18075e+10	0.125	1.13117e+11		0.03125	425266	0.046875	188211	0.046875	491012	0.046875	209352	0.046875	476565		0.046875	25268.4	0.03125	14663.4	0.03125	26396.5	0.03125	17934.8	0.03125	27092.9		0.046875	1294.09	0.046875	1061.4	0.03125	1357.68	0.03125	1112.22	0.03125	1309.88		0.046875	708.441	0.046875	685.493	0.0625	714.353
0.078125	1.07327e+11	0.125	5.85114e+10	0.03125	1.34005e+11	0.03125	7.07631e+10	0.125	1.12842e+11		0.03125	422767	0.046875	188001	0.046875	490928	0.046875	207920	0.046875	474673		0.046875	24851.1	0.03125	14386.8	0.03125	25800.7	0.03125	17406.7	0.046875	26942.9		0.046875	1293.54	0.046875	1058.42	0.03125	1355.81	0.03125	1108.87	0.046875	1309.58		0.0625	708.391	0.0625	684.904	0.0625	713.759
0.078125	1.07286e+11	0.171875	5.78265e+10	0.03125	1.34004e+11	0.03125	6.98487e+10	0.125	1.12842e+11		0.03125	422530	0.046875	187881	0.046875	490500	0.09375	207060	0.046875	473286		0.046875	24701.8	0.03125	14142.6	0.03125	25626.9	0.03125	16959.8	0.046875	26651.9		0.046875	1293.48	0.046875	1055.32	0.046875	1355.38	0.03125	1105.31	0.046875	1308.06		0.0625	708.15	0.0625	684.436	0.0625	713.759
0.078125	1.07273e+11	0.171875	5.71216e+10	0.03125	1.06979e+11	0.046875	6.88628e+10	0.125	1.12842e+11		0.03125	421691	0.046875	187739	0.046875	429869	0.09375	206102	0.046875	471222		0.046875	24379.9	0.03125	13815.8	0.046875	20266.3	0.03125	16635.2	0.046875	26380.3		0.046875	1293.48	0.046875	1050.9	0.046875	1277.07	0.03125	1102.04	0.046875	1307.97		0.0625	707.974	0.0625	683.826	0.078125	704.474
0.078125	1.07215e+11	0.171875	5.64336e+10	0.03125	1.06254e+11	0.046875	6.82276e+10	0.125	1.12494e+11		0.046875	421220	0.046875	187394	0.046875	427866	0.09375	204927	0.046875	470085		0.046875	24118.9	0.03125	13513.8	0.046875	19896.2	0.03125	16231.7	0.046875	25963.2		0.046875	1293.48	0.0625	1047.14	0.046875	1274.85	0.03125	1100.05	0.046875	1307.84		0.0625	707.754	0.0625	683.368	0.078125	703.712
0.078125	1.07163e+11	0.171875	5.56701e+10	0.03125	1.06041e+11	0.046875	6.71018e+10	0.171875	1.12494e+11		0.046875	420905	0.046875	187332	0.046875	426772	0.09375	204506	0.046875	468275		0.046875	23954.1	0.03125	13234.1	0.046875	19740.8	0.03125	15864.7	0.046875	25471		0.046875	1293.42	0.0625	1043.88	0.046875	1273.84	0.03125	1096.05	0.046875	1307.39		0.0625	707.597	0.0625	683.034	0.078125	703.29
0.078125	1.07119e+11	0.171875	5.50614e+10	0.03125	1.06021e+11	0.046875	6.6259e+10	0.171875	1.12489e+11		0.046875	419108	0.046875	187255	0.046875	425812	0.09375	204259	0.046875	467728		0.0625	23742.5	0.046875	12994	0.046875	19522	0.03125	15596.1	0.046875	25039.9		0.046875	1293.16	0.0625	1041.99	0.046875	1273.09	0.03125	1093.44	0.046875	1306.75		0.0625	707.379	0.0625	682.544	0.078125	703.145
0.078125	1.07107e+11	0.21875	5.42954e+10	0.046875	1.05907e+11	0.046875	6.52025e+10	0.171875	1.12421e+11		0.046875	419108	0.0625	187237	0.046875	422401	0.09375	203853	0.0625	466642		0.0625	23517.4	0.046875	12726.7	0.046875	19436.6	0.046875	15147.6	0.046875	24907.8		0.046875	1293.12	0.0625	1038.74	0.046875	1272.65	0.046875	1091.32	0.046875	1306.55		0.0625	707.379	0.0625	682.227	0.078125	702.622
0.078125	1.07107e+11	0.21875	5.35215e+10	0.046875	1.05882e+11	0.046875	6.43278e+10	0.171875	1.1241e+11		0.046875	418002	0.0625	187190	0.046875	421815	0.09375	203693	0.0625	466546		0.0625	23303	0.046875	12481.7	0.046875	19334.1	0.046875	14779.8	0.046875	24631.4		0.0625	1293	0.0625	1036.16	0.046875	1272.19	0.046875	1088.8	0.046875	1306.55		0.078125	707.236	0.078125	681.707	0.078125	702.585
0.078125	1.07099e+11	0.21875	5.29235e+10	0.046875	1.05763e+11	0.046875	6.34736e+10	0.171875	1.12331e+11		0.046875	417229	0.0625	186890	0.0625	420758	0.09375	203371	0.0625	464290		0.0625	23157.5	0.046875	12230.4	0.046875	19160.3	0.046875	14498.4	0.046875	24573.1		0.0625	1292.56	0.0625	1034.17	0.0625	1271.83	0.046875	1086.45	0.0625	1306.21		0.078125	707.164	0.078125	681.059	0.09375	702.336
0.078125	1.07099e+11	0.21875	5.24532e+10	0.046875	1.05722e+11	0.046875	6.30209e+10	0.171875	1.12331e+11		0.046875	414726	0.0625	186890	0.0625	419950	0.09375	202921	0.0625	464212		0.0625	22991.5	0.046875	12058.2	0.046875	19031.3	0.046875	14201.2	0.0625	24270.3		0.0625	1292.4	0.0625	1031.6	0.0625	1271.83	0.046875	1084.18	0.0625	1306.07		0.078125	707.164	0.078125	680.604	0.09375	702.142
0.109375	1.06833e+11	0.21875	5.18999e+10	0.046875	1.05619e+11	0.046875	6.21469e+10	0.171875	1.12035e+11		0.046875	413414	0.0625	186665	0.0625	418790	0.09375	202670	0.0625	463154		0.0625	22716.4	0.046875	11768.9	0.046875	18949.3	0.046875	13932.6	0.0625	23983.9		0.0625	1292.4	0.078125	1030.3	0.0625	1271.42	0.046875	1082.44	0.0625	1305.61		0.078125	707.164	0.078125	680.151	0.09375	702.135
0.109375	1.06812e+11	0.265625	5.12626e+10	0.046875	1.054e+11	0.046875	6.1308e+10	0.171875	1.12035e+11		0.046875	412398	0.0625	186611	0.0625	418025	0.140625	202625	0.0625	462359		0.0625	22493.4	0.046875	11483.1	0.046875	18816.8	0.046875	13654.4	0.0625	23826.4		0.0625	1292.4	0.078125	1027.83	0.0625	1271.02	0.046875	1081.18	0.0625	1304.61		0.078125	706.997	0.078125	679.724	0.09375	702.016
0.109375	1.06584e+11	0.265625	5.05072e+10	0.046875	1.054e+11	0.09375	6.06206e+10	0.171875	1.12004e+11		0.046875	412104	0.0625	186611	0.0625	417838	0.140625	202407	0.0625	462359		0.0625	22342.1	0.046875	11327.1	0.0625	18699.3	0.046875	13444.7	0.0625	23629.3		0.0625	1292.4	0.078125	1025.76	0.0625	1269.85	0.046875	1079.69	0.0625	1304.33		0.09375	706.872	0.078125	679.377	0.09375	701.854
0.109375	1.06584e+11	0.265625	4.96078e+10	0.0625	1.054e+11	0.09375	5.95974e+10	0.21875	1.11806e+11		0.0625	412104	0.0625	186584	0.0625	417838	0.140625	202248	0.0625	461342		0.0625	22285.4	0.046875	11135.2	0.0625	18551.7	0.046875	13097.9	0.0625	23156.1		0.0625	1291.94	0.078125	1023.98	0.0625	1269.63	0.046875	1078.56	0.0625	1304.33		0.09375	706.848	0.078125	679.002	0.109375	701.699
0.109375	1.06584e+11	0.265625	4.89643e+10	0.0625	1.054e+11	0.09375	5.85865e+10	0.21875	1.11806e+11		0.0625	412104	0.0625	186570	0.0625	417838	0.140625	201865	0.078125	460990		0.078125	22150.4	0.0625	10966.5	0.0625	18413	0.046875	12847.1	0.0625	23008.6		0.0625	1291.94	0.078125	1021.14	0.0625	1269.38	0.046875	1077	0.0625	1303.92		0.09375	706.767	0.09375	678.411	0.109375	701.509
0.109375	1.06584e+11	0.265625	4.84532e+10	0.0625	1.054e+11	0.09375	5.78254e+10	0.21875	1.11806e+11		0.0625	411845	0.0625	186459	0.0625	417838	0.140625	201667	0.078125	458561		0.078125	22033.1	0.0625	10831.5	0.0625	18295.8	0.046875	12559.5	0.0625	22732.1		0.0625	1291.37	0.078125	1018.99	0.0625	1269.38	0.046875	1075.52	0.0625	1303.72		0.09375	706.667	0.09375	677.976	0.109375	701.278
0.109375	1.06584e+11	0.3125	4.78827e+10	0.0625	1.054e+11	0.09375	5.67996e+10	0.21875	1.11645e+11		0.0625	411845	0.078125	186173	0.0625	416768	0.140625	201638	0.078125	457886		0.078125	21871.5	0.0625	10607.6	0.0625	18174.1	0.046875	12285.8	0.0625	22531.5		0.078125	1290.96	0.078125	1017.25	0.0625	1269.38	0.0625	1074.04	0.0625	1303.43		0.09375	706.663	0.09375	677.663	0.109375	701.029
0.109375	1.06584e+11	0.3125	4.7211e+10	0.0625	1.054e+11	0.09375	5.62595e+10	0.21875	1.11632e+11		0.0625	411845	0.078125	185947	0.0625	415863	0.140625	201302	0.078125	453424		0.078125	21770.2	0.0625	10413.2	0.0625	18143.3	0.046875	11984.2	0.0625	22466.1		0.078125	1290.96	0.078125	1014.87	0.0625	1269.38	0.0625	1072.14	0.078125	1303.32		0.09375	706.593	0.09375	677.486	0.109375	701.026
0.109375	1.06396e+11	0.3125	4.64845e+10	0.0625	1.054e+11	0.09375	5.5301e+10	0.21875	1.11632e+11		0.0625	409269	0.078125	185924	0.0625	415641	0.140625	201282	0.078125	452970		0.078125	21581	0.0625	10199.4	0.0625	18005.3	0.0625	11751.4	0.078125	22176.7		0.078125	1289.66	0.09375	1013.42	0.078125	1269.38	0.0625	1070.55	0.078125	1303.14		0.109375	706.512	0.09375	677.253	0.109375	700.795
0.140625	1.06146e+11	0.3125	4.59331e+10	0.0625	1.05342e+11	0.09375	5.46683e+10	0.21875	1.11604e+11		0.0625	408938	0.078125	185805	0.078125	415641	0.140625	201187	0.078125	451599		0.078125	21244.5	0.0625	10076	0.0625	17752.9	0.0625	11499.2	0.078125	21784.2		0.078125	1289.66	0.09375	1011.43	0.078125	1269.33	0.0625	1069.82	0.078125	1303.14		0.109375	706.512	0.09375	676.86	0.125	700.658
0.140625	1.06035e+11	0.3125	4.54383e+10	0.0625	1.05342e+11	0.09375	5.39603e+10	0.21875	1.11604e+11		0.0625	408059	0.078125	185805	0.078125	414041	0.140625	201028	0.078125	451493		0.078125	21226.9	0.0625	9911.31	0.0625	17636.8	0.0625	11316	0.078125	21657.1		0.078125	1289.54	0.09375	1009.98	0.078125	1269.16	0.0625	1068.59	0.078125	1303.14		0.109375	706.363	0.09375	676.449	0.125	700.361
0.140625	1.05939e+11	0.359375	4.48532e+10	0.0625	1.05164e+11	0.09375	5.31881e+10	0.265625	1.11604e+11		0.0625	406915	0.078125	185488	0.078125	414041	0.140625	200901	0.078125	451493		0.078125	21112	0.0625	9718.1	0.0625	17569.3	0.0625	11108.5	0.078125	21413.5		0.078125	1289.32	0.09375	1007.9	0.078125	1268.55	0.0625	1066.5	0.078125	1303.14		0.109375	706.346	0.109375	676.058	0.125	700.293
0.140625	1.0585e+11	0.359375	4.43068e+10	0.0625	1.05164e+11	0.15625	5.22974e+10	0.265625	1.11575e+11		0.0625	406574	0.078125	185435	0.078125	414041	0.1875	200840	0.078125	451177		0.078125	20994	0.0625	9602.1	0.0625	17537.6	0.0625	10989.6	0.078125	21194.1		0.078125	1289.04	0.09375	1006.63	0.078125	1268.55	0.0625	1064.49	0.078125	1301.89		0.109375	706.311	0.109375	675.606	0.125	700.293
0.140625	1.05813e+11	0.359375	4.37577e+10	0.078125	8.57859e+10	0.15625	5.15584e+10	0.265625	1.11503e+11		0.078125	406537	0.078125	185376	0.078125	370368	0.1875	200681	0.09375	450964		0.09375	20697.3	0.0625	9443.33	0.078125	13029.1	0.0625	10805.2	0.078125	21068.6		0.078125	1288.91	0.09375	1004.1	0.078125	1206.52	0.0625	1062.42	0.078125	1300.76		0.109375	706.237	0.109375	675.261	0.125	691.895
0.140625	1.05688e+11	0.359375	4.33276e+10	0.078125	8.52721e+10	0.15625	5.08569e+10	0.265625	1.11491e+11		0.078125	406537	0.09375	184965	0.078125	366873	0.1875	200335	0.09375	450605		0.09375	20431	0.078125	9246.88	0.078125	12869.1	0.0625	10576.4	0.078125	20873.3		0.09375	1288.43	0.09375	1002.82	0.078125	1204.78	0.0625	1060.98	0.078125	1300.24		0.109375	706.075	0.109375	675.065	0.140625	691.604
0.140625	1.05688e+11	0.359375	4.27736e+10	0.078125	8.5087e+10	0.15625	5.05514e+10	0.265625	1.11421e+11		0.078125	406527	0.09375	184960	0.078125	365478	0.1875	200335	0.09375	450605		0.09375	20347.8	0.078125	9047.05	0.078125	12677.9	0.0625	10402.2	0.078125	20739.7		0.09375	1288.32	0.09375	1000.8	0.078125	1204.49	0.0625	1059.14	0.09375	1300.24		0.125	705.983	0.109375	674.73	0.140625	691.323
0.140625	1.05626e+11	0.40625	4.23341e+10	0.078125	8.5087e+10	0.15625	4.99204e+10	0.265625	1.11276e+11		0.078125	406202	0.09375	184910	0.078125	363865	0.1875	199881	0.09375	447785		0.09375	20245.8	0.078125	8916.67	0.078125	12618.2	0.0625	10217.1	0.078125	20503.9		0.09375	1288.17	0.109375	999.548	0.09375	1204.04	0.0625	1057.99	0.09375	1300.18		0.125	705.968	0.109375	674.588	0.140625	691.218
0.140625	1.05626e+11	0.40625	4.1865e+10	0.078125	8.50017e+10	0.15625	4.92736e+10	0.265625	1.11276e+11		0.078125	404975	0.09375	184910	0.078125	361536	0.1875	199791	0.09375	447375		0.09375	20009.5	0.078125	8778.47	0.078125	12452	0.0625	10009.9	0.09375	20388		0.09375	1288.17	0.109375	998.397	0.09375	1203.62	0.078125	1057.25	0.09375	1299.99		0.125	705.659	0.125	674.429	0.140625	691.218
0.140625	1.05626e+11	0.40625	4.13128e+10	0.078125	8.50017e+10	0.15625	4.85917e+10	0.265625	1.11276e+11		0.078125	404884	0.09375	184396	0.078125	361536	0.1875	199528	0.09375	446844		0.09375	19859.5	0.078125	8664.61	0.078125	12434.3	0.0625	9825.87	0.09375	20283.9		0.09375	1288.17	0.109375	996.392	0.09375	1203.62	0.078125	1055.77	0.09375	1299.21		0.125	705.578	0.125	674.255	0.140625	691.118
0.15625	1.05626e+11	0.40625	4.06555e+10	0.078125	8.50017e+10	0.15625	4.80055e+10	0.296875	1.11252e+11		0.078125	404031	0.09375	184112	0.09375	361536	0.1875	199528	0.09375	445897		0.09375	19763.8	0.078125	8544.96	0.078125	12391.5	0.078125	9699.62	0.09375	20173.6		0.09375	1288.17	0.109375	994.803	0.09375	1203.62	0.078125	1054.28	0.09375	1299		0.125	705.332	0.125	673.915	0.140625	691.117
0.15625	1.05591e+11	0.40625	4.01287e+10	0.078125	8.50017e+10	0.15625	4.74914e+10	0.296875	1.11252e+11		0.078125	403742	0.09375	184034	0.09375	361536	0.1875	199228	0.09375	445572		0.09375	19665.4	0.078125	8460.74	0.078125	12371.5	0.078125	9597.59	0.09375	19834		0.09375	1288.14	0.109375	993.474	0.09375	1203.49	0.078125	1052.27	0.09375	1299		0.125	705.251	0.125	673.647	0.15625	691.117
0.15625	1.05442e+11	0.40625	3.977e+10	0.078125	8.50017e+10	0.15625	4.69784e+10	0.296875	1.11252e+11		0.078125	402177	0.09375	183985	0.09375	361139	0.1875	199153	0.109375	445164		0.09375	19503.9	0.078125	8313.32	0.078125	12345.3	0.078125	9427.53	0.09375	19652.4		0.09375	1288.14	0.109375	991.731	0.09375	1202.85	0.078125	1051.68	0.09375	1299		0.125	704.959	0.125	673.403	0.15625	691.081
0.15625	1.05442e+11	0.453125	3.93265e+10	0.09375	8.50017e+10	0.15625	4.65182e+10	0.296875	1.11147e+11		0.078125	401016	0.09375	183930	0.09375	361139	0.1875	199086	0.109375	442685		0.09375	19189.5	0.078125	8198.08	0.09375	12331.6	0.078125	9287.97	0.09375	19493.2		0.09375	1288.11	0.109375	989.411	0.09375	1202.85	0.078125	1050.51	0.109375	1298.6		0.140625	704.899	0.125	673.177	0.15625	690.962
0.15625	1.05442e+11	0.453125	3.89399e+10	0.09375	8.50017e+10	0.203125	4.58411e+10	0.296875	1.11147e+11		0.078125	400979	0.09375	183930	0.09375	360968	0.1875	198750	0.109375	440564		0.109375	19066.9	0.09375	8079.56	0.09375	12319.8	0.078125	9114.31	0.09375	19376.3		0.109375	1287.69	0.109375	987.611	0.09375	1202.39	0.078125	1050.16	0.109375	1298.58		0.140625	704.866	0.125	673.021	0.15625	690.902
0.15625	1.05383e+11	0.453125	3.84176e+10	0.09375	8.50017e+10	0.203125	4.54845e+10	0.296875	1.11147e+11		0.09375	400979	0.109375	183826	0.09375	360943	0.203125	198750	0.109375	440564		0.109375	18793.5	0.09375	7994.22	0.09375	12277.5	0.078125	8946.74	0.09375	19125.1		0.109375	1287.69	0.125	986.417	0.09375	1202.39	0.078125	1048.54	0.109375	1298.43		0.140625	704.788	0.140625	672.834	0.15625	690.781
0.15625	1.05383e+11	0.453125	3.79904e+10	0.09375	8.50017e+10	0.203125	4.50144e+10	0.296875	1.10968e+11		0.09375	398045	0.109375	183798	0.09375	360943	0.203125	198652	0.109375	440286		0.109375	18682.5	0.09375	7851.7	0.09375	12277.5	0.078125	8817.07	0.09375	18803.3		0.109375	1287.04	0.125	985.14	0.109375	1201.95	0.078125	1046.21	0.109375	1297.6		0.140625	704.691	0.140625	672.646	0.171875	690.758
0.15625	1.05203e+11	0.5	3.74846e+10	0.09375	8.50017e+10	0.203125	4.43836e+10	0.296875	1.10968e+11		0.09375	398045	0.109375	183798	0.09375	360824	0.203125	198545	0.109375	440233		0.109375	18513.1	0.09375	7733.2	0.09375	12181.9	0.078125	8697.66	0.109375	18548.9		0.109375	1287.04	0.125	984.431	0.109375	1201.95	0.078125	1045.66	0.109375	1297.55		0.140625	704.648	0.140625	672.356	0.171875	690.685
0.15625	1.05203e+11	0.5	3.70528e+10	0.09375	8.50017e+10	0.203125	4.38591e+10	0.296875	1.10968e+11		0.09375	396675	0.109375	183798	0.09375	360718	0.203125	198516	0.109375	438084		0.109375	18370.8	0.09375	7619.38	0.09375	12172.8	0.078125	8565.78	0.109375	18498.7		0.109375	1287.04	0.125	983.114	0.109375	1201.95	0.09375	1044.9	0.109375	1295.62		0.140625	704.536	0.140625	672.193	0.171875	690.576
0.203125	1.05203e+11	0.5	3.66236e+10	0.09375	8.50017e+10	0.203125	4.32531e+10	0.34375	1.10874e+11		0.09375	396257	0.109375	183798	0.109375	360558	0.203125	198501	0.109375	437195		0.109375	18316.1	0.09375	7531.7	0.09375	12148.9	0.09375	8444.05	0.109375	18330		0.109375	1286.85	0.125	981.046	0.109375	1201.95	0.09375	1044.37	0.109375	1295.62		0.140625	704.531	0.140625	671.902	0.171875	690.576
0.203125	1.05203e+11	0.5	3.62029e+10	0.09375	8.50017e+10	0.203125	4.26593e+10	0.34375	1.10779e+11		0.09375	396257	0.109375	183697	0.109375	360558	0.203125	198137	0.125	436202		0.109375	18207	0.09375	7449.26	0.09375	12105.6	0.09375	8282.75	0.109375	18249.2		0.109375	1286.42	0.125	979.397	0.109375	1201.95	0.09375	1043.47	0.109375	1295.62		0.15625	704.442	0.140625	671.764	0.171875	690.564
0.203125	1.0516e+11	0.5	3.57841e+10	0.09375	8.50017e+10	0.203125	4.20776e+10	0.34375	1.10779e+11		0.09375	395961	0.109375	183592	0.109375	360558	0.203125	197821	0.125	435445		0.109375	18110	0.09375	7347.53	0.09375	12082.4	0.09375	8159.83	0.109375	18059		0.109375	1286.42	0.125	978.407	0.109375	1201.95	0.09375	1042.85	0.125	1295.23		0.15625	704.442	0.140625	671.666	0.171875	690.563
0.203125	1.0504e+11	0.5	3.53641e+10	0.09375	8.50017e+10	0.203125	4.16611e+10	0.34375	1.10569e+11		0.09375	394842	0.109375	183592	0.109375	360558	0.203125	197769	0.125	435066		0.109375	17948.2	0.09375	7217.38	0.09375	12076.7	0.09375	8034.21	0.109375	17915.4		0.109375	1286.42	0.140625	977.082	0.109375	1201.77	0.09375	1041.76	0.125	1295.23		0.15625	704.325	0.15625	671.51	0.1875	690.562
0.203125	1.04881e+11	0.53125	3.50731e+10	0.109375	8.50017e+10	0.203125	4.12519e+10	0.34375	1.10348e+11		0.09375	394823	0.109375	183581	0.109375	360558	0.203125	197769	0.125	435066		0.109375	17836.5	0.109375	7160.01	0.109375	12057	0.09375	7915.34	0.109375	17602.4		0.125	1286.42	0.140625	975.765	0.109375	1201.77	0.09375	1040.87	0.125	1295.21		0.15625	704.11	0.15625	671.383	0.1875	690.401
0.203125	1.04881e+11	0.53125	3.46526e+10	0.109375	8.50017e+10	0.203125	4.07131e+10	0.34375	1.10045e+11		0.09375	394790	0.109375	183354	0.109375	360558	0.203125	197769	0.125	433554		0.125	17730.9	0.109375	7052.58	0.109375	12057	0.09375	7775.27	0.109375	17505.8		0.125	1286.42	0.140625	974.118	0.109375	1201.77	0.09375	1038.7	0.125	1295.21		0.15625	704.069	0.15625	671.287	0.1875	690.401
0.203125	1.04881e+11	0.53125	3.42892e+10	0.109375	6.85801e+10	0.34375	4.02208e+10	0.34375	1.10045e+11		0.109375	394013	0.125	183321	0.109375	338205	0.203125	197769	0.125	433485		0.125	17619.7	0.109375	6945.66	0.109375	9288.88	0.09375	7661.48	0.109375	17347.1		0.125	1286.42	0.140625	973.227	0.125	1159.66	0.09375	1037.44	0.125	1294.41		0.15625	704.068	0.15625	671.138	0.1875	682.438
0.203125	1.04876e+11	0.53125	3.38852e+10	0.109375	6.83931e+10	0.34375	3.97334e+10	0.34375	1.10045e+11		0.109375	393725	0.125	183305	0.109375	338205	0.203125	197687	0.140625	433277		0.125	17558.7	0.109375	6856.81	0.109375	9232.37	0.09375	7534.64	0.125	17235.7		0.125	1286.42	0.140625	971.911	0.125	1157.76	0.09375	1035.84	0.125	1293.95		0.15625	704.05	0.15625	671.008	0.1875	682.174
0.203125	1.04842e+11	0.53125	3.36056e+10	0.109375	6.83931e+10	0.34375	3.92228e+10	0.390625	1.09676e+11		0.109375	393699	0.125	183284	0.109375	337606	0.21875	197590	0.140625	433277		0.125	17467.7	0.109375	6746.89	0.109375	9232.37	0.09375	7427.7	0.125	17134.3		0.125	1286.42	0.140625	970.984	0.125	1157.76	0.09375	1034.08	0.125	1293.6		0.171875	703.949	0.15625	670.883	0.203125	682.084
0.203125	1.04815e+11	0.5625	3.32225e+10	0.109375	6.83931e+10	0.34375	3.86684e+10	0.390625	1.09517e+11		0.109375	393699	0.125	183258	0.109375	337349	0.21875	197393	0.140625	432707		0.125	17296.9	0.109375	6656.71	0.109375	9230.13	0.09375	7329.81	0.125	17087.9		0.125	1285.88	0.140625	969.216	0.125	1157.76	0.109375	1033.71	0.125	1293.6		0.171875	703.788	0.171875	670.796	0.203125	682.084
0.21875	1.04815e+11	0.5625	3.28428e+10	0.109375	6.83931e+10	0.34375	3.82125e+10	0.390625	1.09438e+11		0.109375	392303	0.125	183076	0.125	336949	0.21875	197381	0.140625	432029		0.125	17217.1	0.109375	6551.42	0.109375	9230.13	0.09375	7238.21	0.125	17014.3		0.125	1285.88	0.140625	967.761	0.125	1157.76	0.109375	1032.57	0.125	1293.5		0.171875	703.697	0.171875	670.654	0.203125	682.084
0.21875	1.04785e+11	0.5625	3.25924e+10	0.109375	6.83931e+10	0.34375	3.77931e+10	0.390625	1.09438e+11		0.109375	392188	0.125	182973	0.125	336441	0.21875	197381	0.140625	431185		0.125	17213.6	0.109375	6446.07	0.109375	9230.13	0.109375	7152.05	0.125	16960.7		0.125	1284.57	0.15625	966.837	0.125	1157.76	0.109375	1032.11	0.140625	1293.14		0.171875	703.577	0.171875	670.531	0.203125	682.073
0.21875	1.04785e+11	0.5625	3.22006e+10	0.109375	6.83931e+10	0.34375	3.75187e+10	0.390625	1.09309e+11		0.109375	391284	0.125	182960	0.125	336251	0.21875	197296	0.140625	430402		0.125	17146.8	0.109375	6363.67	0.109375	9230.13	0.109375	7045.09	0.125	16888		0.140625	1284.57	0.15625	965.572	0.125	1157.76	0.109375	1031.04	0.140625	1292.9		0.171875	703.482	0.171875	670.396	0.203125	682.061
0.21875	1.04692e+11	0.5625	3.18345e+10	0.109375	6.83931e+10	0.34375	3.71492e+10	0.390625	1.09195e+11		0.109375	391284	0.125	182933	0.125	336251	0.21875	197296	0.140625	429825		0.125	17095.5	0.125	6267.41	0.125	9217.57	0.109375	6976.62	0.125	16700.2		0.140625	1284.57	0.15625	964.29	0.125	1157.76	0.109375	1030.65	0.140625	1292.2		0.171875	703.396	0.171875	670.279	0.21875	682.008
0.21875	1.04667e+11	0.5625	3.14822e+10	0.125	6.83931e+10	0.34375	3.68558e+10	0.390625	1.09139e+11		0.109375	391284	0.125	182933	0.125	336112	0.21875	197201	0.140625	429567		0.140625	17068.6	0.125	6202.46	0.125	9217.57	0.109375	6889.38	0.125	16568.6		0.140625	1284.57	0.15625	962.619	0.125	1157.76	0.109375	1030.11	0.140625	1292.2		0.1875	703.229	0.171875	670.143	0.21875	682.008
0.21875	1.04667e+11	0.5625	3.09924e+10	0.125	6.83931e+10	0.34375	3.64734e+10	0.390625	1.09137e+11		0.109375	391284	0.140625	182933	0.125	336112	0.21875	197032	0.140625	429422		0.140625	17061.5	0.125	6129.56	0.125	9209	0.109375	6822.46	0.125	16509.4		0.140625	1284.57	0.15625	961.237	0.140625	1157.76	0.109375	1028.98	0.140625	1292.2		0.1875	703.133	0.171875	670.023	0.21875	682.008
0.21875	1.04666e+11	0.578125	3.07341e+10	0.125	6.83931e+10	0.421875	3.61168e+10	0.390625	1.09016e+11		0.125	390798	0.140625	182869	0.125	336112	0.21875	196987	0.15625	429414		0.140625	16970.2	0.125	6054.57	0.125	9209	0.109375	6752.32	0.125	16378.6		0.140625	1284.57	0.15625	959.717	0.140625	1157.76	0.109375	1028.2	0.140625	1292.2		0.1875	703.073	0.1875	669.959	0.21875	682.008
0.21875	1.04532e+11	0.578125	3.02563e+10	0.125	6.83931e+10	0.421875	3.57546e+10	0.421875	1.08968e+11		0.125	390798	0.140625	182869	0.125	336112	0.21875	196987	0.15625	429414		0.140625	16802.8	0.125	5994.87	0.125	9198.52	0.109375	6668.79	0.140625	16274.7		0.140625	1284.57	0.15625	958.361	0.140625	1157.76	0.109375	1026.53	0.140625	1292.2		0.1875	703.03	0.1875	669.829	0.21875	681.971
0.21875	1.04321e+11	0.578125	2.98806e+10	0.125	6.83931e+10	0.421875	3.54433e+10	0.421875	1.08793e+11		0.125	390450	0.140625	182869	0.125	336112	0.234375	196987	0.15625	429093		0.140625	16698.9	0.125	5922.34	0.125	9198.52	0.109375	6557.42	0.140625	16261.3		0.140625	1284.57	0.171875	957.318	0.140625	1157.76	0.109375	1025.82	0.140625	1292.2		0.1875	702.965	0.1875	669.764	0.21875	681.97
0.21875	1.0411e+11	0.578125	2.95939e+10	0.125	6.83931e+10	0.421875	3.50498e+10	0.421875	1.0858e+11		0.125	390307	0.140625	182817	0.125	336112	0.234375	196908	0.15625	429093		0.140625	16598.6	0.125	5848.57	0.125	9198.52	0.109375	6451.34	0.140625	16143.4		0.140625	1284.57	0.171875	956.562	0.140625	1157.76	0.125	1024.36	0.15625	1292.2		0.1875	702.94	0.1875	669.632	0.234375	681.97
0.234375	1.04057e+11	0.578125	2.92892e+10	0.125	6.83931e+10	0.421875	3.45672e+10	0.421875	1.08433e+11		0.125	390307	0.140625	182813	0.125	336112	0.234375	196908	0.15625	428584		0.140625	16517.9	0.125	5758.75	0.125	9198.52	0.109375	6344.22	0.140625	16034.1		0.15625	1283.97	0.171875	955.876	0.140625	1157.76	0.125	1023.81	0.15625	1291.29		0.1875	702.814	0.1875	669.487	0.234375	681.938
0.234375	1.03829e+11	0.578125	2.90383e+10	0.125	6.83931e+10	0.421875	3.42415e+10	0.421875	1.08368e+11		0.125	390307	0.140625	182813	0.140625	335768	0.234375	196908	0.15625	428122		0.140625	16431.6	0.125	5654.27	0.125	9187.52	0.125	6237.72	0.140625	15915.2		0.15625	1283.41	0.171875	955.124	0.140625	1157.76	0.125	1022.98	0.15625	1291.03		0.203125	702.76	0.1875	669.281	0.234375	681.938
0.234375	1.03829e+11	0.578125	2.87109e+10	0.125	6.83931e+10	0.421875	3.39414e+10	0.421875	1.08333e+11		0.125	390210	0.140625	182813	0.140625	335768	0.234375	196834	0.15625	427788		0.140625	16341.8	0.140625	5594.13	0.125	9187.52	0.125	6139.1	0.140625	15894.6		0.15625	1283.41	0.171875	953.621	0.140625	1157.76	0.125	1021.75	0.15625	1291.01		0.203125	702.7	0.1875	669.133	0.234375	681.938
0.234375	1.03654e+11	0.578125	2.84781e+10	0.125	6.83931e+10	0.421875	3.36048e+10	0.421875	1.08251e+11		0.125	389778	0.140625	182813	0.140625	335768	0.234375	196708	0.15625	427359		0.140625	16271.6	0.140625	5519.87	0.125	9187.52	0.125	6068.34	0.140625	15716.3		0.15625	1283.41	0.171875	951.935	0.140625	1157.76	0.125	1021.61	0.15625	1290.76		0.203125	702.653	0.203125	669.033	0.234375	681.938
0.234375	1.03607e+11	0.59375	2.81377e+10	0.140625	6.83931e+10	0.421875	3.33506e+10	0.421875	1.08251e+11		0.125	389097	0.15625	182813	0.140625	335160	0.234375	196602	0.171875	426853		0.15625	16225	0.140625	5479.85	0.140625	9187.52	0.125	6011.03	0.140625	15653.6		0.15625	1283.41	0.171875	951.274	0.15625	1157.7	0.125	1020.78	0.15625	1290.49		0.203125	702.557	0.203125	668.927	0.25	681.938
0.234375	1.03544e+11	0.59375	2.78328e+10	0.140625	6.83931e+10	0.421875	3.29444e+10	0.453125	1.07977e+11		0.125	389097	0.15625	182798	0.140625	335160	0.234375	196588	0.171875	426577		0.15625	16134.7	0.140625	5428.57	0.140625	9187.52	0.125	5922.89	0.15625	15486.4		0.15625	1283.41	0.1875	950.204	0.15625	1157.7	0.125	1020.31	0.15625	1289.94		0.203125	702.347	0.203125	668.777	0.25	681.937
0.234375	1.03515e+11	0.59375	2.75944e+10	0.140625	6.83931e+10	0.421875	3.26743e+10	0.453125	1.07808e+11		0.140625	389097	0.15625	182798	0.140625	335160	0.234375	196541	0.171875	426577		0.15625	16031.9	0.140625	5364.44	0.140625	9187.52	0.125	5846.98	0.15625	15348.8		0.15625	1283.41	0.1875	949.165	0.15625	1157.7	0.125	1019.65	0.15625	1289.94		0.203125	702.343	0.203125	668.688	0.25	681.937
0.234375	1.03456e+11	0.59375	2.73244e+10	0.140625	5.89993e+10	0.421875	3.2405e+10	0.453125	1.07808e+11		0.140625	388221	0.15625	182785	0.140625	320967	0.234375	196541	0.171875	424176		0.15625	16004.7	0.140625	5317.18	0.140625	7265.87	0.125	5792.18	0.15625	15268.7		0.15625	1282.59	0.1875	948.504	0.15625	1124.44	0.125	1018.88	0.171875	1289.53		0.21875	702.26	0.203125	668.575	0.25	675.145
0.234375	1.03407e+11	0.59375	2.69706e+10	0.140625	5.8817e+10	0.46875	3.20635e+10	0.453125	1.07663e+11		0.140625	388221	0.15625	182773	0.140625	320814	0.234375	196466	0.171875	424176		0.15625	15965.6	0.140625	5245.27	0.140625	7245.91	0.125	5718.96	0.15625	15241.3		0.15625	1282.59	0.1875	947.923	0.15625	1124.17	0.125	1018.12	0.171875	1289.53		0.21875	702.151	0.21875	668.477	0.25	675.044
0.25	1.03407e+11	0.59375	2.66554e+10	0.140625	5.88148e+10	0.46875	3.18073e+10	0.453125	1.07663e+11		0.140625	387424	0.15625	182773	0.140625	320633	0.234375	196370	0.171875	424176		0.15625	15792	0.140625	5158.92	0.140625	7228.27	0.125	5671.37	0.15625	15081.3		0.171875	1282.59	0.1875	947.297	0.15625	1123.95	0.140625	1017.09	0.171875	1289.53		0.21875	701.954	0.21875	668.409	0.265625	674.886
0.25	1.03331e+11	0.59375	2.64527e+10	0.140625	5.88148e+10	0.46875	3.14349e+10	0.453125	1.07663e+11		0.140625	387375	0.15625	182646	0.15625	320447	0.25	196358	0.171875	423516		0.15625	15670.9	0.140625	5108.18	0.140625	7226.55	0.125	5603.1	0.15625	15000		0.171875	1282.53	0.1875	946.471	0.15625	1123.95	0.140625	1016.94	0.171875	1289.14		0.21875	701.87	0.21875	668.357	0.265625	674.886
0.25	1.03084e+11	0.59375	2.61313e+10	0.140625	5.88148e+10	0.46875	3.11972e+10	0.453125	1.07605e+11		0.140625	386524	0.15625	182646	0.15625	320447	0.25	196332	0.171875	422492		0.15625	15479.6	0.15625	5052.7	0.140625	7226.55	0.125	5550.29	0.15625	14896.5		0.171875	1282.22	0.1875	945.632	0.15625	1123.95	0.140625	1016.41	0.171875	1288.17		0.21875	701.837	0.21875	668.232	0.265625	674.873
0.25	1.03084e+11	0.59375	2.58034e+10	0.140625	5.88148e+10	0.46875	2.9652e+10	0.453125	1.07585e+11		0.140625	385941	0.15625	182368	0.15625	320447	0.25	196332	0.171875	422000		0.15625	15387.4	0.15625	4990.6	0.140625	7226.55	0.140625	5307.79	0.15625	14777.6		0.171875	1282	0.1875	945.219	0.171875	1123.95	0.140625	1014.9	0.171875	1287.96		0.21875	701.837	0.21875	668.146	0.265625	674.873
0.25	1.03075e+11	0.609375	2.56147e+10	0.140625	5.88148e+10	0.46875	2.9118e+10	0.46875	1.07585e+11		0.140625	385941	0.171875	182368	0.15625	320447	0.25	196332	0.1875	421337		0.171875	15361.4	0.15625	4957.1	0.15625	7226.55	0.140625	5195.7	0.15625	14678.7		0.171875	1282	0.203125	944.399	0.171875	1123.95	0.140625	1012.75	0.171875	1287.96		0.21875	701.707	0.234375	668.022	0.265625	674.873
0.25	1.02938e+11	0.609375	2.53932e+10	0.15625	5.88148e+10	0.46875	2.90388e+10	0.46875	1.07294e+11		0.140625	385553	0.171875	182330	0.15625	320447	0.25	196332	0.1875	421011		0.171875	15324.4	0.15625	4894.75	0.15625	7226.55	0.140625	5179.44	0.15625	14656.7		0.171875	1282	0.203125	943.21	0.171875	1123.95	0.140625	1010.36	0.171875	1287.72		0.234375	701.65	0.234375	667.902	0.265625	674.873
0.25	1.02874e+11	0.609375	2.51665e+10	0.15625	5.88148e+10	0.46875	2.89543e+10	0.46875	1.07294e+11		0.140625	385553	0.171875	182201	0.15625	320447	0.25	196332	0.1875	420695		0.171875	15251.2	0.15625	4857.8	0.15625	7226.55	0.140625	5159.08	0.171875	14575.4		0.171875	1281.97	0.203125	942.513	0.171875	1123.95	0.140625	1009.08	0.1875	1287.26		0.234375	701.576	0.234375	667.835	0.28125	674.873
0.25	1.02623e+11	0.609375	2.49221e+10	0.15625	5.88148e+10	0.46875	2.88684e+10	0.46875	1.07158e+11		0.15625	385487	0.171875	182201	0.15625	320447	0.25	196294	0.1875	420695		0.171875	15194.9	0.15625	4803.45	0.15625	7226.55	0.140625	5156.68	0.171875	14557.6		0.171875	1280.8	0.203125	941.84	0.171875	1123.95	0.140625	1008.14	0.1875	1287.06		0.234375	701.576	0.234375	667.718	0.28125	674.873
0.25	1.02623e+11	0.609375	2.46753e+10	0.15625	5.88148e+10	0.46875	2.87653e+10	0.46875	1.07096e+11		0.15625	384739	0.171875	182201	0.15625	320134	0.25	196294	0.1875	420203		0.171875	15180.3	0.15625	4753.36	0.15625	7226.55	0.140625	5143.81	0.171875	14537.7		0.171875	1280.34	0.203125	940.899	0.171875	1123.95	0.140625	1007.68	0.1875	1286.08		0.234375	701.483	0.234375	667.645	0.28125	674.873
0.25	1.02395e+11	0.609375	2.4402e+10	0.15625	5.88148e+10	0.515625	2.86667e+10	0.46875	1.06991e+11		0.15625	384739	0.171875	182147	0.15625	320134	0.25	196054	0.1875	420203		0.171875	14964.3	0.15625	4710.92	0.15625	7226.55	0.140625	5138.14	0.171875	14374.8		0.1875	1280.3	0.203125	939.552	0.171875	1123.95	0.15625	1006.99	0.1875	1286.06		0.234375	701.483	0.234375	667.585	0.28125	674.873
0.265625	1.02395e+11	0.609375	2.40811e+10	0.15625	5.88148e+10	0.515625	2.85401e+10	0.46875	1.06991e+11		0.15625	384739	0.171875	181974	0.15625	320134	0.25	195578	0.1875	419066		0.171875	14929.8	0.15625	4662.67	0.15625	7226.55	0.140625	5119.56	0.171875	14298.7		0.1875	1279.62	0.203125	939.118	0.171875	1123.95	0.15625	1006.36	0.1875	1286		0.234375	701.266	0.25	667.536	0.296875	674.873
0.265625	1.02313e+11	0.609375	2.37953e+10	0.15625	5.88148e+10	0.515625	2.8338e+10	0.46875	1.06956e+11		0.15625	384410	0.171875	181898	0.171875	320134	0.25	194967	0.1875	418494		0.171875	14827.2	0.15625	4595.23	0.15625	7226.55	0.140625	5097.75	0.171875	14215.9		0.1875	1279.58	0.203125	938.584	0.171875	1123.95	0.15625	1005.78	0.1875	1285.28		0.234375	701.238	0.25	667.496	0.296875	674.873
0.265625	1.02256e+11	0.609375	2.35063e+10	0.15625	5.88148e+10	0.515625	2.81517e+10	0.46875	1.06956e+11		0.15625	384410	0.171875	181898	0.171875	320134	0.265625	194859	0.1875	418368		0.171875	14799.1	0.171875	4537.7	0.15625	7216.86	0.140625	5082.85	0.171875	14166		0.1875	1279.24	0.21875	938.247	0.171875	1123.95	0.15625	1005.32	0.1875	1285.28		0.25	701.105	0.25	667.428	0.296875	674.873
0.265625	1.02198e+11	0.609375	2.3215e+10	0.15625	5.88148e+10	0.515625	2.80869e+10	0.484375	1.06956e+11		0.15625	384027	0.1875	181898	0.171875	320134	0.265625	194818	0.203125	418368		0.171875	14788.2	0.171875	4476.26	0.15625	7212.61	0.15625	5052.98	0.171875	14124.3		0.1875	1279.24	0.21875	937.752	0.1875	1123.95	0.15625	1004.99	0.1875	1284.77		0.25	701.072	0.25	667.379	0.296875	674.873
0.265625	1.02038e+11	0.625	2.29853e+10	0.15625	5.88148e+10	0.515625	2.79612e+10	0.484375	1.06956e+11		0.15625	383875	0.1875	181898	0.171875	320134	0.265625	194818	0.203125	418023		0.1875	14650.7	0.171875	4415.24	0.15625	7212.61	0.15625	5023.81	0.171875	14102.5		0.1875	1279.24	0.21875	936.675	0.1875	1123.95	0.15625	1004.51	0.1875	1284.23		0.25	701.043	0.25	667.3	0.3125	674.873
0.265625	1.01695e+11	0.625	2.26946e+10	0.171875	5.88148e+10	0.515625	2.78574e+10	0.484375	1.06956e+11		0.15625	383586	0.1875	181806	0.171875	320134	0.265625	194814	0.203125	416929		0.1875	14604	0.171875	4390.54	0.171875	7212.61	0.15625	5007.44	0.1875	14052.9		0.1875	1279.24	0.21875	935.494	0.1875	1123.95	0.15625	1004.2	0.203125	1283.98		0.25	700.987	0.25	667.215	0.3125	674.873
0.265625	1.01508e+11	0.625	2.25009e+10	0.171875	5.88148e+10	0.515625	2.77055e+10	0.484375	1.06939e+11		0.15625	383586	0.1875	181806	0.171875	320134	0.265625	194758	0.203125	416907		0.1875	14549	0.171875	4345.83	0.171875	7196.95	0.15625	4989.65	0.1875	13835.5		0.1875	1278.77	0.21875	934.917	0.1875	1123.95	0.15625	1003.54	0.203125	1283.11		0.25	700.802	0.265625	667.127	0.3125	674.873
0.265625	1.01494e+11	0.625	2.22945e+10	0.171875	5.88148e+10	0.515625	2.75617e+10	0.484375	1.06791e+11		0.171875	383586	0.1875	181806	0.171875	320134	0.265625	194758	0.203125	415680		0.1875	14521.5	0.171875	4302.22	0.171875	7196.95	0.15625	4961.69	0.1875	13809.5		0.1875	1278.54	0.21875	933.704	0.1875	1123.95	0.15625	1002.64	0.203125	1282.97		0.25	700.446	0.265625	667.076	0.3125	674.873
0.265625	1.01337e+11	0.625	2.21109e+10	0.171875	5.88148e+10	0.515625	2.73898e+10	0.484375	1.06722e+11		0.171875	383042	0.1875	181801	0.171875	320134	0.265625	194758	0.203125	414684		0.1875	14467.4	0.171875	4260.49	0.171875	7196.95	0.15625	4931.86	0.1875	13686.5		0.203125	1277.74	0.21875	932.953	0.1875	1123.95	0.15625	1001.42	0.203125	1282.79		0.25	700.446	0.265625	666.998	0.3125	674.873
0.28125	1.01337e+11	0.625	2.19083e+10	0.171875	5.16207e+10	0.515625	2.72286e+10	0.484375	1.06722e+11		0.171875	382860	0.1875	181801	0.171875	308190	0.265625	194575	0.203125	414589		0.1875	14398.9	0.171875	4220.91	0.171875	5883.28	0.15625	4903.74	0.1875	13650.4		0.203125	1277.46	0.21875	932.566	0.1875	1099.63	0.15625	1001.31	0.203125	1282.2		0.265625	700.37	0.265625	666.94	0.3125	669.289
0.28125	1.01331e+11	0.671875	2.16647e+10	0.171875	5.14468e+10	0.5625	2.70652e+10	0.484375	1.06703e+11		0.171875	382860	0.1875	181761	0.171875	307341	0.265625	194575	0.203125	414361		0.1875	14253.5	0.171875	4177.05	0.171875	5845.1	0.15625	4870.77	0.1875	13648.8		0.203125	1277.46	0.234375	931.962	0.1875	1099.63	0.171875	1000.92	0.203125	1282.13		0.265625	700.256	0.265625	666.852	0.328125	669.06
0.28125	1.01159e+11	0.671875	2.14591e+10	0.171875	5.12768e+10	0.5625	2.6871e+10	0.484375	1.06629e+11		0.171875	382583	0.1875	181761	0.1875	306229	0.265625	194299	0.21875	414361		0.1875	14237	0.1875	4127.32	0.171875	5845.1	0.15625	4811.72	0.1875	13543.7		0.203125	1276.55	0.234375	931.459	0.203125	1099.63	0.171875	1000.11	0.203125	1281.57		0.265625	700.256	0.265625	666.783	0.328125	669.06
0.28125	1.01013e+11	0.671875	2.12822e+10	0.171875	5.12768e+10	0.5625	2.67608e+10	0.5	1.06626e+11		0.171875	382583	0.203125	181761	0.1875	305256	0.265625	194299	0.21875	414361		0.1875	14122.6	0.1875	4093.88	0.171875	5838.48	0.15625	4769.06	0.1875	13515.6		0.203125	1275.41	0.234375	930.84	0.203125	1099.63	0.171875	999.758	0.203125	1280.87		0.265625	700.189	0.28125	666.694	0.328125	669.056
0.28125	1.00998e+11	0.671875	2.1076e+10	0.171875	5.12768e+10	0.5625	2.66025e+10	0.5	1.06626e+11		0.171875	381808	0.203125	181639	0.1875	305256	0.265625	194299	0.21875	412855		0.1875	14037	0.1875	4057.14	0.171875	5838.48	0.15625	4730.22	0.1875	13408.7		0.203125	1275.41	0.234375	930.177	0.203125	1099.63	0.171875	999.085	0.21875	1280.58		0.265625	700.13	0.28125	666.63	0.328125	669.056
0.28125	1.00927e+11	0.671875	2.08835e+10	0.171875	5.12768e+10	0.5625	2.63303e+10	0.5	1.06307e+11		0.171875	381808	0.203125	181639	0.1875	305256	0.28125	193985	0.21875	412855		0.203125	14012.8	0.1875	4005.08	0.171875	5838.48	0.171875	4691.61	0.203125	13357.5		0.203125	1274.92	0.234375	929.273	0.203125	1099.63	0.171875	998.669	0.21875	1280.45		0.265625	700.085	0.28125	666.589	0.328125	669.048
0.28125	1.00927e+11	0.671875	2.063e+10	0.1875	5.12637e+10	0.5625	2.60776e+10	0.5	1.06054e+11		0.171875	381082	0.203125	181639	0.1875	305256	0.28125	193985	0.21875	412855		0.203125	13967.8	0.1875	3968.49	0.1875	5838.48	0.171875	4640.77	0.203125	13337.2		0.203125	1274.92	0.234375	927.653	0.203125	1099.63	0.171875	998.04	0.21875	1280.11		0.28125	699.998	0.28125	666.542	0.34375	669.014
0.28125	1.00905e+11	0.6875	2.03851e+10	0.1875	5.12637e+10	0.5625	2.58867e+10	0.5	1.05876e+11		0.171875	380773	0.203125	181578	0.1875	304567	0.28125	193922	0.21875	412855		0.203125	13920.6	0.1875	3926.29	0.1875	5838.48	0.171875	4609.24	0.203125	13319.5		0.203125	1274.47	0.234375	926.639	0.203125	1099.63	0.171875	997.733	0.21875	1279.43		0.28125	699.991	0.28125	666.494	0.34375	669.014
0.28125	1.0064e+11	0.6875	2.01408e+10	0.1875	5.12637e+10	0.5625	2.56493e+10	0.5	1.05699e+11		0.1875	379620	0.203125	181495	0.1875	304491	0.28125	193922	0.21875	412705		0.203125	13849.3	0.1875	3892.93	0.1875	5838.48	0.171875	4572.21	0.203125	13243.9		0.21875	1274.47	0.234375	925.3	0.203125	1099.63	0.171875	996.786	0.21875	1279.43		0.28125	699.867	0.28125	666.457	0.34375	669.014
0.28125	1.0064e+11	0.6875	2.00017e+10	0.1875	5.12637e+10	0.5625	2.54526e+10	0.5	1.05687e+11		0.1875	379503	0.203125	181460	0.1875	304491	0.28125	193821	0.234375	412600		0.203125	13846.4	0.1875	3859.84	0.1875	5838.48	0.171875	4528.54	0.203125	13211.4		0.21875	1274.17	0.25	924.485	0.203125	1099.63	0.171875	996.276	0.21875	1279.34		0.28125	699.667	0.28125	666.414	0.34375	669.014
0.296875	1.00482e+11	0.6875	1.9747e+10	0.1875	5.12637e+10	0.5625	2.52186e+10	0.5	1.05672e+11		0.1875	379503	0.203125	181460	0.1875	303911	0.28125	193821	0.234375	412432		0.203125	13751.1	0.1875	3832.69	0.1875	5838.48	0.171875	4484.5	0.203125	13180.2		0.21875	1274.17	0.25	923.426	0.203125	1099.63	0.171875	996.089	0.21875	1278.81		0.28125	699.582	0.296875	666.357	0.34375	669.014
0.296875	1.00482e+11	0.6875	1.95371e+10	0.1875	5.12637e+10	0.5625	2.50386e+10	0.5	1.05607e+11		0.1875	379503	0.203125	181460	0.1875	303911	0.28125	193821	0.234375	411549		0.203125	13739.2	0.203125	3789.78	0.1875	5838.48	0.171875	4450.16	0.203125	13143.1		0.21875	1273.6	0.25	922.57	0.21875	1099.63	0.1875	995.7	0.21875	1278.76		0.28125	699.569	0.296875	666.294	0.359375	669.014
0.296875	1.00453e+11	0.6875	1.936e+10	0.1875	5.12637e+10	0.5625	2.48008e+10	0.515625	1.05571e+11		0.1875	379491	0.21875	181460	0.203125	303911	0.28125	193821	0.234375	411508		0.203125	13694.7	0.203125	3759.89	0.1875	5838.48	0.171875	4420.13	0.203125	13025		0.21875	1273.6	0.25	922.022	0.21875	1099.63	0.1875	995.508	0.234375	1278.34		0.296875	699.538	0.296875	666.214	0.359375	669.014
0.296875	1.00428e+11	0.6875	1.91066e+10	0.1875	5.12637e+10	0.5625	2.45403e+10	0.515625	1.05419e+11		0.1875	379491	0.21875	181431	0.203125	303911	0.28125	193821	0.234375	411508		0.203125	13602.5	0.203125	3729.52	0.1875	5838.48	0.171875	4383.52	0.203125	12998.3		0.21875	1273.59	0.25	921.149	0.21875	1099.63	0.1875	995.034	0.234375	1277.6		0.296875	699.427	0.296875	666.18	0.359375	669.014
0.296875	1.00363e+11	0.6875	1.88227e+10	0.1875	5.12637e+10	0.59375	2.43721e+10	0.515625	1.05372e+11		0.1875	379491	0.21875	181421	0.203125	303687	0.28125	193821	0.234375	411166		0.21875	13551	0.203125	3700.38	0.1875	5831.05	0.171875	4339.26	0.203125	12964.8		0.21875	1273.59	0.25	920.557	0.21875	1099.63	0.1875	994.855	0.234375	1277.43		0.296875	699.354	0.296875	666.093	0.359375	669.014
0.296875	1.00256e+11	0.6875	1.86824e+10	0.1875	5.12637e+10	0.59375	2.42766e+10	0.515625	1.05372e+11		0.1875	379491	0.21875	181360	0.203125	303687	0.28125	193821	0.234375	410258		0.21875	13530.4	0.203125	3666.2	0.203125	5831.05	0.171875	4311.51	0.21875	12867.4		0.21875	1273.59	0.25	919.683	0.21875	1099.63	0.1875	994.664	0.234375	1276.29		0.296875	699.24	0.296875	666.022	0.359375	669.014
0.296875	1.00256e+11	0.703125	1.85327e+10	0.203125	5.12637e+10	0.59375	2.41263e+10	0.515625	1.05271e+11		0.1875	379491	0.21875	181360	0.203125	303687	0.296875	193821	0.234375	409805		0.21875	13451.3	0.203125	3633.37	0.203125	5831.05	0.1875	4277.01	0.21875	12819.4		0.21875	1272.76	0.25	918.925	0.21875	1099.63	0.1875	994.419	0.234375	1276.12		0.296875	699.24	0.3125	666	0.359375	668.971
0.296875	1.00256e+11	0.703125	1.83492e+10	0.203125	5.12637e+10	0.59375	2.39522e+10	0.515625	1.05176e+11		0.203125	378782	0.21875	181299	0.203125	303687	0.296875	193821	0.234375	409805		0.21875	13364.2	0.203125	3599.54	0.203125	5831.05	0.1875	4231.01	0.21875	12751.4		0.234375	1272.65	0.265625	918.474	0.21875	1099.63	0.1875	993.857	0.234375	1276.09		0.296875	699.085	0.3125	665.954	0.375	668.965
0.296875	1.0016e+11	0.703125	1.81712e+10	0.203125	5.12637e+10	0.59375	2.36447e+10	0.515625	1.04765e+11		0.203125	378123	0.21875	181265	0.203125	303687	0.296875	193821	0.25	409497		0.21875	13333.7	0.203125	3571.17	0.203125	5831.05	0.1875	4197.27	0.21875	12716.4		0.234375	1272.07	0.265625	917.735	0.21875	1099.63	0.1875	993.33	0.234375	1275.79		0.296875	699.072	0.3125	665.868	0.375	668.965
0.3125	9.99833e+10	0.703125	1.79692e+10	0.203125	5.12637e+10	0.59375	2.34637e+10	0.515625	1.04697e+11		0.203125	378123	0.21875	181114	0.203125	303687	0.296875	193821	0.25	408852		0.21875	13256.7	0.203125	3551.86	0.203125	5831.05	0.1875	4173.4	0.21875	12685.1		0.234375	1270.4	0.265625	916.692	0.21875	1099.63	0.1875	992.152	0.234375	1275.58		0.3125	699.052	0.3125	665.794	0.375	668.965
0.3125	9.99663e+10	0.703125	1.77882e+10	0.203125	5.12637e+10	0.59375	2.32797e+10	0.515625	1.04697e+11		0.203125	378123	0.21875	180994	0.203125	303687	0.296875	193712	0.25	408852		0.21875	13117.3	0.21875	3513.44	0.203125	5831.05	0.1875	4140.26	0.21875	12614.4		0.234375	1270.32	0.265625	916.238	0.21875	1099.63	0.1875	991.649	0.25	1275.38		0.3125	698.933	0.3125	665.71	0.375	668.965
0.3125	9.97037e+10	0.703125	1.75997e+10	0.203125	4.68774e+10	0.59375	2.30378e+10	0.53125	1.04495e+11		0.203125	377959	0.21875	180993	0.203125	296350	0.296875	193712	0.25	408852		0.21875	13061.5	0.21875	3481.67	0.203125	5065.59	0.1875	4111.79	0.21875	12475.9		0.234375	1270.32	0.265625	915.553	0.234375	1077.19	0.203125	991.163	0.25	1275.38		0.3125	698.783	0.3125	665.669	0.375	664.543
0.3125	9.94325e+10	0.703125	1.74208e+10	0.203125	4.65794e+10	0.59375	2.28755e+10	0.53125	1.04482e+11		0.203125	377408	0.234375	180993	0.21875	295560	0.296875	193712	0.25	408852		0.21875	13000.3	0.21875	3438.96	0.203125	5043.96	0.1875	4082.81	0.21875	12441.9		0.234375	1270.32	0.265625	914.927	0.234375	1076.67	0.203125	991.067	0.25	1275.18		0.3125	698.776	0.3125	665.589	0.390625	664.467
0.3125	9.93976e+10	0.703125	1.71589e+10	0.203125	4.65156e+10	0.59375	2.27369e+10	0.53125	1.04482e+11		0.203125	377366	0.234375	180993	0.21875	295560	0.296875	193632	0.25	408346		0.21875	12927.2	0.21875	3400.76	0.203125	5043.08	0.1875	4062.36	0.21875	12378.1		0.234375	1269.78	0.265625	914.356	0.234375	1076.67	0.203125	990.791	0.25	1274.25		0.3125	698.762	0.328125	665.566	0.390625	664.341
0.3125	9.93042e+10	0.703125	1.69622e+10	0.203125	4.64866e+10	0.59375	2.26118e+10	0.53125	1.04357e+11		0.203125	377110	0.234375	180993	0.21875	295115	0.296875	193537	0.25	408346		0.234375	12917.5	0.21875	3378.2	0.203125	5042.16	0.1875	4037.57	0.234375	12354		0.234375	1269.05	0.265625	913.651	0.234375	1076.67	0.203125	990.522	0.25	1273.9		0.3125	698.762	0.328125	665.472	0.390625	664.341
0.3125	9.93042e+10	0.71875	1.67944e+10	0.203125	4.64762e+10	0.609375	2.24396e+10	0.53125	1.04345e+11		0.203125	377110	0.234375	180993	0.21875	295115	0.296875	193537	0.25	407596		0.234375	12858.6	0.21875	3360.44	0.203125	5042.16	0.1875	4014.13	0.234375	12303.2		0.25	1268.97	0.28125	913.304	0.234375	1076.14	0.203125	990.017	0.25	1273.09		0.3125	698.684	0.328125	665.371	0.390625	664.341
0.3125	9.93042e+10	0.71875	1.66199e+10	0.21875	4.64762e+10	0.609375	2.22159e+10	0.53125	1.04271e+11		0.203125	377110	0.234375	180993	0.21875	294406	0.296875	193537	0.25	407596		0.234375	12783.9	0.21875	3327.62	0.21875	5042.16	0.203125	3984.2	0.234375	12246.8		0.25	1268.54	0.28125	912.639	0.234375	1076.14	0.203125	989.413	0.25	1272.91		0.328125	698.477	0.328125	665.341	0.390625	664.341
0.3125	9.93042e+10	0.71875	1.64183e+10	0.21875	4.64257e+10	0.609375	2.2104e+10	0.53125	1.04042e+11		0.21875	376585	0.234375	180980	0.21875	294406	0.296875	193537	0.265625	406853		0.234375	12764.2	0.21875	3293.45	0.21875	5042.16	0.203125	3955.55	0.234375	12131.5		0.25	1268.54	0.28125	911.614	0.234375	1076.14	0.203125	988.917	0.25	1272.36		0.328125	698.437	0.328125	665.26	0.40625	664.341
0.3125	9.92042e+10	0.71875	1.62916e+10	0.21875	4.64257e+10	0.609375	2.19161e+10	0.53125	1.04026e+11		0.21875	376103	0.234375	180921	0.21875	294406	0.3125	193537	0.265625	406406		0.234375	12645.4	0.21875	3270.4	0.21875	5042.16	0.203125	3914.86	0.234375	12035.1		0.25	1266.75	0.28125	911.09	0.234375	1076.14	0.203125	988.784	0.25	1272.36		0.328125	698.397	0.328125	665.219	0.40625	664.341
0.328125	9.91957e+10	0.71875	1.61482e+10	0.21875	4.64257e+10	0.609375	2.17645e+10	0.53125	1.04026e+11		0.21875	376103	0.234375	180860	0.21875	294406	0.3125	193537	0.265625	406097		0.234375	12645.4	0.234375	3255.71	0.21875	5042.16	0.203125	3883.72	0.234375	11933.5		0.25	1266.75	0.28125	910.561	0.234375	1076.14	0.203125	988.709	0.265625	1272.36		0.328125	698.31	0.34375	665.192	0.40625	664.341
0.328125	9.91957e+10	0.71875	1.60658e+10	0.21875	4.64257e+10	0.609375	2.1486e+10	0.546875	1.03961e+11		0.21875	375595	0.234375	180859	0.21875	294406	0.3125	193322	0.265625	406097		0.234375	12645.3	0.234375	3239.64	0.21875	5042.16	0.203125	3858.74	0.234375	11915.8		0.25	1266.75	0.28125	909.714	0.25	1076.14	0.203125	987.831	0.265625	1272.01		0.328125	698.267	0.34375	665.156	0.40625	664.341
0.328125	9.91388e+10	0.71875	1.59016e+10	0.21875	4.64257e+10	0.609375	2.1243e+10	0.546875	1.03961e+11		0.21875	375473	0.25	180821	0.21875	294406	0.3125	193322	0.265625	406097		0.234375	12564.1	0.234375	3219.14	0.21875	5042.16	0.203125	3843.22	0.234375	11833.9		0.25	1266.54	0.28125	909.053	0.25	1076.14	0.21875	987.58	0.265625	1271.88		0.328125	698.219	0.34375	665.076	0.40625	664.341
0.328125	9.91361e+10	0.71875	1.5719e+10	0.21875	4.64257e+10	0.609375	2.10816e+10	0.546875	1.03784e+11		0.21875	375473	0.25	180752	0.234375	294406	0.3125	193322	0.265625	405621		0.234375	12518.6	0.234375	3187.9	0.21875	5042.16	0.203125	3817.54	0.234375	11780.6		0.25	1266.5	0.28125	908.601	0.25	1076.14	0.21875	987.296	0.265625	1271.88		0.328125	698.173	0.34375	665.048	0.40625	664.341
0.328125	9.91166e+10	0.71875	1.55489e+10	0.21875	4.64257e+10	0.609375	2.0884e+10	0.546875	1.03719e+11		0.21875	375473	0.25	180752	0.234375	294406	0.3125	193322	0.265625	405518		0.25	12460.9	0.234375	3159.73	0.21875	5042.16	0.203125	3791.41	0.25	11780.6		0.25	1266.47	0.296875	907.796	0.25	1076.14	0.21875	987.218	0.265625	1271.52		0.34375	697.979	0.34375	665.01	0.421875	664.341
0.328125	9.90827e+10	0.734375	1.53982e+10	0.21875	4.64257e+10	0.609375	2.07445e+10	0.546875	1.03548e+11		0.21875	375473	0.25	180752	0.234375	294406	0.3125	193322	0.265625	404834		0.25	12409.1	0.234375	3138.59	0.21875	5042.16	0.203125	3766.19	0.25	11740.6		0.265625	1265.8	0.296875	907.428	0.25	1076.14	0.21875	987.101	0.265625	1271.19		0.34375	697.929	0.34375	664.905	0.421875	664.341
0.328125	9.90292e+10	0.734375	1.52237e+10	0.21875	4.64257e+10	0.609375	2.05876e+10	0.546875	1.03548e+11		0.21875	375357	0.25	180752	0.234375	294406	0.3125	193092	0.28125	404686		0.25	12353.3	0.234375	3113.33	0.21875	5042.16	0.203125	3740.97	0.25	11695.7		0.265625	1265.8	0.296875	907.121	0.25	1076.14	0.21875	987.019	0.265625	1270.52		0.34375	697.743	0.34375	664.805	0.421875	664.341
0.328125	9.89947e+10	0.734375	1.50457e+10	0.234375	4.64257e+10	0.609375	2.04056e+10	0.546875	1.03509e+11		0.234375	375357	0.25	180522	0.234375	294406	0.3125	193092	0.28125	404408		0.25	12329.6	0.234375	3097.22	0.234375	5042.16	0.203125	3721.57	0.25	11500.5		0.265625	1265.8	0.296875	906.774	0.25	1076.14	0.21875	986.773	0.265625	1268.56		0.34375	697.644	0.359375	664.753	0.421875	664.341
0.328125	9.88722e+10	0.734375	1.48936e+10	0.234375	4.64257e+10	0.625	2.02716e+10	0.546875	1.03492e+11		0.234375	375150	0.25	180522	0.234375	294406	0.3125	193092	0.28125	404388		0.25	12275.1	0.234375	3067.67	0.234375	5042.16	0.203125	3698.72	0.25	11472.7		0.265625	1265.13	0.296875	906.092	0.25	1076.14	0.21875	986.265	0.28125	1268.56		0.34375	697.644	0.359375	664.712	0.421875	664.341
0.328125	9.88363e+10	0.734375	1.47262e+10	0.234375	4.64257e+10	0.625	2.01456e+10	0.5625	1.0344e+11		0.234375	374246	0.25	180501	0.234375	294406	0.3125	193092	0.28125	404145		0.25	12225.9	0.234375	3052.16	0.234375	5042.16	0.21875	3672.89	0.25	11399.7		0.265625	1265.09	0.296875	905.866	0.265625	1076.14	0.21875	986.229	0.28125	1268.56		0.34375	697.637	0.359375	664.662	0.421875	664.341
0.34375	9.88062e+10	0.734375	1.4576e+10	0.234375	4.64257e+10	0.625	2.00105e+10	0.5625	1.03395e+11		0.234375	374246	0.265625	180501	0.25	294406	0.328125	193092	0.28125	403757		0.25	12151.1	0.25	3028.44	0.234375	5042.16	0.21875	3655.46	0.25	11361.2		0.265625	1265.01	0.296875	905.226	0.265625	1076.14	0.21875	985.969	0.28125	1268.24		0.359375	697.535	0.359375	664.625	0.4375	664.341
0.34375	9.87218e+10	0.734375	1.44773e+10	0.234375	4.64257e+10	0.625	1.98183e+10	0.5625	1.03186e+11		0.234375	374246	0.265625	180501	0.25	294406	0.328125	193092	0.28125	403751		0.25	12027.6	0.25	3005.66	0.234375	5042.16	0.21875	3629.92	0.25	11314.9		0.265625	1265.01	0.296875	904.651	0.265625	1076.14	0.21875	985.14	0.28125	1268.12		0.359375	697.425	0.359375	664.55	0.4375	664.341
0.34375	9.86417e+10	0.734375	1.43133e+10	0.234375	4.64257e+10	0.625	1.96261e+10	0.5625	1.03095e+11		0.234375	373653	0.265625	180501	0.25	294406	0.328125	193028	0.28125	403153		0.25	12027.6	0.25	2980.22	0.234375	5042.16	0.21875	3593.1	0.25	11262.5		0.265625	1264.82	0.3125	903.854	0.265625	1076.14	0.21875	984.904	0.28125	1268.05		0.359375	697.307	0.359375	664.502	0.4375	664.341
0.34375	9.8572e+10	0.734375	1.41965e+10	0.234375	4.33085e+10	0.625	1.94437e+10	0.5625	1.02883e+11		0.234375	373653	0.265625	180501	0.25	287502	0.328125	193028	0.28125	403153		0.25	11967.2	0.25	2954.45	0.234375	4478.84	0.21875	3573.92	0.25	11211.4		0.28125	1264.82	0.3125	903.422	0.265625	1057.75	0.234375	984.465	0.28125	1267.04		0.359375	697.268	0.375	664.482	0.4375	661.255
0.34375	9.84589e+10	0.734375	1.40707e+10	0.234375	4.30854e+10	0.625	1.92685e+10	0.5625	1.02879e+11		0.234375	373090	0.265625	180330	0.25	287502	0.328125	192929	0.28125	402672		0.265625	11934.3	0.25	2931.97	0.234375	4468.34	0.21875	3534.35	0.265625	11168.4		0.28125	1264.64	0.3125	902.679	0.265625	1056.68	0.234375	984.341	0.28125	1267.04		0.359375	697.268	0.375	664.455	0.4375	661.058
0.34375	9.8425e+10	0.75	1.3941e+10	0.234375	4.30258e+10	0.625	1.90904e+10	0.5625	1.02854e+11		0.234375	372757	0.265625	180281	0.25	287109	0.328125	192929	0.296875	401325		0.265625	11903.1	0.25	2910.85	0.234375	4465.21	0.21875	3510.41	0.265625	11162.5		0.28125	1264.64	0.3125	901.903	0.265625	1056.4	0.234375	984.233	0.28125	1266.82		0.359375	697.217	0.375	664.453	0.453125	661.058
0.34375	9.82632e+10	0.75	1.38164e+10	0.25	4.29726e+10	0.625	1.88906e+10	0.5625	1.02854e+11		0.234375	371814	0.265625	180228	0.25	287109	0.328125	192929	0.296875	400611		0.265625	11834.5	0.25	2887.24	0.234375	4463.52	0.21875	3495.97	0.265625	11105.9		0.28125	1264.64	0.3125	901.436	0.265625	1056.4	0.234375	984.018	0.296875	1265.85		0.375	696.867	0.375	664.424	0.453125	661.058
0.34375	9.82632e+10	0.75	1.37164e+10	0.25	4.29726e+10	0.625	1.88116e+10	0.5625	1.02761e+11		0.234375	371275	0.265625	180228	0.25	287109	0.328125	192907	0.296875	400611		0.265625	11828.1	0.25	2864.88	0.25	4463.52	0.21875	3479.43	0.265625	11038.9		0.28125	1264.64	0.3125	900.98	0.265625	1056.23	0.234375	983.599	0.296875	1265.68		0.375	696.851	0.375	664.406	0.453125	661.058
0.34375	9.82632e+10	0.75	1.36599e+10	0.25	4.29704e+10	0.625	1.8696e+10	0.578125	1.02574e+11		0.25	371164	0.265625	180214	0.25	287105	0.328125	192894	0.296875	400611		0.265625	11770.7	0.25	2851.57	0.25	4463.52	0.21875	3452.47	0.265625	11010.7		0.28125	1264.57	0.3125	900.65	0.28125	1056.23	0.234375	982.738	0.296875	1265.68		0.375	696.787	0.375	664.385	0.453125	661.058
0.359375	9.82632e+10	0.75	1.35227e+10	0.25	4.29704e+10	0.625	1.85651e+10	0.578125	1.02569e+11		0.25	370402	0.265625	180211	0.25	287105	0.328125	192783	0.296875	399901		0.265625	11755	0.265625	2832.98	0.25	4463.52	0.21875	3442.66	0.265625	10856.9		0.28125	1264.57	0.3125	900.399	0.28125	1056.23	0.234375	982.5	0.296875	1265.48		0.375	696.642	0.390625	664.369	0.453125	661.058
0.359375	9.80666e+10	0.75	1.34156e+10	0.25	4.29704e+10	0.640625	1.83776e+10	0.578125	1.02569e+11		0.25	370129	0.28125	180210	0.265625	287105	0.328125	192783	0.296875	399594		0.265625	11753	0.265625	2818.19	0.25	4463.52	0.234375	3432.24	0.265625	10832.9		0.28125	1264.57	0.328125	899.664	0.28125	1056.23	0.234375	982.353	0.296875	1265.48		0.375	696.642	0.390625	664.335	0.46875	661.058
0.359375	9.80447e+10	0.75	1.32891e+10	0.25	4.29704e+10	0.640625	1.81984e+10	0.578125	1.02416e+11		0.25	370129	0.28125	180098	0.265625	287105	0.34375	192783	0.296875	399594		0.265625	11746.5	0.265625	2798.18	0.25	4463.52	0.234375	3414.46	0.265625	10787.7		0.28125	1264.35	0.328125	899.232	0.28125	1056.23	0.234375	981.957	0.296875	1265.48		0.375	696.593	0.390625	664.247	0.46875	661.043
0.359375	9.79668e+10	0.75	1.31474e+10	0.25	4.29704e+10	0.640625	1.80631e+10	0.578125	1.02205e+11		0.25	370017	0.28125	180098	0.265625	286617	0.34375	192783	0.296875	399588		0.265625	11660.4	0.265625	2779.1	0.25	4463.52	0.234375	3397.91	0.265625	10729.9		0.296875	1263.68	0.328125	898.979	0.28125	1056.23	0.234375	981.653	0.296875	1265.48		0.375	696.558	0.390625	664.222	0.46875	661.043
0.359375	9.79668e+10	0.75	1.29992e+10	0.25	4.29704e+10	0.640625	1.80068e+10	0.578125	1.0218e+11		0.25	370017	0.28125	180008	0.265625	286617	0.34375	192783	0.3125	399534		0.265625	11647.9	0.265625	2762.44	0.25	4463.52	0.234375	3372.02	0.28125	10723.2		0.296875	1262.18	0.328125	898.498	0.28125	1056.23	0.25	981.349	0.296875	1265.48		0.390625	696.438	0.390625	664.177	0.46875	661.043
0.359375	9.78925e+10	0.75	1.28596e+10	0.25	4.29704e+10	0.640625	1.79056e+10	0.578125	1.02126e+11		0.25	370017	0.28125	180008	0.265625	286617	0.34375	192783	0.3125	399534		0.265625	11605.1	0.265625	2742.17	0.25	4463.52	0.234375	3349.12	0.28125	10678.6		0.296875	1261.72	0.328125	898.007	0.28125	1056.23	0.25	981.173	0.296875	1265.19		0.390625	696.412	0.390625	664.12	0.46875	661.043
0.359375	9.77746e+10	0.765625	1.27238e+10	0.25	4.29704e+10	0.640625	1.7804e+10	0.578125	1.01878e+11		0.25	370000	0.28125	179869	0.265625	286617	0.34375	192783	0.3125	398389		0.28125	11574.2	0.265625	2721.1	0.25	4463.52	0.234375	3338.43	0.28125	10672.7		0.296875	1261.53	0.328125	897.489	0.28125	1056.23	0.25	980.909	0.3125	1265.1		0.390625	696.352	0.40625	664.094	0.46875	661.043
0.359375	9.76875e+10	0.765625	1.25814e+10	0.25	4.29704e+10	0.640625	1.76845e+10	0.578125	1.01855e+11		0.25	370000	0.28125	179869	0.265625	286617	0.34375	192783	0.3125	397586		0.28125	11494.3	0.265625	2702.29	0.25	4463.52	0.234375	3322.13	0.28125	10630.1		0.296875	1260.49	0.328125	897.342	0.296875	1056.23	0.25	980.363	0.3125	1265.06		0.390625	696.251	0.40625	664.074	0.484375	661.043
0.359375	9.76875e+10	0.765625	1.24557e+10	0.265625	4.29704e+10	0.640625	1.75737e+10	0.59375	1.01609e+11		0.265625	369821	0.28125	179869	0.265625	286617	0.34375	192783	0.3125	397333		0.28125	11493.5	0.265625	2676.14	0.265625	4463.52	0.234375	3303.43	0.28125	10596.4		0.296875	1260.38	0.328125	896.883	0.296875	1056.23	0.25	980.247	0.3125	1265.06		0.390625	696.246	0.40625	664.07	0.484375	661.043
0.359375	9.76827e+10	0.765625	1.2389e+10	0.265625	4.29704e+10	0.640625	1.73495e+10	0.59375	1.01538e+11		0.265625	369821	0.296875	179869	0.265625	286617	0.34375	192783	0.3125	395981		0.28125	11461.4	0.265625	2661.34	0.265625	4463.52	0.234375	3291.7	0.28125	10596.4		0.296875	1259.66	0.328125	896.756	0.296875	1056.23	0.25	979.667	0.3125	1264.68		0.390625	696.097	0.40625	664.054	0.484375	661.043
0.375	9.76646e+10	0.765625	1.23276e+10	0.265625	4.29704e+10	0.640625	1.72106e+10	0.59375	1.01397e+11		0.265625	369034	0.296875	179869	0.265625	286617	0.34375	192783	0.3125	395117		0.28125	11453	0.28125	2645.49	0.265625	4463.52	0.234375	3279.57	0.28125	10577.6		0.296875	1259.66	0.34375	896.343	0.296875	1056.23	0.25	979.47	0.3125	1264.04		0.390625	696.096	0.40625	664.027	0.484375	661.043
0.375	9.76087e+10	0.765625	1.22017e+10	0.265625	4.29704e+10	0.640625	1.70993e+10	0.59375	1.01189e+11		0.265625	369034	0.296875	179751	0.28125	286617	0.34375	192668	0.3125	395117		0.28125	11453	0.28125	2630.54	0.265625	4463.52	0.234375	3267.43	0.28125	10500.2		0.296875	1259.66	0.34375	895.243	0.296875	1056.23	0.25	978.424	0.3125	1261.61		0.40625	696.061	0.40625	663.99	0.484375	661.043
0.375	9.75665e+10	0.765625	1.20717e+10	0.265625	4.29704e+10	0.640625	1.69899e+10	0.59375	1.0116e+11		0.265625	368736	0.296875	179626	0.28125	286617	0.34375	192668	0.3125	395117		0.28125	11402.9	0.28125	2618.41	0.265625	4463.52	0.25	3252.51	0.28125	10483.5		0.3125	1259.55	0.34375	894.634	0.296875	1056.23	0.25	978.01	0.3125	1261.35		0.40625	695.931	0.421875	663.952	0.5	661.043
0.375	9.75665e+10	0.765625	1.19462e+10	0.265625	4.29704e+10	0.65625	1.68841e+10	0.59375	1.01055e+11		0.265625	368736	0.296875	179626	0.28125	286617	0.34375	192668	0.328125	395104		0.28125	11383.5	0.28125	2601.04	0.265625	4463.52	0.25	3241.38	0.296875	10477.7		0.3125	1259.38	0.34375	893.806	0.296875	1056.23	0.25	977.77	0.3125	1261.35		0.40625	695.768	0.421875	663.909	0.5	661.043
0.375	9.75067e+10	0.765625	1.18633e+10	0.265625	4.29704e+10	0.65625	1.68054e+10	0.59375	1.00842e+11		0.265625	368736	0.296875	179626	0.28125	286617	0.359375	192663	0.328125	395023		0.28125	11355.9	0.28125	2586.92	0.265625	4463.52	0.25	3226.17	0.296875	10473.6		0.3125	1259.12	0.34375	893.207	0.296875	1056.23	0.265625	977.258	0.328125	1261.24		0.40625	695.739	0.421875	663.897	0.5	661.043
0.375	9.7327e+10	0.78125	1.17552e+10	0.28125	4.11208e+10	0.65625	1.66303e+10	0.59375	1.00803e+11		0.265625	368736	0.296875	179590	0.28125	281105	0.359375	192663	0.328125	394612		0.296875	11345.8	0.28125	2570.56	0.265625	4058.37	0.25	3208.05	0.296875	10435		0.3125	1259.12	0.34375	892.875	0.296875	1045.18	0.265625	976.478	0.328125	1261.24		0.40625	695.717	0.421875	663.855	0.5	657.991
0.375	9.73052e+10	0.78125	1.1607e+10	0.28125	4.07119e+10	0.65625	1.64771e+10	0.609375	1.00705e+11		0.265625	368472	0.296875	179590	0.28125	281074	0.359375	192663	0.328125	394452		0.296875	11329.1	0.28125	2558.58	0.265625	4015.42	0.25	3192.54	0.296875	10325.4		0.3125	1258.5	0.34375	892.459	0.3125	1044.84	0.265625	976.173	0.328125	1261.13		0.40625	695.583	0.421875	663.818	0.5	657.821
0.375	9.73052e+10	0.78125	1.14985e+10	0.28125	4.06481e+10	0.65625	1.63254e+10	0.609375	1.0061e+11		0.265625	368139	0.3125	179590	0.28125	280987	0.359375	192663	0.328125	394230		0.296875	11321.1	0.28125	2541.19	0.265625	4012.51	0.25	3175.14	0.296875	10224.4		0.3125	1257.77	0.34375	892.178	0.3125	1044.43	0.265625	976	0.328125	1261.05		0.40625	695.523	0.421875	663.771	0.515625	657.785
0.375	9.72852e+10	0.78125	1.14182e+10	0.28125	4.06481e+10	0.65625	1.62225e+10	0.609375	1.00549e+11		0.28125	368139	0.3125	179541	0.28125	280987	0.359375	192663	0.328125	393254		0.296875	11312.4	0.296875	2526.52	0.28125	4009.35	0.25	3159.36	0.296875	10218.9		0.3125	1256.87	0.359375	891.942	0.3125	1043.92	0.265625	975.406	0.328125	1260.45		0.421875	695.481	0.421875	663.75	0.515625	657.785
0.375	9.72852e+10	0.78125	1.1317e+10	0.28125	4.06115e+10	0.65625	1.6075e+10	0.609375	1.00525e+11		0.28125	368139	0.3125	179541	0.28125	280987	0.359375	192663	0.328125	392598		0.296875	11267.8	0.296875	2512.8	0.28125	4009.35	0.25	3141.75	0.296875	10196.1		0.3125	1256.87	0.359375	891.486	0.3125	1043.92	0.265625	974.874	0.328125	1260.14		0.421875	695.481	0.4375	663.72	0.515625	657.785
0.390625	9.70627e+10	0.78125	1.1211e+10	0.28125	4.06115e+10	0.65625	1.59746e+10	0.609375	1.00487e+11		0.28125	368107	0.3125	179541	0.28125	280987	0.359375	192663	0.328125	392598		0.296875	11230.5	0.296875	2496.29	0.28125	4009.35	0.25	3131.77	0.296875	10147.3		0.3125	1256.35	0.359375	890.857	0.3125	1043.92	0.265625	974.268	0.328125	1259.78		0.421875	695.481	0.4375	663.654	0.515625	657.785
0.390625	9.70464e+10	0.78125	1.10607e+10	0.28125	4.06115e+10	0.65625	1.59071e+10	0.609375	1.00487e+11		0.28125	368107	0.3125	179541	0.296875	280987	0.359375	192632	0.328125	392317		0.296875	11214.8	0.296875	2484.17	0.28125	4009.35	0.25	3120.46	0.296875	10109.8		0.328125	1256.2	0.359375	890.257	0.3125	1043.92	0.265625	974.177	0.328125	1259.4		0.421875	695.449	0.4375	663.641	0.515625	657.785
0.390625	9.69361e+10	0.78125	1.09372e+10	0.28125	4.06115e+10	0.65625	1.5828e+10	0.609375	1.00372e+11		0.28125	368107	0.3125	179541	0.296875	280987	0.359375	192631	0.34375	392317		0.296875	11201	0.296875	2473.21	0.28125	4007.59	0.265625	3107.58	0.3125	10016.9		0.328125	1255.73	0.359375	889.341	0.3125	1043.92	0.265625	973.841	0.34375	1259.07		0.421875	695.425	0.4375	663.62	0.53125	657.785
0.390625	9.6933e+10	0.78125	1.08593e+10	0.28125	4.06115e+10	0.65625	1.57126e+10	0.609375	1.00242e+11		0.28125	368107	0.3125	179541	0.296875	280987	0.359375	192631	0.34375	392270		0.296875	11197.5	0.296875	2458.07	0.28125	4007.59	0.265625	3100.78	0.3125	10010.5		0.328125	1255.73	0.359375	888.874	0.3125	1043.92	0.265625	973.738	0.34375	1258.52		0.421875	695.41	0.4375	663.582	0.53125	657.785
0.390625	9.69194e+10	0.796875	1.07798e+10	0.28125	4.06115e+10	0.65625	1.56574e+10	0.609375	1.00028e+11		0.28125	367255	0.3125	179541	0.296875	280987	0.359375	192631	0.34375	392270		0.296875	11172.9	0.296875	2435.33	0.28125	4007.59	0.265625	3086.55	0.3125	9991.01		0.328125	1254.58	0.359375	888.359	0.3125	1043.92	0.28125	973.25	0.34375	1258.52		0.421875	695.346	0.4375	663.559	0.53125	657.785
0.390625	9.69194e+10	0.796875	1.07029e+10	0.28125	4.06115e+10	0.671875	1.55369e+10	0.625	1.00028e+11		0.28125	366576	0.3125	179476	0.296875	280987	0.359375	192631	0.34375	392088		0.3125	11169.3	0.296875	2423.16	0.28125	4007.59	0.265625	3077.53	0.3125	9954.23		0.328125	1254.07	0.359375	887.913	0.3125	1043.92	0.28125	973.137	0.34375	1258.52		0.4375	695.281	0.453125	663.534	0.53125	657.785
0.390625	9.68832e+10	0.796875	1.05857e+10	0.296875	4.06115e+10	0.671875	1.50568e+10	0.625	1.00028e+11		0.28125	366308	0.3125	179476	0.296875	280987	0.375	192631	0.34375	392088		0.3125	11119	0.296875	2408.44	0.28125	4007.59	0.265625	3005.67	0.3125	9892.42		0.328125	1253.77	0.375	887.507	0.328125	1043.92	0.28125	971.316	0.34375	1258.52		0.4375	695.233	0.453125	663.515	0.53125	657.785
0.390625	9.68595e+10	0.796875	1.04764e+10	0.296875	4.06115e+10	0.671875	1.47998e+10	0.625	9.99875e+10		0.28125	366308	0.328125	179476	0.296875	280987	0.375	192631	0.34375	391877		0.3125	11099.1	0.3125	2395.9	0.28125	4007.59	0.265625	2948.92	0.3125	9861.96		0.328125	1253.39	0.375	886.636	0.328125	1043.92	0.28125	970.019	0.34375	1258.52		0.4375	695.138	0.453125	663.469	0.53125	657.785
0.390625	9.67474e+10	0.796875	1.03917e+10	0.296875	4.06115e+10	0.671875	1.47397e+10	0.625	9.95182e+10		0.296875	366308	0.328125	179476	0.296875	280987	0.375	192631	0.34375	391639		0.3125	11055.3	0.3125	2385.24	0.296875	4007.59	0.265625	2935.59	0.3125	9849.47		0.328125	1252.31	0.375	886.406	0.328125	1043.92	0.28125	968.596	0.34375	1258.21		0.4375	695.1	0.453125	663.462	0.546875	657.785
0.40625	9.64448e+10	0.796875	1.03043e+10	0.296875	4.06115e+10	0.671875	1.47185e+10	0.625	9.93428e+10		0.296875	366308	0.328125	179476	0.296875	280987	0.375	192584	0.34375	391639		0.3125	11027.6	0.3125	2375.25	0.296875	4007.59	0.265625	2926.57	0.3125	9848.86		0.34375	1251.8	0.375	886.092	0.328125	1043.92	0.28125	967.345	0.34375	1257.81		0.4375	695.06	0.453125	663.411	0.546875	657.785
0.40625	9.63863e+10	0.796875	1.01808e+10	0.296875	4.06115e+10	0.671875	1.46824e+10	0.625	9.90913e+10		0.296875	365623	0.328125	179476	0.296875	280987	0.375	192584	0.34375	390514		0.3125	11027.6	0.3125	2361.43	0.296875	4007.59	0.265625	2919.34	0.3125	9807.9		0.34375	1251.8	0.375	885.67	0.328125	1043.92	0.28125	966.842	0.34375	1257.19		0.4375	695.054	0.453125	663.366	0.546875	657.785
0.40625	9.63177e+10	0.796875	1.01186e+10	0.296875	4.06115e+10	0.671875	1.46426e+10	0.625	9.89779e+10		0.296875	365520	0.328125	179470	0.3125	280987	0.375	192584	0.359375	390514		0.3125	11009.5	0.3125	2347.85	0.296875	4007.59	0.265625	2916.58	0.328125	9760.87		0.34375	1251.72	0.375	885.021	0.328125	1043.92	0.28125	966.623	0.359375	1256.35		0.453125	694.839	0.453125	663.362	0.546875	657.785
0.40625	9.61296e+10	0.796875	1.00289e+10	0.296875	4.06115e+10	0.671875	1.46094e+10	0.625	9.89779e+10		0.296875	365496	0.328125	179421	0.3125	280987	0.375	192584	0.359375	390514		0.3125	10974.1	0.3125	2336.99	0.296875	4007.59	0.28125	2908.45	0.328125	9741.63		0.34375	1250.96	0.375	884.481	0.328125	1043.92	0.28125	966.314	0.359375	1256.1		0.453125	694.839	0.46875	663.326	0.546875	657.785
0.40625	9.59308e+10	0.796875	9.97346e+09	0.296875	4.06115e+10	0.671875	1.46015e+10	0.625	9.85319e+10		0.296875	365496	0.328125	179421	0.3125	280987	0.375	192584	0.359375	390196		0.3125	10967.1	0.3125	2328.63	0.296875	4007.59	0.28125	2903.48	0.328125	9694.93		0.34375	1250.7	0.375	883.932	0.328125	1043.92	0.296875	965.776	0.359375	1255.12		0.453125	694.823	0.46875	663.265	0.5625	657.785
0.40625	9.58424e+10	0.8125	9.88808e+09	0.296875	4.06115e+10	0.671875	1.45647e+10	0.640625	9.85245e+10		0.296875	365496	0.328125	179341	0.3125	280987	0.375	192584	0.359375	390196		0.3125	10958	0.3125	2310.56	0.296875	4007.59	0.28125	2902.38	0.328125	9677.38		0.34375	1249.73	0.375	883.645	0.34375	1043.92	0.296875	965.426	0.359375	1254.63		0.453125	694.617	0.46875	663.232	0.5625	657.785
0.40625	9.58039e+10	0.8125	9.80932e+09	0.296875	4.06115e+10	0.671875	1.45202e+10	0.640625	9.84091e+10		0.296875	365496	0.328125	179341	0.3125	280987	0.375	192584	0.359375	390196		0.3125	10936.3	0.3125	2289.82	0.296875	4007.59	0.28125	2898.43	0.328125	9662.08		0.34375	1249.73	0.390625	883.209	0.34375	1043.92	0.296875	965.331	0.359375	1254.63		0.453125	694.555	0.46875	663.184	0.5625	657.785
0.40625	9.58039e+10	0.8125	9.72525e+09	0.3125	3.85152e+10	0.6875	1.44654e+10	0.640625	9.83334e+10		0.296875	365437	0.34375	179341	0.3125	275332	0.390625	192584	0.359375	389363		0.3125	10895.2	0.3125	2280.45	0.296875	3735.6	0.28125	2894.09	0.328125	9654.34		0.34375	1249.73	0.390625	882.83	0.34375	1036.57	0.296875	965.14	0.359375	1253.95		0.453125	694.48	0.46875	663.128	0.5625	655.685
0.40625	9.57277e+10	0.8125	9.64603e+09	0.3125	3.81134e+10	0.6875	1.44395e+10	0.640625	9.82382e+10		0.296875	365437	0.34375	179337	0.3125	275094	0.390625	192584	0.359375	389363		0.3125	10818.8	0.328125	2268.84	0.296875	3703.31	0.28125	2888.12	0.328125	9631.05		0.359375	1249.24	0.390625	882.651	0.34375	1036.35	0.296875	964.755	0.359375	1253.95		0.453125	694.454	0.46875	663.11	0.5625	655.622
0.40625	9.56787e+10	0.8125	9.56483e+09	0.3125	3.80092e+10	0.6875	1.44057e+10	0.640625	9.81753e+10		0.296875	365437	0.34375	179337	0.3125	275094	0.390625	192584	0.359375	389363		0.3125	10762.7	0.328125	2259.07	0.3125	3683.57	0.28125	2884.01	0.328125	9611.56		0.359375	1248.62	0.390625	882.254	0.34375	1036.35	0.296875	964.755	0.359375	1253.04		0.46875	694.454	0.46875	663.096	0.578125	655.588
0.421875	9.56787e+10	0.8125	9.50026e+09	0.3125	3.79175e+10	0.6875	1.43864e+10	0.640625	9.81753e+10		0.3125	365437	0.34375	179337	0.3125	274963	0.390625	192584	0.375	389166		0.3125	10745.2	0.328125	2244.26	0.3125	3679.14	0.28125	2879.13	0.328125	9593.54		0.359375	1248.4	0.390625	882.011	0.34375	1036.35	0.296875	964.45	0.375	1252.72		0.46875	694.342	0.484375	663.086	0.578125	655.588
0.421875	9.56565e+10	0.8125	9.42029e+09	0.3125	3.79155e+10	0.6875	1.43486e+10	0.640625	9.80685e+10		0.3125	365437	0.34375	179337	0.328125	274890	0.390625	192584	0.375	389065		0.3125	10707.5	0.328125	2232.06	0.3125	3679.14	0.28125	2877.76	0.34375	9576.05		0.359375	1248.16	0.390625	881.613	0.34375	1036.35	0.296875	964.436	0.375	1251.72		0.46875	694.217	0.484375	663.067	0.578125	655.588
0.421875	9.56565e+10	0.8125	9.30901e+09	0.3125	3.79155e+10	0.6875	1.4288e+10	0.640625	9.79675e+10		0.3125	365435	0.34375	179337	0.328125	274890	0.390625	192584	0.375	388635		0.3125	10675.1	0.328125	2220.98	0.3125	3679.14	0.28125	2865.59	0.34375	9552.4		0.359375	1248.16	0.390625	881.349	0.34375	1036.35	0.296875	964.436	0.375	1251.29		0.46875	694.176	0.484375	663.056	0.578125	655.588
0.421875	9.55126e+10	0.8125	9.22108e+09	0.3125	3.79155e+10	0.6875	1.4233e+10	0.65625	9.78749e+10		0.3125	365435	0.34375	179337	0.328125	274890	0.390625	192555	0.375	386518		0.3125	10637	0.328125	2209.86	0.3125	3679.14	0.28125	2859.98	0.34375	9533.35		0.359375	1248.16	0.40625	880.922	0.34375	1036.35	0.296875	964.436	0.375	1251.17		0.46875	694.114	0.484375	662.967	0.578125	655.585
0.421875	9.5336e+10	0.828125	9.13906e+09	0.3125	3.79155e+10	0.6875	1.418e+10	0.65625	9.76285e+10		0.3125	365435	0.34375	179337	0.328125	274890	0.390625	192555	0.375	386518		0.3125	10576.8	0.328125	2198.01	0.3125	3679.14	0.296875	2847.14	0.34375	9515.37		0.359375	1248.16	0.40625	880.461	0.359375	1036.35	0.3125	964.207	0.375	1250.98		0.46875	693.989	0.484375	662.905	0.59375	655.585
0.421875	9.51225e+10	0.828125	9.04634e+09	0.3125	3.79155e+10	0.6875	1.41581e+10	0.65625	9.76285e+10		0.3125	365435	0.34375	179337	0.328125	274890	0.390625	192555	0.375	386518		0.328125	10525.1	0.328125	2187.48	0.3125	3679.14	0.296875	2836.56	0.34375	9510.75		0.359375	1247.27	0.40625	879.995	0.359375	1036.35	0.3125	964.207	0.375	1250.32		0.46875	693.821	0.484375	662.878	0.59375	655.585
0.421875	9.5102e+10	0.828125	8.97232e+09	0.3125	3.79155e+10	0.6875	1.40658e+10	0.65625	9.75163e+10		0.3125	365077	0.34375	179337	0.328125	274890	0.390625	192555	0.375	386518		0.328125	10519.6	0.328125	2172.76	0.3125	3679.14	0.296875	2830.64	0.34375	9494.92		0.359375	1247.01	0.40625	879.66	0.359375	1036.35	0.3125	964.207	0.375	1250.32		0.484375	693.82	0.5	662.855	0.59375	655.585
0.421875	9.50855e+10	0.828125	8.88102e+09	0.328125	3.79155e+10	0.6875	1.39637e+10	0.65625	9.74814e+10		0.3125	365077	0.359375	179337	0.328125	274890	0.390625	192555	0.375	386168		0.328125	10511.7	0.34375	2163.8	0.3125	3679.14	0.296875	2819.45	0.34375	9407.67		0.359375	1246.62	0.40625	879.467	0.359375	1036.35	0.3125	964.191	0.375	1249.29		0.484375	693.782	0.5	662.786	0.59375	655.585
0.4375	9.48069e+10	0.828125	8.82095e+09	0.328125	3.79155e+10	0.6875	1.39077e+10	0.65625	9.74588e+10		0.3125	364232	0.359375	179337	0.328125	274523	0.390625	192555	0.390625	386168		0.328125	10470.3	0.34375	2151.83	0.3125	3679.14	0.296875	2805.4	0.34375	9380.97		0.375	1246.62	0.40625	879.124	0.359375	1036.35	0.3125	964.026	0.390625	1249.14		0.484375	693.734	0.5	662.756	0.59375	655.585
0.4375	9.48069e+10	0.828125	8.72626e+09	0.328125	3.79155e+10	0.703125	1.38174e+10	0.65625	9.74588e+10		0.3125	364232	0.359375	179337	0.328125	274523	0.40625	192555	0.390625	386168		0.328125	10469.3	0.34375	2140.54	0.328125	3679.14	0.296875	2797.97	0.34375	9322.34		0.375	1246.61	0.40625	878.482	0.359375	1036.35	0.3125	963.69	0.390625	1249.09		0.484375	693.734	0.5	662.745	0.609375	655.585
0.4375	9.46224e+10	0.828125	8.67047e+09	0.328125	3.79155e+10	0.703125	1.374e+10	0.65625	9.72631e+10		0.328125	363836	0.359375	179274	0.328125	274523	0.40625	192406	0.390625	385451		0.328125	10452.9	0.34375	2130.6	0.328125	3679.14	0.296875	2790.09	0.34375	9263.97		0.375	1246.61	0.40625	878.259	0.359375	1036.35	0.3125	963.587	0.390625	1249.09		0.484375	693.711	0.5	662.74	0.609375	655.585
0.4375	9.45166e+10	0.828125	8.57862e+09	0.328125	3.79155e+10	0.703125	1.36765e+10	0.65625	9.72631e+10		0.328125	363748	0.359375	179217	0.328125	274523	0.40625	192406	0.390625	384363		0.328125	10441.4	0.34375	2123.55	0.328125	3679.14	0.296875	2775.57	0.359375	9250.39		0.375	1246.61	0.421875	877.542	0.359375	1036.35	0.3125	963.587	0.390625	1249.09		0.484375	693.711	0.5	662.729	0.609375	655.585
0.4375	9.44376e+10	0.84375	8.51871e+09	0.328125	3.79155e+10	0.703125	1.35957e+10	0.671875	9.72378e+10		0.328125	363013	0.359375	179217	0.34375	274523	0.40625	192406	0.390625	384099		0.328125	10441.4	0.34375	2116.78	0.328125	3679.14	0.296875	2768.54	0.359375	9215.78		0.375	1246.61	0.421875	877.105	0.359375	1036.35	0.3125	963.454	0.390625	1248.82		0.5	693.629	0.5	662.719	0.609375	655.585
0.4375	9.44284e+10	0.84375	8.43653e+09	0.328125	3.79155e+10	0.703125	1.35484e+10	0.671875	9.71429e+10		0.328125	363013	0.359375	179217	0.34375	274302	0.40625	192406	0.390625	384099		0.328125	10392.1	0.34375	2109.03	0.328125	3679.14	0.296875	2762	0.359375	9209.63		0.375	1246.61	0.421875	876.612	0.375	1036.35	0.3125	963.343	0.390625	1248.5		0.5	693.567	0.515625	662.668	0.609375	655.585
0.4375	9.43719e+10	0.84375	8.36401e+09	0.328125	3.79155e+10	0.703125	1.34892e+10	0.671875	9.7137e+10		0.328125	363013	0.359375	179055	0.34375	274302	0.40625	192406	0.390625	384099		0.34375	10379.3	0.34375	2097.74	0.328125	3679.14	0.3125	2755.89	0.359375	9201.24		0.375	1246.61	0.421875	875.892	0.375	1036.35	0.328125	962.788	0.390625	1248.43		0.5	693.515	0.515625	662.641	0.625	655.585
0.4375	9.43657e+10	0.84375	8.27113e+09	0.328125	3.79155e+10	0.703125	1.34526e+10	0.671875	9.71329e+10		0.328125	363013	0.359375	179052	0.34375	274302	0.40625	192307	0.390625	384099		0.34375	10373.6	0.34375	2091.14	0.328125	3679.14	0.3125	2737.83	0.359375	9167.93		0.375	1246.56	0.421875	875.249	0.375	1036.35	0.328125	962.755	0.390625	1248.24		0.5	693.423	0.515625	662.603	0.625	655.585
0.4375	9.42148e+10	0.84375	8.19272e+09	0.328125	3.79155e+10	0.703125	1.33392e+10	0.671875	9.70366e+10		0.328125	362608	0.375	179052	0.34375	274302	0.40625	192307	0.40625	384099		0.34375	10360.6	0.359375	2083.44	0.328125	3679.14	0.3125	2723.63	0.359375	9157.74		0.375	1245.7	0.421875	875.103	0.375	1036.35	0.328125	962.729	0.390625	1248.24		0.5	693.419	0.515625	662.554	0.625	655.585
0.453125	9.42053e+10	0.84375	8.12576e+09	0.328125	3.79155e+10	0.703125	1.32712e+10	0.671875	9.69526e+10		0.328125	362608	0.375	179052	0.34375	274302	0.40625	192307	0.40625	383862		0.34375	10324	0.359375	2074.47	0.328125	3679.14	0.3125	2717.5	0.359375	9126.46		0.390625	1245.18	0.421875	874.916	0.375	1036.35	0.328125	962.423	0.40625	1248.24		0.5	693.318	0.515625	662.532	0.625	655.585
0.453125	9.41217e+10	0.84375	8.07568e+09	0.34375	3.66593e+10	0.703125	1.31908e+10	0.671875	9.69526e+10		0.328125	362608	0.375	179052	0.34375	272568	0.40625	192307	0.40625	383599		0.34375	10316.9	0.359375	2064.99	0.328125	3531.11	0.3125	2709.08	0.359375	9102.76		0.390625	1243.6	0.421875	874.471	0.375	1028.69	0.328125	962.319	0.40625	1248.08		0.5	693.318	0.515625	662.531	0.625	653.704
0.453125	9.39688e+10	0.84375	8.02662e+09	0.34375	3.63033e+10	0.703125	1.31283e+10	0.671875	9.67946e+10		0.328125	362608	0.375	179052	0.34375	272183	0.40625	192307	0.40625	383134		0.34375	10277.8	0.359375	2054.59	0.34375	3511.95	0.3125	2699.88	0.359375	9101.67		0.390625	1243.6	0.4375	873.98	0.375	1027.77	0.328125	962.301	0.40625	1248.08		0.515625	693.285	0.515625	662.522	0.640625	653.463
0.453125	9.3819e+10	0.84375	7.97182e+09	0.34375	3.61987e+10	0.71875	1.30461e+10	0.671875	9.6555e+10		0.34375	362608	0.375	179016	0.34375	272183	0.421875	192307	0.40625	383134		0.34375	10256.6	0.359375	2045.78	0.34375	3498.51	0.3125	2690.08	0.375	9098.11		0.390625	1243.6	0.4375	873.557	0.375	1027.53	0.328125	962.301	0.40625	1247.7		0.515625	693.283	0.53125	662.496	0.640625	653.423
0.453125	9.37638e+10	0.84375	7.90337e+09	0.34375	3.61919e+10	0.71875	1.29674e+10	0.6875	9.6448e+10		0.34375	362608	0.375	179016	0.359375	272183	0.421875	192307	0.40625	383134		0.34375	10232.4	0.359375	2038.01	0.34375	3494.09	0.3125	2680.47	0.375	9041.61		0.390625	1243.5	0.4375	873.202	0.390625	1027.53	0.328125	962.045	0.40625	1246.29		0.515625	693.283	0.53125	662.461	0.640625	653.423
0.453125	9.37186e+10	0.859375	7.83965e+09	0.34375	3.61119e+10	0.71875	1.28859e+10	0.6875	9.63722e+10		0.34375	362026	0.375	178897	0.359375	272183	0.421875	192307	0.40625	381878		0.34375	10231.2	0.359375	2030.14	0.34375	3494.09	0.3125	2662.87	0.375	9001.28		0.390625	1243.5	0.4375	872.714	0.390625	1027.53	0.328125	961.521	0.40625	1244.87		0.515625	693.171	0.53125	662.441	0.640625	653.423
0.453125	9.37186e+10	0.859375	7.79074e+09	0.34375	3.61119e+10	0.71875	1.2793e+10	0.6875	9.61627e+10		0.34375	360495	0.375	178885	0.359375	272183	0.421875	192307	0.40625	381445		0.34375	10225.1	0.359375	2023.16	0.34375	3494.09	0.3125	2651.1	0.375	8987.89		0.390625	1243.17	0.4375	871.828	0.390625	1027.53	0.328125	961.043	0.40625	1244.79		0.515625	693.101	0.53125	662.423	0.640625	653.423
0.453125	9.35722e+10	0.859375	7.71607e+09	0.34375	3.61119e+10	0.71875	1.27354e+10	0.6875	9.60349e+10		0.34375	359897	0.375	178885	0.359375	272183	0.421875	192307	0.40625	381319		0.359375	10211.4	0.359375	2013.75	0.34375	3494.09	0.3125	2641.32	0.375	8981.98		0.390625	1242.79	0.4375	871.555	0.390625	1027.53	0.34375	960.884	0.40625	1243.26		0.515625	693.01	0.53125	662.41	0.65625	653.423
0.453125	9.35295e+10	0.859375	7.64061e+09	0.34375	3.61119e+10	0.71875	1.26711e+10	0.6875	9.60349e+10		0.34375	359897	0.375	178885	0.359375	272183	0.421875	192307	0.421875	381319		0.359375	10193.8	0.359375	2004.48	0.34375	3494.09	0.3125	2632.94	0.375	8974.93		0.390625	1242.79	0.4375	871.216	0.390625	1027.53	0.34375	960.528	0.421875	1242.75		0.515625	692.964	0.53125	662.393	0.65625	653.423
0.453125	9.33107e+10	0.859375	7.56537e+09	0.34375	3.61119e+10	0.71875	1.26079e+10	0.6875	9.59939e+10		0.34375	359549	0.390625	178830	0.359375	272183	0.421875	192294	0.421875	381319		0.359375	10184.2	0.375	1998.05	0.34375	3494.09	0.328125	2622.53	0.375	8963.13		0.40625	1242.66	0.4375	870.813	0.390625	1027.53	0.34375	960.353	0.421875	1242.29		0.53125	692.803	0.53125	662.365	0.65625	653.423
0.46875	9.3095e+10	0.859375	7.49727e+09	0.34375	3.61119e+10	0.71875	1.25148e+10	0.6875	9.57317e+10		0.34375	359549	0.390625	178817	0.359375	272183	0.421875	192294	0.421875	381309		0.359375	10184.2	0.375	1990.6	0.34375	3494.09	0.328125	2606.94	0.375	8959.69		0.40625	1242.62	0.4375	870.596	0.390625	1027.53	0.34375	960.322	0.421875	1242.17		0.53125	692.711	0.546875	662.322	0.65625	653.423
0.46875	9.308e+10	0.859375	7.44115e+09	0.359375	3.61119e+10	0.71875	1.24748e+10	0.6875	9.56128e+10		0.34375	359549	0.390625	178786	0.359375	272183	0.421875	192294	0.421875	381180		0.359375	10144.6	0.375	1979.76	0.34375	3494.09	0.328125	2594.43	0.390625	8959.69		0.40625	1242.36	0.453125	870.332	0.390625	1027.53	0.34375	959.615	0.421875	1241.73		0.53125	692.671	0.546875	662.298	0.65625	653.423
0.46875	9.30505e+10	0.859375	7.3511e+09	0.359375	3.61119e+10	0.71875	1.24438e+10	0.703125	9.55863e+10		0.34375	359549	0.390625	178786	0.359375	272183	0.421875	192294	0.421875	381180		0.359375	10123.5	0.375	1973.36	0.359375	3494.09	0.328125	2585.59	0.390625	8920.2		0.40625	1241.91	0.453125	869.926	0.390625	1027.53	0.34375	958.848	0.421875	1241.17		0.53125	692.638	0.546875	662.288	0.65625	653.423
0.46875	9.28963e+10	0.859375	7.27847e+09	0.359375	3.61119e+10	0.71875	1.23885e+10	0.703125	9.55863e+10		0.359375	359549	0.390625	178786	0.359375	272130	0.421875	192294	0.421875	381180		0.359375	10121.7	0.375	1966.67	0.359375	3494.09	0.328125	2577.42	0.390625	8909.84		0.40625	1241.69	0.453125	869.599	0.390625	1027.53	0.34375	958.692	0.421875	1240.43		0.53125	692.519	0.546875	662.288	0.671875	653.423
0.46875	9.26901e+10	0.875	7.21897e+09	0.359375	3.61119e+10	0.71875	1.23099e+10	0.703125	9.55416e+10		0.359375	358728	0.390625	178707	0.375	272130	0.421875	192290	0.421875	380524		0.359375	10114.9	0.375	1958.41	0.359375	3494.09	0.328125	2567.38	0.390625	8901.53		0.40625	1241.69	0.453125	869.21	0.40625	1027.53	0.34375	958.478	0.421875	1240.43		0.53125	692.449	0.546875	662.274	0.671875	653.423
0.46875	9.26076e+10	0.875	7.16798e+09	0.359375	3.61119e+10	0.71875	1.2235e+10	0.703125	9.53556e+10		0.359375	358728	0.390625	178707	0.375	272130	0.4375	192265	0.421875	380246		0.359375	10110	0.375	1951.88	0.359375	3494.09	0.328125	2557.73	0.390625	8878.47		0.40625	1241.66	0.453125	869.083	0.40625	1027.53	0.34375	958.261	0.421875	1240.43		0.53125	692.42	0.546875	662.258	0.671875	653.423
0.46875	9.26018e+10	0.875	7.11345e+09	0.359375	3.61119e+10	0.734375	1.21903e+10	0.703125	9.51811e+10		0.359375	358715	0.390625	178707	0.375	272130	0.4375	192265	0.4375	380205		0.375	10110	0.375	1939.57	0.359375	3494.09	0.328125	2543.94	0.390625	8867.69		0.40625	1241.13	0.453125	868.673	0.40625	1027.53	0.34375	958.233	0.4375	1240.31		0.546875	692.269	0.546875	662.231	0.671875	653.423
0.46875	9.24987e+10	0.875	7.04722e+09	0.359375	3.61119e+10	0.734375	1.21247e+10	0.703125	9.51199e+10		0.359375	357993	0.40625	178707	0.375	272130	0.4375	192265	0.4375	379594		0.375	10074.6	0.375	1928.42	0.359375	3494.09	0.328125	2535.51	0.390625	8855.54		0.40625	1240.54	0.453125	868.407	0.40625	1027.53	0.359375	958.009	0.4375	1240.31		0.546875	692.209	0.5625	662.197	0.671875	653.423
0.46875	9.21859e+10	0.875	6.98908e+09	0.359375	3.61119e+10	0.734375	1.20783e+10	0.703125	9.49414e+10		0.359375	357993	0.40625	178701	0.375	272130	0.4375	192265	0.4375	379452		0.375	10074	0.390625	1920.49	0.359375	3494.09	0.328125	2523.63	0.390625	8826.99		0.421875	1239.42	0.453125	867.947	0.40625	1027.53	0.359375	957.55	0.4375	1239.52		0.546875	692.136	0.5625	662.168	0.671875	653.423
0.484375	9.21447e+10	0.875	6.93006e+09	0.359375	3.61119e+10	0.734375	1.20193e+10	0.703125	9.46797e+10		0.359375	357993	0.40625	178546	0.375	272130	0.4375	192265	0.4375	379347		0.375	10069.6	0.390625	1913.31	0.359375	3494.09	0.328125	2513.81	0.390625	8826.99		0.421875	1238.25	0.46875	867.176	0.40625	1027.53	0.359375	957.106	0.4375	1239.02		0.546875	692.136	0.5625	662.141	0.6875	653.423
0.484375	9.21447e+10	0.875	6.87974e+09	0.375	3.61119e+10	0.734375	1.19298e+10	0.703125	9.46341e+10		0.359375	357741	0.40625	178546	0.375	272130	0.4375	192265	0.4375	378885		0.375	10063.2	0.390625	1905.73	0.359375	3494.09	0.34375	2505.33	0.40625	8824.01		0.421875	1238.25	0.46875	867.055	0.40625	1027.53	0.359375	956.912	0.4375	1238.38		0.546875	692.072	0.5625	662.126	0.6875	653.423
0.484375	9.21342e+10	0.875	6.84166e+09	0.375	3.61119e+10	0.734375	1.1858e+10	0.71875	9.43389e+10		0.359375	357741	0.40625	178546	0.375	272130	0.4375	192265	0.4375	378745		0.375	10057.9	0.390625	1899.09	0.359375	3494.09	0.34375	2495.4	0.40625	8808.74		0.421875	1238.25	0.46875	866.703	0.40625	1027.53	0.359375	956.768	0.4375	1238.22		0.546875	692.034	0.5625	662.118	0.6875	653.423
0.484375	9.2134e+10	0.875	6.78719e+09	0.375	3.50352e+10	0.734375	1.17715e+10	0.71875	9.42896e+10		0.359375	357741	0.40625	178484	0.375	267018	0.4375	192265	0.4375	378745		0.375	9981.73	0.390625	1891.08	0.359375	3383.08	0.34375	2480.48	0.40625	8808.74		0.421875	1237.94	0.46875	866.217	0.40625	1022.05	0.359375	956.592	0.4375	1238.22		0.5625	692.034	0.5625	662.081	0.6875	651.99
0.484375	9.18963e+10	0.875	6.72312e+09	0.375	3.48196e+10	0.734375	1.17131e+10	0.71875	9.42577e+10		0.359375	357722	0.40625	178385	0.375	267018	0.4375	192265	0.4375	378481		0.375	9981.73	0.390625	1882.72	0.375	3361.02	0.34375	2469.85	0.40625	8805.78		0.421875	1237.5	0.46875	865.946	0.421875	1021.29	0.359375	956.53	0.4375	1238.22		0.5625	692.034	0.5625	662.064	0.6875	651.929
0.484375	9.17758e+10	0.890625	6.63536e+09	0.375	3.47979e+10	0.734375	1.1628e+10	0.71875	9.42577e+10		0.375	357314	0.40625	178367	0.390625	267018	0.4375	192265	0.453125	378481		0.375	9955.19	0.390625	1872.99	0.375	3360.11	0.34375	2460.88	0.40625	8783.62		0.421875	1237.03	0.46875	865.575	0.421875	1021.18	0.359375	956.448	0.4375	1237.97		0.5625	691.997	0.578125	662.038	0.6875	651.85
0.484375	9.17055e+10	0.890625	6.57898e+09	0.375	3.47751e+10	0.734375	1.15379e+10	0.71875	9.42573e+10		0.375	357212	0.421875	178259	0.390625	267018	0.4375	192265	0.453125	377642		0.375	9916.28	0.390625	1867.29	0.375	3358.52	0.34375	2453.61	0.40625	8762.54		0.421875	1237.01	0.46875	865.053	0.421875	1020.98	0.359375	955.728	0.484375	1237.89		0.5625	691.993	0.578125	662.004	0.6875	651.814
0.484375	9.16895e+10	0.890625	6.52325e+09	0.375	3.47727e+10	0.734375	1.14691e+10	0.71875	9.42568e+10		0.375	357212	0.421875	178019	0.390625	266976	0.453125	192265	0.453125	377322		0.390625	9891.52	0.390625	1861.39	0.375	3357.73	0.34375	2442.69	0.40625	8740.64		0.421875	1236.29	0.46875	864.573	0.421875	1020.98	0.375	955.49	0.484375	1237.75		0.5625	691.953	0.578125	661.992	0.6875	651.776
0.484375	9.14741e+10	0.890625	6.47661e+09	0.375	3.47727e+10	0.75	1.13605e+10	0.71875	9.42332e+10		0.375	357160	0.421875	178019	0.390625	266853	0.453125	192265	0.453125	377254		0.390625	9818.1	0.390625	1855.45	0.375	3356.61	0.34375	2435.26	0.40625	8718.34		0.4375	1236.21	0.46875	864.228	0.421875	1020.98	0.375	955.388	0.484375	1237.61		0.5625	691.839	0.578125	661.952	0.6875	651.776
0.484375	9.14564e+10	0.890625	6.41948e+09	0.375	3.47727e+10	0.75	1.12841e+10	0.71875	9.42332e+10		0.375	357160	0.421875	178019	0.390625	266853	0.453125	192265	0.453125	377254		0.390625	9791.36	0.40625	1848.46	0.375	3356.61	0.34375	2427.62	0.40625	8713.14		0.4375	1236.21	0.484375	863.924	0.421875	1020.98	0.375	955.319	0.484375	1237.07		0.5625	691.749	0.578125	661.929	0.703125	651.776
0.5	9.14564e+10	0.890625	6.36676e+09	0.390625	3.47727e+10	0.75	1.12342e+10	0.71875	9.42332e+10		0.375	357160	0.421875	178019	0.390625	266853	0.453125	192237	0.453125	376378		0.390625	9791.36	0.40625	1841.16	0.375	3356.61	0.34375	2421.95	0.421875	8711.02		0.4375	1236.1	0.484375	863.651	0.421875	1020.98	0.375	955.26	0.484375	1236.4		0.578125	691.674	0.578125	661.873	0.703125	651.776
0.5	9.12367e+10	0.890625	6.31543e+09	0.390625	3.47727e+10	0.75	1.11732e+10	0.734375	9.41168e+10		0.375	357160	0.421875	178019	0.390625	266853	0.453125	192237	0.453125	376378		0.390625	9760.05	0.40625	1832.6	0.375	3356.61	0.34375	2410.4	0.421875	8694.79		0.4375	1236.1	0.484375	863.584	0.421875	1020.98	0.375	955.107	0.484375	1235.8		0.578125	691.495	0.59375	661.803	0.703125	651.776
0.5	9.10926e+10	0.890625	6.24176e+09	0.390625	3.47727e+10	0.75	1.11212e+10	0.734375	9.40829e+10		0.375	357160	0.421875	177872	0.390625	266853	0.453125	192237	0.453125	376378		0.390625	9731.4	0.40625	1828.35	0.375	3356.61	0.34375	2398.65	0.421875	8682.14		0.4375	1236.1	0.484375	863.322	0.4375	1020.98	0.375	955.055	0.484375	1235.8		0.578125	691.495	0.59375	661.757	0.703125	651.776
0.5	9.09727e+10	0.890625	6.19185e+09	0.390625	3.47727e+10	0.75	1.1047e+10	0.734375	9.40829e+10		0.375	357071	0.421875	177872	0.390625	266853	0.453125	192237	0.46875	376377		0.390625	9731.4	0.40625	1824.03	0.375	3356.61	0.359375	2392.35	0.421875	8657.77		0.4375	1236	0.484375	863.062	0.4375	1020.98	0.375	955.03	0.484375	1234.9		0.578125	691.495	0.59375	661.717	0.703125	651.776
0.5	9.08865e+10	0.890625	6.14203e+09	0.390625	3.47727e+10	0.75	1.10044e+10	0.734375	9.40377e+10		0.375	357039	0.421875	177777	0.390625	266853	0.453125	192115	0.46875	375940		0.390625	9692.5	0.40625	1814.15	0.390625	3356.61	0.359375	2386.1	0.421875	8640.44		0.4375	1235.35	0.484375	862.323	0.4375	1020.98	0.375	954.839	0.5	1234.9		0.578125	691.495	0.59375	661.714	0.71875	651.776
0.5	9.08686e+10	0.90625	6.09405e+09	0.390625	3.47727e+10	0.75	1.09714e+10	0.734375	9.38744e+10		0.390625	356873	0.421875	177777	0.40625	266853	0.453125	192115	0.46875	375940		0.390625	9670.23	0.40625	1804.44	0.390625	3356.61	0.359375	2379.2	0.421875	8640.44		0.4375	1235.08	0.484375	861.85	0.4375	1020.98	0.375	954.837	0.5	1234.48		0.578125	691.438	0.59375	661.702	0.71875	651.776
0.5	9.07494e+10	0.90625	6.06391e+09	0.390625	3.47727e+10	0.75	1.09393e+10	0.734375	9.36444e+10		0.390625	356873	0.4375	177777	0.40625	266853	0.453125	192115	0.46875	375726		0.390625	9648.88	0.40625	1794.86	0.390625	3356.61	0.359375	2370.59	0.421875	8640.44		0.4375	1234.54	0.484375	861.643	0.4375	1020.98	0.375	954.812	0.5	1234.22		0.59375	691.386	0.59375	661.689	0.71875	651.776
0.5	9.0643e+10	0.90625	6.01064e+09	0.390625	3.47727e+10	0.75	1.08858e+10	0.734375	9.35893e+10		0.390625	356873	0.4375	177777	0.40625	266853	0.453125	192115	0.46875	375203		0.40625	9628.55	0.40625	1786.4	0.390625	3356.61	0.359375	2367.32	0.4375	8630.41		0.453125	1234.22	0.5	861.36	0.4375	1020.98	0.390625	954.675	0.5	1233.93		0.59375	691.362	0.609375	661.655	0.71875	651.776
0.5	9.06429e+10	0.90625	5.95076e+09	0.390625	3.47727e+10	0.75	1.08253e+10	0.734375	9.34068e+10		0.390625	356815	0.4375	177777	0.40625	266853	0.453125	192115	0.46875	374570		0.40625	9627.64	0.421875	1779.09	0.390625	3356.61	0.359375	2359.25	0.4375	8612.98		0.453125	1233.97	0.5	860.925	0.4375	1020.98	0.390625	954.659	0.5	1233.65		0.59375	691.362	0.609375	661.639	0.71875	651.776
0.5	9.05955e+10	0.90625	5.9053e+09	0.390625	3.47727e+10	0.765625	1.07639e+10	0.734375	9.33767e+10		0.390625	356815	0.4375	177777	0.40625	266853	0.46875	192115	0.46875	374499		0.40625	9556.64	0.421875	1770.71	0.390625	3356.61	0.359375	2348.06	0.4375	8611.4		0.453125	1233.97	0.5	860.454	0.4375	1020.98	0.390625	954.463	0.5	1232.99		0.59375	691.245	0.609375	661.609	0.734375	651.776
0.515625	9.05662e+10	0.90625	5.86709e+09	0.390625	3.47727e+10	0.765625	1.07247e+10	0.75	9.30998e+10		0.390625	356815	0.4375	177777	0.40625	266853	0.46875	192115	0.46875	374262		0.40625	9556.64	0.421875	1765.77	0.390625	3356.61	0.359375	2341.6	0.4375	8602.14		0.453125	1233.65	0.5	860.02	0.4375	1020.98	0.390625	954.463	0.5	1232.78		0.59375	691.245	0.609375	661.576	0.734375	651.776
0.515625	9.04033e+10	0.90625	5.81927e+09	0.40625	3.47727e+10	0.765625	1.06596e+10	0.75	9.29516e+10		0.390625	356815	0.4375	177777	0.40625	266853	0.46875	192115	0.46875	373473		0.40625	9541.07	0.421875	1757.76	0.390625	3356.61	0.359375	2333.44	0.4375	8594.75		0.453125	1233.65	0.5	859.625	0.453125	1020.98	0.390625	954.372	0.5	1232.29		0.59375	691.233	0.609375	661.495	0.734375	651.776
0.515625	9.02755e+10	0.90625	5.78634e+09	0.40625	3.47727e+10	0.765625	1.05978e+10	0.75	9.28346e+10		0.390625	356815	0.4375	177732	0.40625	266848	0.46875	192115	0.484375	373054		0.40625	9540.19	0.421875	1752.21	0.390625	3356.61	0.359375	2322.67	0.4375	8588.64		0.453125	1233.18	0.5	859.294	0.453125	1020.98	0.390625	954.123	0.515625	1231.73		0.59375	691.197	0.609375	661.422	0.734375	651.776
0.515625	9.02755e+10	0.921875	5.73086e+09	0.40625	3.47727e+10	0.765625	1.05387e+10	0.75	9.28346e+10		0.390625	356815	0.4375	177732	0.40625	266848	0.46875	192115	0.484375	372722		0.40625	9533.12	0.421875	1746.27	0.390625	3356.61	0.359375	2317.06	0.4375	8548.81		0.453125	1233.18	0.5	859.038	0.453125	1020.98	0.390625	953.889	0.515625	1231.2		0.609375	691.181	0.609375	661.386	0.734375	651.776
0.515625	9.02755e+10	0.921875	5.66569e+09	0.40625	3.38816e+10	0.765625	1.04715e+10	0.75	9.28038e+10		0.390625	356796	0.4375	177687	0.40625	262338	0.46875	192102	0.484375	372722		0.40625	9515.21	0.421875	1741.18	0.40625	3219.01	0.375	2312.37	0.4375	8547.8		0.453125	1233.18	0.5	858.459	0.453125	1015.76	0.390625	953.645	0.515625	1231.03		0.609375	691.116	0.609375	661.339	0.75	650.663
0.515625	9.02494e+10	0.921875	5.64101e+09	0.40625	3.3627e+10	0.765625	1.03893e+10	0.75	9.2622e+10		0.40625	356796	0.453125	177687	0.421875	262338	0.46875	192102	0.484375	372707		0.40625	9475.25	0.421875	1732.77	0.40625	3202.2	0.375	2304.44	0.453125	8547.8		0.46875	1233.03	0.515625	858.214	0.453125	1015.51	0.390625	953.229	0.515625	1230.94		0.609375	691.091	0.625	661.309	0.75	650.518
0.515625	9.02494e+10	0.921875	5.6144e+09	0.40625	3.34875e+10	0.765625	1.03266e+10	0.75	9.2622e+10		0.40625	356796	0.453125	177687	0.421875	262338	0.46875	192102	0.484375	372707		0.421875	9469.9	0.421875	1725.87	0.40625	3187.5	0.375	2296.51	0.453125	8547.02		0.46875	1231.8	0.515625	857.805	0.453125	1015.51	0.390625	952.77	0.515625	1230.62		0.609375	691.091	0.625	661.307	0.75	650.442
0.53125	8.9993e+10	0.921875	5.5812e+09	0.40625	3.3484e+10	0.765625	1.02997e+10	0.75	9.25921e+10		0.40625	356709	0.453125	177687	0.421875	262338	0.46875	192102	0.484375	372605		0.421875	9383.21	0.4375	1720.25	0.40625	3185.86	0.375	2291.68	0.453125	8477.6		0.46875	1231.55	0.515625	857.608	0.453125	1015.51	0.40625	952.448	0.515625	1229.71		0.609375	691.039	0.625	661.282	0.75	650.442
0.53125	8.9993e+10	0.921875	5.52884e+09	0.40625	3.3484e+10	0.765625	1.02625e+10	0.765625	9.24434e+10		0.40625	356709	0.453125	177671	0.421875	261843	0.46875	192102	0.484375	372553		0.421875	9353.02	0.4375	1717.15	0.40625	3184.79	0.375	2282.85	0.453125	8471.96		0.46875	1230.7	0.515625	857.267	0.46875	1015.51	0.40625	952.305	0.515625	1229.52		0.609375	690.951	0.625	661.271	0.75	650.442
0.53125	8.9993e+10	0.921875	5.48617e+09	0.40625	3.34825e+10	0.765625	1.02176e+10	0.765625	9.24434e+10		0.40625	356709	0.453125	177671	0.421875	261634	0.484375	192102	0.484375	372480		0.421875	9340.16	0.4375	1712.65	0.40625	3184.79	0.375	2278.01	0.453125	8466.99		0.46875	1230.39	0.515625	856.986	0.46875	1015.51	0.40625	952.291	0.515625	1229.42		0.609375	690.948	0.625	661.262	0.765625	650.442
0.53125	8.98919e+10	0.921875	5.45353e+09	0.40625	3.34825e+10	0.765625	1.01322e+10	0.765625	9.2319e+10		0.40625	356709	0.453125	177671	0.421875	261634	0.484375	192102	0.484375	372480		0.421875	9336.04	0.4375	1706.4	0.40625	3183.67	0.375	2272.1	0.453125	8429.43		0.46875	1230.36	0.515625	856.609	0.46875	1015.51	0.40625	951.916	0.53125	1228.35		0.625	690.919	0.625	661.253	0.765625	650.442
0.53125	8.97421e+10	0.921875	5.40932e+09	0.421875	3.34825e+10	0.765625	1.00546e+10	0.765625	9.22241e+10		0.40625	356691	0.453125	177586	0.421875	261634	0.484375	192102	0.5	372404		0.421875	9327.96	0.4375	1700.02	0.40625	3176.03	0.375	2267.15	0.453125	8411.66		0.46875	1230.01	0.515625	856.298	0.46875	1015.51	0.40625	951.882	0.53125	1228.35		0.625	690.803	0.640625	661.244	0.765625	650.442
0.53125	8.969e+10	0.921875	5.37867e+09	0.421875	3.34825e+10	0.78125	1.00228e+10	0.765625	9.22241e+10		0.40625	356691	0.453125	177586	0.421875	261634	0.484375	192102	0.5	372404		0.421875	9300.28	0.4375	1694.31	0.40625	3175.58	0.375	2256.35	0.453125	8376.73		0.46875	1230.01	0.515625	855.811	0.46875	1015.51	0.40625	951.882	0.53125	1228.35		0.625	690.777	0.640625	661.239	0.765625	650.442
0.53125	8.9493e+10	0.9375	5.32352e+09	0.421875	3.34825e+10	0.78125	9.98081e+09	0.765625	9.21747e+10		0.40625	356559	0.453125	177586	0.421875	261634	0.484375	192102	0.5	372404		0.421875	9295.36	0.4375	1688.53	0.421875	3175.58	0.375	2250.81	0.453125	8376.73		0.484375	1230.01	0.515625	855.634	0.46875	1015.51	0.40625	951.842	0.53125	1227.76		0.625	690.759	0.640625	661.23	0.78125	650.442
0.53125	8.92349e+10	0.9375	5.28322e+09	0.421875	3.34825e+10	0.78125	9.91298e+09	0.765625	9.20497e+10		0.40625	356559	0.453125	177586	0.421875	261634	0.484375	192102	0.5	371618		0.421875	9295.36	0.4375	1683.41	0.421875	3175.58	0.375	2244.83	0.453125	8360.53		0.484375	1229.72	0.53125	855.484	0.46875	1015.51	0.40625	951.678	0.53125	1226.34		0.625	690.684	0.640625	661.209	0.78125	650.442
0.53125	8.92166e+10	0.9375	5.24603e+09	0.421875	3.34825e+10	0.78125	9.85678e+09	0.765625	9.19716e+10		0.421875	356559	0.46875	177586	0.4375	261634	0.484375	192102	0.5	371618		0.421875	9294.24	0.4375	1678.23	0.421875	3175.58	0.390625	2240.43	0.46875	8336.94		0.484375	1228.74	0.53125	855.164	0.46875	1015.51	0.40625	951.657	0.53125	1225.64		0.625	690.644	0.640625	661.179	0.78125	650.442
0.53125	8.90445e+10	0.9375	5.19258e+09	0.421875	3.34825e+10	0.78125	9.81588e+09	0.765625	9.16894e+10		0.421875	356383	0.46875	177586	0.4375	261634	0.484375	192102	0.5	371361		0.4375	9288.97	0.4375	1669.49	0.421875	3175.58	0.390625	2234.52	0.46875	8329.93		0.484375	1227.38	0.53125	854.852	0.484375	1015.51	0.40625	951.273	0.53125	1225.64		0.625	690.644	0.640625	661.157	0.78125	650.442
0.546875	8.90445e+10	0.9375	5.16544e+09	0.421875	3.34825e+10	0.78125	9.75161e+09	0.78125	9.15259e+10		0.421875	356383	0.46875	177586	0.4375	261634	0.484375	192102	0.5	371345		0.4375	9284.64	0.453125	1664.19	0.421875	3175.58	0.390625	2230.53	0.46875	8245.57		0.484375	1226.9	0.53125	854.598	0.484375	1015.51	0.421875	951.114	0.53125	1225.64		0.640625	690.605	0.640625	661.136	0.796875	650.442
0.546875	8.90445e+10	0.9375	5.12622e+09	0.421875	3.34825e+10	0.78125	9.70774e+09	0.78125	9.14815e+10		0.421875	356235	0.46875	177536	0.4375	261634	0.484375	192042	0.5	371310		0.4375	9266.05	0.453125	1659.53	0.421875	3175.58	0.390625	2220.23	0.46875	8245.18		0.484375	1226.9	0.53125	854.433	0.484375	1015.51	0.421875	950.956	0.546875	1225.64		0.640625	690.549	0.65625	661.106	0.796875	650.442
0.546875	8.88924e+10	0.9375	5.0836e+09	0.421875	3.34825e+10	0.78125	9.66416e+09	0.78125	9.12979e+10		0.421875	356235	0.46875	177536	0.4375	261634	0.484375	192042	0.5	371257		0.4375	9266.05	0.453125	1654.18	0.421875	3175.58	0.390625	2208.32	0.46875	8184.6		0.484375	1226.9	0.53125	854.318	0.484375	1015.51	0.421875	950.817	0.546875	1225.28		0.640625	690.469	0.65625	661.098	0.796875	650.442
0.546875	8.88309e+10	0.9375	5.04017e+09	0.421875	3.34825e+10	0.78125	9.64697e+09	0.78125	9.11655e+10		0.421875	356235	0.46875	177536	0.4375	261634	0.484375	192042	0.515625	371257		0.4375	9231.21	0.453125	1648.69	0.421875	3175.58	0.390625	2203.74	0.46875	8164.76		0.484375	1226.9	0.53125	853.962	0.484375	1015.51	0.421875	950.688	0.546875	1225.28		0.640625	690.464	0.65625	661.078	0.8125	650.442
0.546875	8.87716e+10	0.9375	4.99202e+09	0.421875	3.34825e+10	0.78125	9.36839e+09	0.78125	9.11655e+10		0.421875	356235	0.46875	177495	0.4375	261634	0.5	192042	0.515625	371152		0.4375	9225.18	0.453125	1642.69	0.421875	3175.58	0.390625	2171.77	0.46875	8139.97		0.5	1226.9	0.53125	853.864	0.484375	1015.51	0.421875	949.767	0.546875	1225		0.640625	690.314	0.65625	661.063	0.8125	650.442
0.546875	8.86965e+10	0.953125	4.95662e+09	0.4375	3.34825e+10	0.796875	9.11679e+09	0.78125	9.10849e+10		0.421875	355818	0.46875	177394	0.4375	261634	0.5	192042	0.515625	371152		0.4375	9214.95	0.453125	1636.76	0.421875	3175.58	0.390625	2142.47	0.46875	8114.83		0.5	1226.59	0.546875	853.791	0.484375	1015.51	0.421875	949.594	0.546875	1224.94		0.640625	690.198	0.65625	661.041	0.8125	650.442
0.546875	8.85287e+10	0.953125	4.91857e+09	0.4375	3.34825e+10	0.796875	9.07492e+09	0.78125	9.10209e+10		0.421875	355608	0.46875	177301	0.4375	261634	0.5	192042	0.515625	370219		0.4375	9204.34	0.453125	1633.32	0.421875	3175.58	0.390625	2135.7	0.46875	8103.98		0.5	1226.59	0.546875	853.619	0.484375	1015.51	0.421875	948.583	0.546875	1224.94		0.640625	690.142	0.65625	661.038	0.8125	650.442
0.546875	8.85272e+10	0.953125	4.87875e+09	0.4375	3.34825e+10	0.796875	9.05147e+09	0.78125	9.0954e+10		0.421875	355608	0.46875	177301	0.4375	261634	0.5	192042	0.515625	370192		0.4375	9204.34	0.453125	1629.11	0.4375	3175.58	0.390625	2129.45	0.484375	8082.75		0.5	1225.93	0.546875	853.241	0.484375	1015.51	0.421875	947.288	0.546875	1224.61		0.65625	689.984	0.65625	661.037	0.8125	650.442
0.546875	8.84042e+10	0.953125	4.85348e+09	0.4375	3.26119e+10	0.796875	9.0203e+09	0.78125	9.07056e+10		0.4375	355608	0.484375	177301	0.453125	259859	0.5	192042	0.515625	369906		0.453125	9176.16	0.453125	1625.03	0.4375	3051.75	0.40625	2126.11	0.484375	8064.59		0.5	1225.93	0.546875	852.788	0.5	1011.3	0.4375	947.103	0.546875	1224.11		0.65625	689.984	0.671875	661.019	0.828125	649.225
0.5625	8.79494e+10	0.953125	4.80755e+09	0.4375	3.24672e+10	0.796875	8.99338e+09	0.796875	9.06463e+10		0.4375	355428	0.484375	177301	0.453125	259859	0.5	192042	0.515625	369906		0.453125	9143.31	0.453125	1618.93	0.4375	3023.66	0.40625	2122.05	0.484375	8055.76		0.5	1225.78	0.546875	852.01	0.5	1010.63	0.4375	946.989	0.546875	1223.61		0.65625	689.962	0.671875	660.988	0.828125	649.155
0.5625	8.79396e+10	0.953125	4.76937e+09	0.4375	3.23911e+10	0.796875	8.98551e+09	0.796875	9.06463e+10		0.4375	355428	0.484375	177301	0.453125	259859	0.5	192042	0.515625	368626		0.453125	9130.97	0.46875	1615.77	0.4375	3014.4	0.40625	2117.89	0.484375	8040.53		0.5	1225.21	0.546875	851.813	0.5	1010.32	0.4375	946.848	0.5625	1222.88		0.65625	689.947	0.671875	660.974	0.828125	649.106
0.5625	8.77544e+10	0.953125	4.73153e+09	0.4375	3.23911e+10	0.796875	8.9739e+09	0.796875	9.04917e+10		0.4375	355249	0.484375	177301	0.453125	259859	0.5	192042	0.53125	368601		0.453125	9116.41	0.46875	1610.94	0.4375	3014.4	0.40625	2114.34	0.484375	8040.53		0.5	1224.67	0.546875	851.364	0.5	1010.32	0.4375	946.635	0.5625	1222.59		0.65625	689.906	0.671875	660.942	0.828125	649.106
0.5625	8.76747e+10	0.953125	4.70629e+09	0.4375	3.23911e+10	0.796875	8.95395e+09	0.796875	9.0446e+10		0.4375	355249	0.484375	177298	0.453125	259608	0.5	192042	0.53125	367893		0.453125	9106.64	0.46875	1607.31	0.4375	3012.56	0.40625	2112.41	0.484375	8010.84		0.5	1224.65	0.546875	850.844	0.5	1010.32	0.4375	946.558	0.5625	1222.41		0.65625	689.779	0.671875	660.911	0.84375	649.106
0.5625	8.76415e+10	0.953125	4.68168e+09	0.453125	3.23911e+10	0.796875	8.92714e+09	0.796875	9.0446e+10		0.4375	355209	0.484375	177282	0.453125	259608	0.5	192042	0.53125	367283		0.453125	9092.7	0.46875	1600.96	0.4375	3011.74	0.40625	2110.64	0.484375	8010.84		0.515625	1224.65	0.5625	850.659	0.5	1010.32	0.4375	946.412	0.5625	1222.26		0.65625	689.779	0.671875	660.876	0.84375	649.106
0.5625	8.76325e+10	0.96875	4.646e+09	0.453125	3.23911e+10	0.796875	8.89733e+09	0.796875	9.0446e+10		0.4375	354782	0.484375	177246	0.453125	259601	0.5	192042	0.53125	366086		0.453125	9077.35	0.46875	1596.58	0.4375	3011.74	0.40625	2106.9	0.484375	7994.88		0.515625	1224.65	0.5625	850.488	0.5	1010.32	0.4375	946.345	0.5625	1221.87		0.671875	689.77	0.671875	660.87	0.84375	649.106
0.5625	8.76269e+10	0.96875	4.61992e+09	0.453125	3.23911e+10	0.796875	8.87862e+09	0.796875	9.03042e+10		0.4375	354696	0.484375	177246	0.453125	259601	0.515625	192042	0.53125	365792		0.453125	9077.35	0.46875	1592.39	0.4375	3011.74	0.40625	2102.02	0.484375	7983.67		0.515625	1224.53	0.5625	850.278	0.515625	1010.32	0.4375	946.108	0.5625	1221.46		0.671875	689.695	0.6875	660.855	0.84375	649.106
0.5625	8.76121e+10	0.96875	4.58922e+09	0.453125	3.23911e+10	0.796875	8.86453e+09	0.796875	9.02224e+10		0.4375	354443	0.484375	177246	0.453125	259601	0.515625	192042	0.53125	365500		0.453125	9077.35	0.46875	1587.35	0.4375	3011.74	0.40625	2099	0.5	7945.49		0.515625	1224.47	0.5625	850.047	0.515625	1010.32	0.4375	946.018	0.5625	1220.25		0.671875	689.634	0.6875	660.855	0.84375	649.106
0.5625	8.7591e+10	0.96875	4.54536e+09	0.453125	3.23911e+10	0.8125	8.8436e+09	0.8125	9.01366e+10		0.4375	354296	0.5	177246	0.453125	259601	0.515625	192042	0.53125	365500		0.453125	9069.2	0.46875	1583.81	0.453125	3011.74	0.40625	2097.99	0.5	7931.37		0.515625	1224.2	0.5625	849.757	0.515625	1010.32	0.4375	945.964	0.5625	1220.25		0.671875	689.63	0.6875	660.837	0.859375	649.106
0.5625	8.7512e+10	0.96875	4.50907e+09	0.453125	3.23911e+10	0.8125	8.80053e+09	0.8125	8.96107e+10		0.453125	354296	0.5	177246	0.46875	259601	0.515625	191953	0.546875	365329		0.46875	9068.4	0.46875	1579.94	0.453125	3011.74	0.40625	2095.2	0.5	7931.37		0.515625	1224.17	0.5625	849.63	0.515625	1010.32	0.453125	945.787	0.578125	1219.97		0.671875	689.513	0.6875	660.835	0.859375	649.106
0.578125	8.72622e+10	0.96875	4.47599e+09	0.453125	3.23911e+10	0.8125	8.76967e+09	0.8125	8.95046e+10		0.453125	353783	0.5	177245	0.46875	259601	0.515625	191953	0.546875	365329		0.46875	9052.43	0.484375	1576.06	0.453125	3011.74	0.421875	2091.34	0.5	7895.77		0.515625	1224.17	0.5625	849.248	0.515625	1010.32	0.453125	945.78	0.578125	1218.68		0.671875	689.455	0.6875	660.811	0.859375	649.106
0.578125	8.72622e+10	0.96875	4.45272e+09	0.453125	3.23911e+10	0.8125	8.73344e+09	0.8125	8.95046e+10		0.453125	353783	0.5	177245	0.46875	259601	0.515625	191953	0.546875	364286		0.46875	9047.11	0.484375	1572.66	0.453125	3011.74	0.421875	2086.36	0.5	7889.14		0.515625	1223.24	0.5625	848.949	0.515625	1010.32	0.453125	945.78	0.578125	1218.57		0.671875	689.406	0.6875	660.796	0.859375	649.106
0.578125	8.72622e+10	0.96875	4.41846e+09	0.453125	3.23911e+10	0.8125	8.72399e+09	0.8125	8.94183e+10		0.453125	353781	0.5	177245	0.46875	259601	0.515625	191953	0.546875	364286		0.46875	9037.02	0.484375	1568.34	0.453125	3011.74	0.421875	2083.69	0.5	7873.49		0.515625	1223.11	0.5625	848.583	0.515625	1010.32	0.453125	945.377	0.578125	1218.11		0.6875	689.391	0.703125	660.778	0.875	649.106
0.578125	8.71792e+10	0.96875	4.37724e+09	0.453125	3.23911e+10	0.8125	8.69652e+09	0.8125	8.91105e+10		0.453125	353395	0.5	177191	0.46875	259601	0.515625	191953	0.546875	364224		0.46875	9034.69	0.484375	1563.73	0.453125	3011.74	0.421875	2081.85	0.5	7869.91		0.53125	1222.33	0.578125	848.393	0.53125	1010.32	0.453125	945.299	0.578125	1217.93		0.6875	689.368	0.703125	660.752	0.875	649.106
0.578125	8.71792e+10	0.96875	4.33605e+09	0.46875	3.23911e+10	0.8125	8.67159e+09	0.8125	8.90238e+10		0.453125	353331	0.5	177191	0.46875	259601	0.515625	191953	0.546875	364224		0.46875	9034.23	0.484375	1557.51	0.453125	3011.74	0.421875	2078.54	0.5	7868.98		0.53125	1222.33	0.578125	848.08	0.53125	1010.32	0.453125	945.289	0.578125	1217.17		0.6875	689.23	0.703125	660.748	0.875	649.106
0.578125	8.71792e+10	0.984375	4.30307e+09	0.46875	3.23911e+10	0.8125	8.64993e+09	0.8125	8.90238e+10		0.453125	353331	0.5	177190	0.46875	259601	0.515625	191953	0.5625	363924		0.46875	9016.63	0.484375	1551.55	0.453125	3011.74	0.421875	2077.34	0.5	7814.11		0.53125	1222.32	0.578125	847.738	0.53125	1010.32	0.453125	945.137	0.578125	1217.02		0.6875	689.143	0.703125	660.741	0.875	649.106
0.578125	8.71761e+10	0.984375	4.2642e+09	0.46875	3.23911e+10	0.8125	8.62867e+09	0.8125	8.8977e+10		0.453125	353331	0.5	177092	0.46875	259601	0.515625	191953	0.5625	363924		0.46875	9011.39	0.484375	1546.76	0.453125	3011.74	0.421875	2073.76	0.515625	7814		0.53125	1222.28	0.578125	847.517	0.53125	1010.32	0.453125	945.046	0.578125	1216.58		0.6875	689.143	0.703125	660.715	0.890625	649.106
0.578125	8.70529e+10	0.984375	4.23542e+09	0.46875	3.23911e+10	0.8125	8.58282e+09	0.828125	8.89706e+10		0.453125	353331	0.5	177092	0.46875	259601	0.53125	191953	0.5625	363859		0.46875	9009.93	0.484375	1543.45	0.46875	3011.74	0.421875	2066.61	0.515625	7764.93		0.53125	1221.96	0.578125	847.288	0.53125	1010.32	0.453125	944.933	0.578125	1216.45		0.703125	689.016	0.703125	660.713	0.890625	649.106
0.578125	8.70378e+10	0.984375	4.21072e+09	0.46875	3.23911e+10	0.8125	8.55414e+09	0.828125	8.89226e+10		0.453125	353185	0.515625	177076	0.484375	259601	0.53125	191953	0.5625	363819		0.46875	8987.72	0.484375	1540.56	0.46875	3011.74	0.421875	2063.32	0.515625	7740.09		0.53125	1221.81	0.578125	847.046	0.53125	1010.32	0.453125	944.933	0.59375	1216.45		0.703125	688.954	0.71875	660.713	0.890625	649.106
0.578125	8.69536e+10	0.984375	4.18548e+09	0.46875	3.23911e+10	0.8125	8.52355e+09	0.828125	8.87279e+10		0.46875	353185	0.515625	177076	0.484375	259601	0.53125	191953	0.5625	363078		0.484375	8987.72	0.5	1536.28	0.46875	3011.74	0.421875	2058.18	0.515625	7726.16		0.53125	1221.63	0.578125	846.795	0.53125	1010.32	0.46875	944.845	0.59375	1216.35		0.703125	688.909	0.71875	660.703	0.890625	649.106
0.578125	8.69497e+10	0.984375	4.1478e+09	0.46875	3.1652e+10	0.828125	8.50419e+09	0.828125	8.87279e+10		0.46875	353126	0.515625	177076	0.484375	256852	0.53125	191953	0.5625	362644		0.484375	8979.2	0.5	1530.08	0.46875	2941.4	0.421875	2054.54	0.515625	7725.64		0.53125	1221.26	0.578125	846.663	0.546875	1005.04	0.46875	944.766	0.59375	1216.09		0.703125	688.816	0.71875	660.695	0.890625	648.106
0.59375	8.67417e+10	0.984375	4.11666e+09	0.46875	3.14397e+10	0.828125	8.46163e+09	0.828125	8.87111e+10		0.46875	353126	0.515625	177076	0.484375	256852	0.53125	191953	0.5625	362644		0.484375	8965.57	0.5	1525.65	0.46875	2929.72	0.4375	2051.3	0.515625	7702.36		0.546875	1220.73	0.578125	846.423	0.546875	1004.32	0.46875	944.233	0.59375	1215.39		0.703125	688.766	0.71875	660.692	0.90625	647.968
0.59375	8.67015e+10	0.984375	4.08271e+09	0.46875	3.13892e+10	0.828125	8.42692e+09	0.828125	8.85986e+10		0.46875	353126	0.515625	177076	0.484375	256852	0.53125	191744	0.578125	362067		0.484375	8953.65	0.5	1520.87	0.46875	2921.78	0.4375	2043.03	0.515625	7669.37		0.546875	1220.56	0.59375	846.223	0.546875	1004.29	0.46875	944.152	0.59375	1214.04		0.703125	688.766	0.71875	660.673	0.90625	647.874
0.59375	8.66151e+10	0.984375	4.04782e+09	0.46875	3.13611e+10	0.828125	8.38693e+09	0.828125	8.85986e+10		0.46875	352937	0.515625	177076	0.484375	256846	0.53125	191674	0.578125	361199		0.484375	8925.4	0.5	1516.52	0.46875	2917.06	0.4375	2039.8	0.515625	7662.86		0.546875	1220.52	0.59375	846.147	0.546875	1004.29	0.46875	943.514	0.59375	1213.82		0.703125	688.765	0.71875	660.662	0.90625	647.856
0.59375	8.66151e+10	0.984375	4.01915e+09	0.484375	3.13354e+10	0.828125	8.34968e+09	0.828125	8.85986e+10		0.46875	352328	0.515625	177076	0.484375	256846	0.53125	191674	0.578125	361199		0.484375	8905.04	0.5	1511.15	0.46875	2916.9	0.4375	2034.16	0.515625	7655.38		0.546875	1219.7	0.59375	845.972	0.546875	1004.29	0.46875	943.514	0.59375	1213.75		0.71875	688.718	0.71875	660.656	0.90625	647.815
0.59375	8.66151e+10	1	3.98352e+09	0.484375	3.13102e+10	0.828125	8.29976e+09	0.828125	8.84999e+10		0.46875	351665	0.515625	176990	0.484375	256846	0.53125	191674	0.578125	361008		0.484375	8890.39	0.5	1506.19	0.46875	2916.9	0.4375	2028.91	0.53125	7655.38		0.546875	1219.7	0.59375	845.595	0.546875	1004.29	0.46875	943.249	0.59375	1213.05		0.71875	688.718	0.734375	660.648	0.921875	647.801
0.59375	8.65349e+10	1	3.95719e+09	0.484375	3.131e+10	0.828125	8.26545e+09	0.84375	8.84302e+10		0.46875	351251	0.515625	176990	0.484375	256846	0.53125	191674	0.59375	360804		0.484375	8888.64	0.5	1501.71	0.46875	2916.9	0.4375	2027.14	0.53125	7636.92		0.546875	1219.41	0.59375	845.34	0.5625	1004.29	0.46875	943.175	0.609375	1213.05		0.71875	688.669	0.734375	660.627	0.921875	647.801
0.59375	8.63432e+10	1	3.92988e+09	0.484375	3.131e+10	0.828125	8.2495e+09	0.84375	8.84011e+10		0.46875	351251	0.53125	176990	0.484375	256846	0.53125	191674	0.59375	360804		0.484375	8885.78	0.5	1495.4	0.484375	2916.9	0.4375	2023.7	0.53125	7636.92		0.546875	1219.38	0.59375	845.284	0.5625	1004.29	0.484375	943.175	0.609375	1212.51		0.71875	688.666	0.734375	660.616	0.921875	647.801
0.59375	8.63094e+10	1	3.89374e+09	0.484375	3.131e+10	0.828125	8.22e+09	0.84375	8.84011e+10		0.46875	351243	0.53125	176990	0.5	256846	0.546875	191674	0.59375	360804		0.5	8863.78	0.515625	1490.92	0.484375	2913.24	0.4375	2019.44	0.53125	7630.72		0.546875	1219.23	0.59375	844.953	0.5625	1004.29	0.484375	943.153	0.609375	1212.12		0.71875	688.603	0.734375	660.602	0.921875	647.801
0.59375	8.62532e+10	1	3.87156e+09	0.484375	3.131e+10	0.828125	8.18367e+09	0.84375	8.83874e+10		0.5	351152	0.53125	176990	0.5	256846	0.546875	191674	0.59375	360804		0.5	8827.66	0.515625	1485.93	0.484375	2910.7	0.4375	2012.15	0.53125	7603.85		0.546875	1218.9	0.59375	844.827	0.5625	1004.29	0.484375	943.103	0.609375	1212.12		0.71875	688.603	0.734375	660.584	0.921875	647.801
0.609375	8.62532e+10	1	3.82879e+09	0.484375	3.131e+10	0.828125	8.14978e+09	0.84375	8.79926e+10		0.5	351034	0.53125	176940	0.5	256846	0.546875	191674	0.59375	360104		0.5	8826.78	0.515625	1480.96	0.484375	2910.7	0.4375	2006.28	0.53125	7580.87		0.5625	1218.9	0.609375	844.579	0.5625	1004.29	0.484375	942.99	0.609375	1211.99		0.71875	688.562	0.734375	660.581	0.9375	647.801
0.609375	8.61525e+10	1	3.80464e+09	0.484375	3.131e+10	0.828125	8.1239e+09	0.84375	8.79513e+10		0.5	350798	0.53125	176940	0.5	256846	0.546875	191674	0.59375	360104		0.5	8826.78	0.515625	1478.36	0.484375	2910.7	0.4375	2001.02	0.53125	7572.05		0.5625	1218.02	0.609375	844.402	0.5625	1004.29	0.484375	942.903	0.609375	1209.82		0.734375	688.472	0.734375	660.563	0.9375	647.801
0.609375	8.61522e+10	1	3.77538e+09	0.484375	3.131e+10	0.828125	8.10955e+09	0.84375	8.78272e+10		0.5	350798	0.53125	176940	0.5	256846	0.546875	191674	0.609375	360104		0.5	8809.71	0.515625	1473.64	0.484375	2910.7	0.4375	1999.26	0.53125	7567.58		0.5625	1218.02	0.609375	844.231	0.5625	1004.29	0.484375	942.903	0.609375	1209.82		0.734375	688.472	0.75	660.531	0.9375	647.801
0.609375	8.61522e+10	1.01562	3.73913e+09	0.5	3.131e+10	0.84375	8.08865e+09	0.84375	8.76271e+10		0.5	350756	0.53125	176940	0.5	256846	0.546875	191674	0.609375	360022		0.5	8797.3	0.515625	1470	0.484375	2910.7	0.453125	1996.71	0.53125	7567.58		0.5625	1217.82	0.609375	844.116	0.578125	1004.29	0.484375	942.903	0.609375	1208.2		0.734375	688.468	0.75	660.488	0.9375	647.801
0.609375	8.61351e+10	1.01562	3.70662e+09	0.5	3.131e+10	0.84375	8.07723e+09	0.84375	8.75649e+10		0.5	350756	0.53125	176940	0.5	256846	0.546875	191674	0.609375	360022		0.5	8782.19	0.515625	1466.89	0.484375	2910.7	0.453125	1992.88	0.546875	7539.22		0.5625	1217.71	0.609375	843.793	0.578125	1004.29	0.484375	942.685	0.640625	1208.2		0.734375	688.46	0.75	660.429	0.9375	647.801
0.609375	8.6021e+10	1.01562	3.69223e+09	0.5	3.131e+10	0.84375	8.01415e+09	0.859375	8.74959e+10		0.5	350756	0.53125	176723	0.5	256846	0.546875	191674	0.609375	360022		0.5	8753.43	0.515625	1464.14	0.484375	2910.7	0.453125	1989.14	0.546875	7502.17		0.5625	1217.17	0.609375	843.383	0.578125	1004.29	0.5	942.657	0.640625	1207.93		0.734375	688.435	0.75	660.419	0.953125	647.801
0.609375	8.6021e+10	1.01562	3.66855e+09	0.5	3.131e+10	0.84375	7.96406e+09	0.859375	8.74047e+10		0.5	350756	0.546875	176723	0.5	256846	0.546875	191674	0.609375	359576		0.5	8753.43	0.515625	1459.8	0.484375	2910.7	0.453125	1986.38	0.546875	7489.04		0.5625	1217.17	0.609375	843.124	0.578125	1004.29	0.5	942.535	0.640625	1207.37		0.734375	688.427	0.75	660.415	0.953125	647.801
0.609375	8.59122e+10	1.01562	3.64004e+09	0.5	3.131e+10	0.84375	7.92243e+09	0.859375	8.74046e+10		0.5	350756	0.546875	176723	0.515625	256846	0.546875	191674	0.609375	359441		0.5	8744.09	0.53125	1456.59	0.5	2910.7	0.453125	1981.4	0.546875	7486.57		0.5625	1217.17	0.609375	842.857	0.578125	1004.29	0.5	942.535	0.640625	1207.37		0.75	688.395	0.75	660.377	0.953125	647.801
0.609375	8.58247e+10	1.01562	3.61627e+09	0.5	3.131e+10	0.84375	7.89078e+09	0.859375	8.72479e+10		0.5	350571	0.546875	176723	0.515625	256846	0.546875	191674	0.609375	359399		0.515625	8740.97	0.53125	1451.9	0.5	2910.7	0.453125	1977.37	0.546875	7486.57		0.5625	1217.1	0.625	842.593	0.578125	1004.29	0.5	942.535	0.640625	1206.77		0.75	688.29	0.765625	660.351	0.953125	647.801
0.625	8.57366e+10	1.01562	3.58936e+09	0.5	3.131e+10	0.84375	7.87447e+09	0.859375	8.71691e+10		0.53125	350177	0.546875	176723	0.515625	256846	0.546875	191674	0.625	359399		0.515625	8728.61	0.53125	1447.24	0.5	2910.7	0.453125	1974.94	0.546875	7465.54		0.578125	1216.94	0.625	842.187	0.578125	1004.29	0.5	942.417	0.640625	1206.51		0.75	688.29	0.765625	660.313	0.96875	647.801
0.625	8.53342e+10	1.01562	3.55189e+09	0.5	3.131e+10	0.84375	7.85153e+09	0.859375	8.69438e+10		0.53125	349471	0.546875	176723	0.515625	256846	0.5625	191674	0.625	359399		0.515625	8708.33	0.53125	1443.9	0.5	2910.7	0.453125	1972.59	0.546875	7445.63		0.578125	1216.91	0.625	841.928	0.578125	1004.29	0.5	942.403	0.640625	1206.01		0.75	688.205	0.765625	660.303	0.96875	647.801
0.625	8.52708e+10	1.01562	3.52817e+09	0.5	3.0701e+10	0.84375	7.82662e+09	0.859375	8.69421e+10		0.53125	349471	0.546875	176480	0.515625	254516	0.5625	191632	0.625	359349		0.515625	8691.19	0.53125	1441.39	0.5	2842.11	0.453125	1968.94	0.546875	7436.84		0.578125	1216.91	0.625	841.643	0.59375	999.778	0.5	942.125	0.640625	1205.99		0.75	688.203	0.765625	660.298	0.96875	646.449
0.625	8.5124e+10	1.01562	3.49848e+09	0.5	3.04809e+10	0.84375	7.79912e+09	0.859375	8.68663e+10		0.53125	349310	0.546875	176480	0.515625	254516	0.5625	191632	0.625	359349		0.515625	8691.19	0.53125	1437.57	0.5	2820.69	0.453125	1965.24	0.546875	7431.74		0.578125	1216.43	0.625	841.278	0.59375	999.514	0.5	942.054	0.640625	1205.65		0.75	688.095	0.765625	660.286	0.984375	646.274
0.625	8.50934e+10	1.03125	3.46688e+09	0.515625	3.04146e+10	0.84375	7.77667e+09	0.859375	8.67932e+10		0.53125	348394	0.546875	176366	0.515625	254516	0.5625	191632	0.625	359322		0.515625	8691.19	0.53125	1434.43	0.5	2805.08	0.453125	1960.34	0.546875	7421.78		0.578125	1215.43	0.625	841.082	0.59375	999.514	0.5	941.928	0.65625	1205.61		0.75	688.095	0.765625	660.252	0.984375	646.244
0.625	8.49038e+10	1.03125	3.44264e+09	0.515625	3.04087e+10	0.859375	7.74373e+09	0.875	8.67193e+10		0.53125	348394	0.546875	176366	0.515625	254516	0.5625	191632	0.625	358795		0.515625	8689.2	0.53125	1430.86	0.5	2796.12	0.46875	1956.93	0.5625	7414.93		0.578125	1215.43	0.625	840.921	0.59375	999.514	0.515625	941.762	0.65625	1204.58		0.75	687.997	0.765625	660.246	0.984375	646.228
0.625	8.49038e+10	1.03125	3.41146e+09	0.515625	3.03864e+10	0.859375	7.72067e+09	0.875	8.66879e+10		0.53125	348394	0.546875	176366	0.515625	254516	0.5625	191632	0.625	358363		0.515625	8689.2	0.53125	1426.62	0.5	2795.86	0.46875	1951.08	0.5625	7414.21		0.578125	1215.2	0.625	840.807	0.59375	999.483	0.515625	941.762	0.65625	1204.47		0.765625	687.964	0.78125	660.225	1	646.228
0.625	8.47427e+10	1.03125	3.39135e+09	0.515625	3.03864e+10	0.859375	7.69266e+09	0.875	8.66879e+10		0.53125	348258	0.5625	176366	0.515625	254516	0.5625	191632	0.625	358363		0.515625	8679.03	0.546875	1422.98	0.5	2795.86	0.46875	1946.87	0.5625	7403.01		0.578125	1215.2	0.640625	840.628	0.609375	999.483	0.515625	941.741	0.65625	1204.36		0.765625	687.954	0.78125	660.2	1	646.228
0.625	8.44798e+10	1.03125	3.37596e+09	0.515625	3.03864e+10	0.859375	7.67494e+09	0.875	8.66879e+10		0.53125	348258	0.5625	176366	0.53125	254516	0.5625	191632	0.640625	358363		0.515625	8679.03	0.546875	1420.7	0.515625	2795.86	0.46875	1942.39	0.5625	7382.79		0.578125	1214.26	0.640625	840.518	0.609375	999.483	0.515625	941.485	0.65625	1204.29		0.765625	687.954	0.78125	660.19	1	646.228
0.640625	8.4449e+10	1.03125	3.35742e+09	0.515625	3.03864e+10	0.859375	7.63496e+09	0.875	8.6661e+10		0.53125	348258	0.5625	176366	0.53125	254516	0.5625	191632	0.640625	358363		0.515625	8672.72	0.546875	1416.61	0.515625	2795.86	0.46875	1938.24	0.5625	7380.97		0.59375	1212.91	0.640625	839.976	0.609375	999.483	0.515625	941.229	0.65625	1204.29		0.765625	687.865	0.78125	660.181	1	646.228
0.640625	8.43968e+10	1.03125	3.33895e+09	0.515625	3.03864e+10	0.859375	7.61999e+09	0.875	8.63183e+10		0.5625	348258	0.5625	176366	0.53125	254516	0.5625	191632	0.640625	358363		0.53125	8672.72	0.546875	1412.96	0.515625	2795.86	0.46875	1933.39	0.5625	7372.54		0.59375	1212.67	0.640625	839.633	0.609375	999.483	0.515625	941.211	0.65625	1204.12		0.765625	687.86	0.78125	660.18	1	646.228
0.640625	8.4179e+10	1.03125	3.32079e+09	0.515625	3.03864e+10	0.859375	7.60473e+09	0.875	8.63183e+10		0.5625	348258	0.5625	176366	0.53125	254516	0.5625	191632	0.640625	358036		0.53125	8647.43	0.546875	1410.43	0.515625	2795.86	0.46875	1929.8	0.5625	7361.69		0.59375	1212.4	0.640625	839.283	0.609375	999.483	0.515625	941.196	0.65625	1204.08		0.765625	687.755	0.78125	660.178	1.01562	646.228
0.640625	8.41696e+10	1.03125	3.2945e+09	0.515625	3.03864e+10	0.859375	7.57226e+09	0.875	8.62732e+10		0.5625	348258	0.5625	176332	0.53125	254516	0.578125	191632	0.640625	357968		0.53125	8647.43	0.546875	1408.27	0.515625	2795.86	0.46875	1927.91	0.5625	7352.28		0.59375	1211.76	0.640625	838.924	0.609375	999.483	0.515625	941.196	0.671875	1203.97		0.78125	687.755	0.78125	660.163	1.01562	646.228
0.640625	8.41399e+10	1.04688	3.26848e+09	0.515625	3.03864e+10	0.859375	7.53627e+09	0.890625	8.61824e+10		0.5625	348258	0.5625	176332	0.53125	254104	0.578125	191622	0.640625	357968		0.53125	8633.21	0.546875	1404.35	0.515625	2795.86	0.46875	1926.39	0.5625	7335.31		0.59375	1211.76	0.640625	838.635	0.609375	999.483	0.515625	940.914	0.671875	1203.76		0.78125	687.741	0.796875	660.158	1.01562	646.228
0.640625	8.41312e+10	1.04688	3.25133e+09	0.53125	3.03864e+10	0.859375	7.50444e+09	0.890625	8.61824e+10		0.5625	348059	0.5625	176332	0.53125	254104	0.578125	191622	0.640625	357968		0.53125	8629.09	0.546875	1400.78	0.515625	2795.86	0.46875	1923.88	0.578125	7328.14		0.59375	1211.76	0.640625	838.55	0.609375	999.483	0.53125	940.76	0.671875	1203.01		0.78125	687.741	0.796875	660.142	1.01562	646.228
0.640625	8.40693e+10	1.04688	3.22594e+09	0.53125	3.03864e+10	0.859375	7.49032e+09	0.890625	8.60925e+10		0.5625	348059	0.5625	176332	0.53125	254104	0.578125	191622	0.65625	357968		0.53125	8627.38	0.546875	1397.29	0.515625	2795.86	0.46875	1922.44	0.578125	7328.14		0.59375	1211.25	0.65625	838.285	0.625	999.483	0.53125	940.76	0.671875	1202.77		0.78125	687.721	0.796875	660.135	1.01562	646.228
0.640625	8.3991e+10	1.04688	3.20188e+09	0.53125	3.03864e+10	0.859375	7.4681e+09	0.890625	8.59205e+10		0.5625	347925	0.578125	176332	0.53125	254104	0.578125	191622	0.65625	357968		0.53125	8627.38	0.5625	1394.82	0.53125	2795.86	0.484375	1917.31	0.578125	7309.36		0.59375	1211.05	0.65625	838.078	0.625	999.483	0.53125	940.652	0.671875	1201.68		0.78125	687.701	0.796875	660.134	1.03125	646.228
0.640625	8.3991e+10	1.04688	3.18207e+09	0.53125	3.03864e+10	0.859375	7.43989e+09	0.890625	8.58373e+10		0.5625	347325	0.578125	176332	0.53125	254104	0.578125	191622	0.65625	357887		0.53125	8627.38	0.5625	1391.47	0.53125	2795.86	0.484375	1912.43	0.578125	7305.66		0.59375	1211.05	0.65625	837.971	0.625	999.483	0.53125	940.562	0.671875	1201.62		0.78125	687.604	0.796875	660.133	1.03125	646.228
0.640625	8.39901e+10	1.04688	3.15469e+09	0.53125	3.03864e+10	0.875	7.41864e+09	0.890625	8.58373e+10		0.5625	347325	0.578125	176332	0.546875	254104	0.578125	191622	0.65625	357551		0.53125	8627	0.5625	1388.22	0.53125	2795.86	0.484375	1910.33	0.578125	7304.51		0.609375	1210.99	0.65625	837.727	0.625	999.483	0.53125	940.472	0.671875	1201.23		0.78125	687.604	0.796875	660.132	1.03125	646.228
0.65625	8.38806e+10	1.04688	3.13291e+09	0.53125	3.03864e+10	0.875	7.39084e+09	0.890625	8.58373e+10		0.5625	347024	0.578125	176332	0.546875	254104	0.578125	191622	0.65625	357150		0.546875	8623.91	0.5625	1385.05	0.53125	2795.86	0.484375	1906.75	0.578125	7294.01		0.609375	1210.72	0.65625	837.589	0.625	999.483	0.53125	940.42	0.671875	1201.18		0.796875	687.409	0.8125	660.114	1.03125	646.228
0.65625	8.38746e+10	1.04688	3.10566e+09	0.53125	3.03864e+10	0.875	7.36198e+09	0.890625	8.55257e+10		0.59375	346828	0.578125	176324	0.546875	254104	0.578125	191622	0.65625	357150		0.546875	8610.79	0.5625	1382.15	0.53125	2795.86	0.484375	1903.69	0.578125	7292.91		0.609375	1209.57	0.65625	837.426	0.625	999.483	0.53125	940.217	0.6875	1200.94		0.796875	687.35	0.8125	660.098	1.03125	646.228
0.65625	8.38387e+10	1.0625	3.08596e+09	0.53125	3.03864e+10	0.875	7.33432e+09	0.890625	8.53258e+10		0.59375	346828	0.578125	176324	0.546875	254104	0.578125	191622	0.65625	357150		0.546875	8610.79	0.5625	1378.75	0.53125	2795.86	0.484375	1900.53	0.578125	7288.94		0.609375	1209.57	0.65625	837.173	0.625	999.483	0.53125	940.151	0.6875	1200.86		0.796875	687.312	0.8125	660.09	1.04688	646.228
0.65625	8.36634e+10	1.0625	3.06984e+09	0.53125	3.03864e+10	0.875	7.31347e+09	0.90625	8.52437e+10		0.59375	346828	0.578125	176324	0.546875	254104	0.578125	191622	0.671875	357083		0.546875	8599.13	0.5625	1376.17	0.53125	2795.86	0.484375	1899.52	0.578125	7288.94		0.609375	1209.3	0.65625	836.946	0.625	999.483	0.546875	940.147	0.6875	1200.76		0.796875	687.297	0.8125	660.064	1.04688	646.228
0.65625	8.36343e+10	1.0625	3.04851e+09	0.53125	2.9893e+10	0.875	7.2887e+09	0.90625	8.51586e+10		0.59375	346828	0.578125	176324	0.546875	252664	0.578125	191622	0.671875	356854		0.546875	8599.13	0.5625	1373.27	0.53125	2750.33	0.484375	1896.27	0.578125	7275.2		0.609375	1209.3	0.65625	836.829	0.640625	995.193	0.546875	940.079	0.6875	1200.76		0.796875	687.26	0.8125	660.035	1.04688	645.444
0.65625	8.35499e+10	1.0625	3.03015e+09	0.546875	2.96712e+10	0.875	7.24185e+09	0.90625	8.51513e+10		0.59375	346828	0.578125	176324	0.546875	252664	0.59375	191622	0.671875	356833		0.546875	8567.94	0.5625	1368.67	0.53125	2741.22	0.484375	1893.12	0.59375	7275.2		0.609375	1208.8	0.671875	836.611	0.640625	994.683	0.546875	940.074	0.6875	1200.04		0.796875	687.211	0.8125	660.026	1.04688	645.37
0.65625	8.34257e+10	1.0625	3.01128e+09	0.546875	2.96537e+10	0.875	7.22937e+09	0.90625	8.50072e+10		0.59375	346828	0.59375	176291	0.546875	252664	0.59375	191622	0.671875	356397		0.546875	8542.48	0.578125	1364.05	0.53125	2719.6	0.484375	1891.32	0.59375	7262.64		0.609375	1208.54	0.671875	836.272	0.640625	994.57	0.546875	940.035	0.6875	1200.01		0.796875	687.137	0.828125	660.008	1.04688	645.347
0.65625	8.31434e+10	1.0625	2.99401e+09	0.546875	2.96537e+10	0.875	7.19466e+09	0.90625	8.50072e+10		0.59375	346828	0.59375	176291	0.546875	252664	0.59375	191622	0.6875	356397		0.546875	8512.55	0.578125	1360.97	0.546875	2717.63	0.484375	1888.13	0.59375	7237.21		0.609375	1208.24	0.671875	836.197	0.640625	994.346	0.546875	939.961	0.6875	1200.01		0.8125	687.03	0.828125	659.99	1.0625	645.33
0.65625	8.28819e+10	1.0625	2.97847e+09	0.546875	2.96271e+10	0.875	7.17426e+09	0.90625	8.49626e+10		0.59375	346471	0.59375	176136	0.5625	252664	0.59375	191622	0.6875	356397		0.546875	8495.69	0.578125	1358.26	0.546875	2717.63	0.5	1884.14	0.59375	7237.21		0.625	1207.95	0.671875	836.137	0.640625	994.346	0.546875	939.949	0.6875	1199.86		0.8125	686.975	0.828125	659.979	1.0625	645.33
0.65625	8.28728e+10	1.0625	2.96419e+09	0.546875	2.96271e+10	0.875	7.14657e+09	0.90625	8.49507e+10		0.59375	346471	0.59375	176136	0.5625	252664	0.59375	191622	0.6875	356397		0.546875	8495.69	0.578125	1355.65	0.546875	2717.63	0.5	1880.72	0.59375	7216.23		0.625	1207.84	0.671875	835.911	0.640625	994.346	0.546875	939.439	0.6875	1199.61		0.8125	686.963	0.828125	659.969	1.0625	645.321
0.671875	8.28114e+10	1.0625	2.93425e+09	0.546875	2.96271e+10	0.875	7.1281e+09	0.90625	8.47834e+10		0.59375	346471	0.59375	176136	0.5625	252664	0.59375	191622	0.6875	356397		0.5625	8493.81	0.578125	1353.63	0.546875	2717.63	0.5	1878.49	0.59375	7216.23		0.625	1207.32	0.671875	835.644	0.65625	994.346	0.546875	939.204	0.71875	1199.5		0.8125	686.963	0.828125	659.964	1.0625	645.321
0.671875	8.27546e+10	1.0625	2.91358e+09	0.546875	2.96271e+10	0.890625	7.10916e+09	0.90625	8.46456e+10		0.625	346111	0.59375	175933	0.5625	252664	0.59375	191622	0.6875	356397		0.5625	8479.73	0.578125	1349.52	0.546875	2717.63	0.5	1874.01	0.59375	7216.23		0.625	1207.29	0.671875	835.588	0.65625	994.346	0.546875	939.169	0.71875	1199.48		0.8125	686.945	0.828125	659.949	1.0625	645.321
0.671875	8.2667e+10	1.07812	2.88756e+09	0.546875	2.96271e+10	0.890625	7.09297e+09	0.921875	8.46148e+10		0.625	346094	0.59375	175933	0.5625	252664	0.59375	191622	0.6875	356397		0.5625	8472.89	0.578125	1347.11	0.546875	2717.63	0.5	1871.56	0.59375	7191.38		0.625	1207.15	0.671875	835.387	0.65625	994.346	0.546875	938.952	0.71875	1199.47		0.8125	686.922	0.84375	659.922	1.0625	645.321
0.671875	8.26475e+10	1.07812	2.86676e+09	0.546875	2.96271e+10	0.890625	7.04425e+09	0.921875	8.44918e+10		0.625	346094	0.59375	175933	0.5625	252664	0.59375	191622	0.6875	356005		0.5625	8465.02	0.578125	1344.65	0.546875	2717.63	0.5	1869.85	0.609375	7178.52		0.625	1206.97	0.671875	835.026	0.65625	994.346	0.5625	938.753	0.71875	1199.25		0.828125	686.9	0.84375	659.919	1.07812	645.321
0.671875	8.25249e+10	1.07812	2.85994e+09	0.546875	2.96271e+10	0.890625	6.99535e+09	0.921875	8.449e+10		0.625	345636	0.59375	175933	0.5625	252664	0.59375	191622	0.6875	355880		0.5625	8456.48	0.578125	1342.11	0.546875	2717.63	0.5	1868.52	0.609375	7176.3		0.625	1205.93	0.6875	834.774	0.65625	994.346	0.5625	938.734	0.71875	1199.09		0.828125	686.9	0.84375	659.914	1.07812	645.321
0.671875	8.24741e+10	1.07812	2.8368e+09	0.546875	2.96271e+10	0.890625	6.96018e+09	0.921875	8.449e+10		0.625	345636	0.59375	175933	0.5625	252664	0.59375	191622	0.6875	355880		0.5625	8450.57	0.59375	1339.61	0.546875	2717.63	0.5	1867.14	0.609375	7149.82		0.625	1205.93	0.6875	834.267	0.65625	994.346	0.5625	938.721	0.71875	1199.09		0.828125	686.872	0.84375	659.905	1.07812	645.321
0.671875	8.23432e+10	1.07812	2.81563e+09	0.5625	2.96271e+10	0.890625	6.91692e+09	0.921875	8.449e+10		0.625	345447	0.609375	175865	0.5625	252664	0.59375	191622	0.703125	355682		0.5625	8450.57	0.59375	1336.88	0.5625	2717.63	0.5	1863.78	0.609375	7143.62		0.640625	1205.27	0.6875	834.134	0.65625	994.346	0.5625	938.483	0.71875	1198.41		0.828125	686.829	0.84375	659.9	1.07812	645.321
0.671875	8.2322e+10	1.07812	2.79586e+09	0.5625	2.96271e+10	0.890625	6.90471e+09	0.921875	8.44753e+10		0.625	345233	0.609375	175865	0.578125	252664	0.609375	191622	0.703125	355359		0.5625	8442.51	0.59375	1335.06	0.5625	2717.63	0.5	1861.11	0.609375	7129.93		0.640625	1204.45	0.6875	833.811	0.65625	994.346	0.5625	938.324	0.71875	1198.41		0.828125	686.826	0.84375	659.886	1.09375	645.321
0.671875	8.2174e+10	1.07812	2.77865e+09	0.5625	2.96271e+10	0.890625	6.88455e+09	0.921875	8.44704e+10		0.625	345233	0.609375	175865	0.578125	252664	0.609375	191622	0.703125	355359		0.5625	8441.49	0.59375	1331.37	0.5625	2717.63	0.5	1856.94	0.609375	7115.12		0.640625	1204.15	0.6875	833.689	0.65625	994.346	0.5625	938.136	0.734375	1198.1		0.828125	686.822	0.84375	659.866	1.09375	645.321
0.671875	8.2174e+10	1.07812	2.76509e+09	0.5625	2.96271e+10	0.890625	6.86334e+09	0.921875	8.44481e+10		0.625	345167	0.609375	175865	0.578125	252664	0.609375	191622	0.703125	355277		0.5625	8424.35	0.59375	1328.24	0.5625	2717.63	0.5	1852.58	0.609375	7115.12		0.640625	1204.15	0.6875	833.625	0.671875	994.346	0.5625	938.021	0.734375	1198.1		0.828125	686.721	0.859375	659.851	1.09375	645.321
0.6875	8.19301e+10	1.07812	2.75412e+09	0.5625	2.96271e+10	0.890625	6.84327e+09	0.921875	8.4419e+10		0.625	345167	0.609375	175865	0.578125	252664	0.609375	191622	0.703125	355277		0.578125	8421.37	0.59375	1325.39	0.5625	2717.63	0.515625	1849.23	0.609375	7088.62		0.640625	1203.74	0.6875	833.424	0.671875	994.346	0.5625	937.835	0.734375	1198.08		0.84375	686.721	0.859375	659.842	1.09375	645.321
0.6875	8.17457e+10	1.09375	2.72021e+09	0.5625	2.96271e+10	0.890625	6.83321e+09	0.9375	8.44115e+10		0.65625	345167	0.609375	175865	0.578125	252664	0.609375	191622	0.71875	355277		0.578125	8415.87	0.59375	1322.97	0.5625	2717.63	0.515625	1846.28	0.609375	7076.3		0.640625	1203.69	0.6875	833.163	0.671875	994.346	0.5625	937.706	0.734375	1198.08		0.84375	686.653	0.859375	659.811	1.10938	645.321
0.6875	8.16908e+10	1.09375	2.70728e+09	0.5625	2.96271e+10	0.90625	6.80245e+09	0.9375	8.40898e+10		0.65625	345167	0.609375	175865	0.578125	252664	0.609375	191622	0.71875	354980		0.578125	8385.17	0.59375	1320.35	0.5625	2717.63	0.515625	1842.3	0.609375	7075.18		0.640625	1202.12	0.703125	832.915	0.671875	994.346	0.5625	937.611	0.734375	1197.9		0.84375	686.553	0.859375	659.8	1.10938	645.321
0.6875	8.1657e+10	1.09375	2.68649e+09	0.5625	2.96271e+10	0.90625	6.78103e+09	0.9375	8.40497e+10		0.65625	345167	0.609375	175865	0.578125	252664	0.609375	191622	0.71875	354518		0.578125	8385.09	0.59375	1318.07	0.5625	2717.63	0.515625	1838.1	0.625	7065.72		0.640625	1202.08	0.703125	832.707	0.671875	994.346	0.578125	937.174	0.734375	1197.9		0.84375	686.553	0.859375	659.771	1.10938	645.321
0.6875	8.16243e+10	1.09375	2.66736e+09	0.5625	2.96271e+10	0.90625	6.75701e+09	0.9375	8.38682e+10		0.65625	344691	0.625	175865	0.578125	252664	0.609375	191622	0.71875	354518		0.578125	8385	0.609375	1315.41	0.5625	2717.63	0.515625	1834.17	0.625	7063.54		0.640625	1201.82	0.703125	832.454	0.671875	994.346	0.578125	937.174	0.734375	1197.85		0.84375	686.474	0.859375	659.762	1.10938	645.321
0.6875	8.15737e+10	1.09375	2.65219e+09	0.578125	2.88257e+10	0.90625	6.7411e+09	0.9375	8.38454e+10		0.65625	344691	0.625	175865	0.578125	249289	0.609375	191622	0.71875	354518		0.578125	8385	0.609375	1313.15	0.5625	2691.75	0.515625	1830.67	0.625	7061.04		0.65625	1201.82	0.703125	832.256	0.671875	991.984	0.578125	937.174	0.734375	1197.77		0.84375	686.444	0.859375	659.73	1.125	644.817
0.6875	8.15737e+10	1.09375	2.62784e+09	0.578125	2.84324e+10	0.90625	6.70925e+09	0.9375	8.37515e+10		0.65625	344108	0.625	175862	0.578125	249188	0.609375	191622	0.734375	354187		0.578125	8380.06	0.609375	1310.72	0.578125	2658.56	0.515625	1828.12	0.625	7061.04		0.65625	1201.65	0.703125	832.098	0.6875	991.423	0.578125	936.91	0.75	1197.53		0.84375	686.236	0.875	659.714	1.125	644.72
0.6875	8.15737e+10	1.09375	2.61175e+09	0.578125	2.8363e+10	0.90625	6.61225e+09	0.9375	8.37322e+10		0.65625	344108	0.625	175862	0.59375	249188	0.609375	191622	0.734375	354165		0.578125	8378.75	0.609375	1308.27	0.578125	2649.71	0.515625	1813.7	0.625	7061.04		0.65625	1201.65	0.703125	831.732	0.6875	991.126	0.578125	935.528	0.75	1197.53		0.859375	686.135	0.875	659.701	1.125	644.711
0.6875	8.15094e+10	1.09375	2.59767e+09	0.578125	2.83348e+10	0.90625	6.49605e+09	0.9375	8.34332e+10		0.65625	343767	0.625	175862	0.59375	249188	0.625	191622	0.734375	354165		0.578125	8365.73	0.609375	1305.38	0.578125	2648.6	0.515625	1794.18	0.625	7059.17		0.65625	1201.14	0.703125	831.603	0.6875	991.126	0.578125	935.18	0.75	1197.51		0.859375	685.994	0.875	659.688	1.125	644.711
0.6875	8.14416e+10	1.09375	2.57772e+09	0.578125	2.83348e+10	0.90625	6.45648e+09	0.953125	8.33793e+10		0.65625	343767	0.625	175743	0.59375	249188	0.625	191622	0.734375	353391		0.59375	8346	0.609375	1302.92	0.578125	2647.46	0.53125	1784.75	0.625	7051.75		0.65625	1200.67	0.703125	831.48	0.6875	991.126	0.578125	934.204	0.75	1197.46		0.859375	685.865	0.875	659.679	1.125	644.711
0.703125	8.13693e+10	1.10938	2.5654e+09	0.578125	2.83348e+10	0.90625	6.42397e+09	0.953125	8.32228e+10		0.65625	343767	0.625	175743	0.59375	249188	0.625	191622	0.75	353391		0.59375	8346	0.609375	1300.21	0.578125	2647.46	0.53125	1780.5	0.625	7031.77		0.65625	1200.67	0.71875	831.293	0.6875	991.126	0.578125	933.933	0.75	1197.04		0.859375	685.801	0.875	659.677	1.14062	644.711
0.703125	8.12427e+10	1.10938	2.55008e+09	0.578125	2.83348e+10	0.90625	6.41003e+09	0.953125	8.28114e+10		0.6875	343439	0.625	175743	0.59375	249188	0.625	191622	0.75	353301		0.59375	8334.15	0.609375	1297.47	0.578125	2647.46	0.53125	1776.96	0.625	6991.24		0.65625	1200.67	0.71875	831.115	0.6875	991.126	0.578125	933.76	0.75	1196.99		0.859375	685.756	0.875	659.659	1.14062	644.711
0.703125	8.11101e+10	1.10938	2.53564e+09	0.578125	2.83348e+10	0.90625	6.38951e+09	0.953125	8.27019e+10		0.6875	342597	0.625	175743	0.59375	249188	0.625	191622	0.75	352893		0.59375	8321.49	0.625	1294.99	0.578125	2647.46	0.53125	1774.07	0.640625	6984.3		0.65625	1200.38	0.71875	830.999	0.6875	991.126	0.59375	933.51	0.75	1196.79		0.859375	685.736	0.890625	659.644	1.14062	644.711
0.703125	8.0949e+10	1.10938	2.52336e+09	0.578125	2.83348e+10	0.90625	6.3806e+09	0.953125	8.25277e+10		0.6875	342272	0.625	175743	0.59375	249188	0.625	191622	0.75	352893		0.59375	8312.72	0.625	1292.79	0.578125	2647.46	0.53125	1772.73	0.640625	6980.66		0.671875	1199.74	0.71875	830.923	0.6875	991.126	0.59375	933.37	0.75	1195.33		0.875	685.736	0.890625	659.638	1.14062	644.711
0.703125	8.08905e+10	1.10938	2.50852e+09	0.578125	2.83348e+10	0.921875	6.36873e+09	0.953125	8.24364e+10		0.6875	342272	0.640625	175743	0.59375	249188	0.625	191622	0.75	352656		0.59375	8306.76	0.625	1289.87	0.578125	2647.25	0.53125	1770.35	0.640625	6965.72		0.671875	1199.37	0.71875	830.764	0.703125	991.126	0.59375	933.353	0.765625	1195.13		0.875	685.641	0.890625	659.63	1.14062	644.711
0.703125	8.08018e+10	1.10938	2.49399e+09	0.578125	2.83348e+10	0.921875	6.36234e+09	0.953125	8.24364e+10		0.6875	342272	0.640625	175743	0.59375	249163	0.625	191622	0.765625	352630		0.59375	8301.98	0.625	1286.07	0.578125	2647.25	0.53125	1768.18	0.640625	6962.41		0.671875	1199.14	0.71875	830.567	0.703125	991.126	0.59375	933.328	0.765625	1195.13		0.875	685.605	0.890625	659.626	1.15625	644.711
0.703125	8.06656e+10	1.10938	2.47882e+09	0.59375	2.83348e+10	0.921875	6.34912e+09	0.953125	8.22896e+10		0.6875	342272	0.640625	175743	0.59375	249163	0.625	191524	0.765625	352630		0.59375	8299.21	0.625	1284.12	0.59375	2647.25	0.53125	1765.23	0.640625	6957.92		0.671875	1199.1	0.71875	830.311	0.703125	991.126	0.59375	933.264	0.765625	1194.49		0.875	685.577	0.890625	659.615	1.15625	644.711
0.703125	8.0588e+10	1.10938	2.46182e+09	0.59375	2.83348e+10	0.921875	6.34325e+09	0.953125	8.2264e+10		0.6875	342261	0.640625	175743	0.609375	249163	0.625	191524	0.765625	352586		0.59375	8291.07	0.625	1281.69	0.59375	2647.25	0.53125	1764.34	0.640625	6949.09		0.671875	1198.51	0.71875	829.746	0.703125	991.126	0.59375	933.082	0.765625	1194.02		0.875	685.577	0.890625	659.608	1.15625	644.711
0.703125	8.04121e+10	1.10938	2.44831e+09	0.59375	2.83348e+10	0.921875	6.32537e+09	0.96875	8.21918e+10		0.6875	341717	0.640625	175743	0.609375	249163	0.625	191524	0.765625	352233		0.59375	8289	0.625	1280.42	0.59375	2647.25	0.53125	1761.56	0.640625	6946.31		0.671875	1197.4	0.71875	829.379	0.703125	991.126	0.59375	933.035	0.765625	1194.02		0.875	685.555	0.90625	659.597	1.15625	644.711
0.703125	8.03075e+10	1.10938	2.43374e+09	0.59375	2.83348e+10	0.921875	6.30339e+09	0.96875	8.21516e+10		0.6875	341717	0.640625	175743	0.609375	249163	0.640625	191524	0.765625	351879		0.609375	8246.8	0.625	1279.04	0.59375	2647.25	0.53125	1760.33	0.640625	6946.31		0.671875	1197.2	0.734375	829.081	0.703125	991.126	0.59375	932.751	0.765625	1193.56		0.890625	685.555	0.90625	659.586	1.17188	644.711
0.703125	8.00906e+10	1.125	2.42457e+09	0.59375	2.83348e+10	0.921875	6.29053e+09	0.96875	8.20365e+10		0.6875	341645	0.640625	175743	0.609375	249163	0.640625	191524	0.78125	351566		0.609375	8246.61	0.625	1276.41	0.59375	2647.25	0.53125	1759.44	0.640625	6939.27		0.671875	1197.11	0.734375	828.884	0.703125	991.126	0.59375	932.737	0.765625	1193.56		0.890625	685.537	0.90625	659.575	1.17188	644.711
0.71875	8.00319e+10	1.125	2.41227e+09	0.59375	2.83348e+10	0.921875	6.28491e+09	0.96875	8.19587e+10		0.71875	341645	0.640625	175743	0.609375	249163	0.640625	191524	0.78125	350830		0.609375	8241.06	0.625	1275.02	0.59375	2647.25	0.546875	1758.49	0.65625	6935.04		0.671875	1197.04	0.734375	828.7	0.703125	991.126	0.59375	932.737	0.765625	1193.56		0.890625	685.486	0.90625	659.565	1.17188	644.711
0.71875	7.99906e+10	1.125	2.39081e+09	0.59375	2.83348e+10	0.921875	6.27276e+09	0.96875	8.17489e+10		0.71875	341320	0.640625	175743	0.609375	249163	0.640625	191524	0.78125	350407		0.609375	8238.11	0.640625	1271.67	0.59375	2647.25	0.546875	1757.89	0.65625	6935.04		0.6875	1196.04	0.734375	828.338	0.71875	991.126	0.59375	932.63	0.765625	1193.53		0.890625	685.46	0.90625	659.562	1.17188	644.711
0.71875	7.98794e+10	1.125	2.37477e+09	0.59375	2.83348e+10	0.921875	6.25895e+09	0.96875	8.17191e+10		0.71875	340344	0.65625	175743	0.609375	249163	0.640625	191524	0.78125	350278		0.609375	8233.85	0.640625	1269.22	0.59375	2647.25	0.546875	1755.37	0.65625	6935.04		0.6875	1196.04	0.734375	828.219	0.71875	991.126	0.609375	932.43	0.78125	1193.13		0.890625	685.424	0.90625	659.554	1.17188	644.711
0.71875	7.97469e+10	1.125	2.35204e+09	0.59375	2.83348e+10	0.921875	6.228e+09	0.96875	8.17048e+10		0.71875	340344	0.65625	175738	0.609375	249163	0.640625	191524	0.78125	350005		0.609375	8231.33	0.640625	1267.12	0.59375	2647.25	0.546875	1754.11	0.65625	6935.04		0.6875	1195.93	0.734375	828.017	0.71875	991.126	0.609375	932.424	0.78125	1192.79		0.890625	685.418	0.90625	659.549	1.1875	644.711
0.71875	7.97177e+10	1.125	2.33495e+09	0.59375	2.83348e+10	0.9375	6.21404e+09	0.96875	8.17048e+10		0.71875	340344	0.65625	175738	0.609375	249163	0.640625	191524	0.78125	350005		0.609375	8231.33	0.640625	1264.05	0.59375	2647.25	0.546875	1753.44	0.65625	6928.12		0.6875	1195.4	0.734375	827.791	0.71875	991.126	0.609375	932.386	0.78125	1192.56		0.890625	685.223	0.921875	659.549	1.1875	644.711
0.71875	7.962e+10	1.125	2.32134e+09	0.609375	2.78823e+10	0.9375	6.19711e+09	0.984375	8.16845e+10		0.71875	339708	0.65625	175738	0.609375	247409	0.640625	191524	0.796875	350005		0.609375	8231.22	0.640625	1261.73	0.609375	2606.21	0.546875	1751.76	0.65625	6928.12		0.6875	1195.09	0.734375	827.526	0.71875	986.751	0.609375	932.281	0.78125	1192.14		0.90625	685.143	0.921875	659.547	1.1875	644.044
0.71875	7.95094e+10	1.125	2.30773e+09	0.609375	2.77862e+10	0.9375	6.18949e+09	0.984375	8.16562e+10		0.71875	339708	0.65625	175738	0.625	247409	0.640625	191524	0.796875	349804		0.609375	8210.04	0.640625	1259.47	0.609375	2592.37	0.546875	1751.39	0.65625	6911.45		0.6875	1195.09	0.75	827.407	0.71875	986.224	0.609375	932.271	0.78125	1192.14		0.90625	685.132	0.921875	659.523	1.1875	643.982
0.71875	7.94563e+10	1.125	2.29291e+09	0.609375	2.77815e+10	0.9375	6.1801e+09	0.984375	8.14304e+10		0.71875	339708	0.65625	175607	0.625	247409	0.640625	191524	0.796875	349486		0.625	8210.04	0.640625	1256.4	0.609375	2585.28	0.546875	1749.7	0.65625	6901.07		0.6875	1195.08	0.75	827.106	0.71875	986.224	0.609375	932.209	0.78125	1192.04		0.90625	685.108	0.921875	659.504	1.1875	643.926
0.71875	7.94563e+10	1.14062	2.28111e+09	0.609375	2.77792e+10	0.9375	6.16574e+09	0.984375	8.14265e+10		0.71875	339708	0.65625	175537	0.625	247409	0.640625	191524	0.796875	349388		0.625	8210.04	0.640625	1254.85	0.609375	2580.48	0.546875	1747.48	0.65625	6894.97		0.6875	1194.81	0.75	826.969	0.71875	986.224	0.609375	931.983	0.78125	1192.04		0.90625	685.073	0.921875	659.5	1.20312	643.926
0.765625	7.94484e+10	1.14062	2.26808e+09	0.609375	2.77792e+10	0.9375	6.13835e+09	0.984375	8.12325e+10		0.71875	339708	0.65625	175507	0.625	247409	0.640625	191524	0.796875	349388		0.625	8184.82	0.640625	1253.24	0.609375	2579.74	0.546875	1745.22	0.671875	6894.97		0.6875	1194.77	0.75	826.606	0.734375	986.224	0.609375	931.983	0.78125	1192.04		0.90625	685.049	0.921875	659.475	1.20312	643.926
0.765625	7.93197e+10	1.14062	2.25302e+09	0.609375	2.77588e+10	0.9375	6.12652e+09	0.984375	8.10651e+10		0.75	339708	0.65625	175507	0.625	247409	0.65625	191524	0.8125	349388		0.625	8173.36	0.640625	1250.83	0.609375	2579.74	0.546875	1743.5	0.671875	6892.97		0.703125	1194.77	0.75	826.173	0.734375	986.224	0.609375	931.983	0.796875	1191.6		0.90625	685.029	0.9375	659.473	1.20312	643.926
0.765625	7.9178e+10	1.14062	2.22869e+09	0.609375	2.77588e+10	0.9375	6.11478e+09	0.984375	8.10543e+10		0.75	339654	0.671875	175507	0.625	247409	0.65625	191524	0.8125	349388		0.625	8171.47	0.65625	1247.84	0.609375	2578.45	0.5625	1741.64	0.671875	6892.97		0.703125	1194.77	0.75	826.02	0.734375	986.224	0.609375	931.983	0.796875	1191		0.90625	685.029	0.9375	659.47	1.20312	643.926
0.765625	7.9134e+10	1.14062	2.20671e+09	0.609375	2.77588e+10	0.9375	6.07238e+09	0.984375	8.09497e+10		0.75	339654	0.671875	175507	0.625	247409	0.65625	191524	0.8125	349388		0.625	8157.55	0.65625	1246.33	0.609375	2578.45	0.5625	1740.7	0.671875	6873.21		0.703125	1194.44	0.75	825.802	0.734375	986.224	0.625	931.983	0.796875	1190.82		0.921875	684.965	0.9375	659.458	1.21875	643.926
0.765625	7.90436e+10	1.14062	2.19284e+09	0.609375	2.77588e+10	0.9375	6.06208e+09	0.984375	8.08999e+10		0.75	339210	0.671875	175507	0.625	247409	0.65625	191524	0.8125	349194		0.625	8145.47	0.65625	1244.14	0.609375	2578.45	0.5625	1740.54	0.671875	6864.34		0.703125	1194.23	0.75	825.706	0.734375	986.224	0.625	931.983	0.796875	1190.82		0.921875	684.965	0.9375	659.428	1.21875	643.901
0.765625	7.90436e+10	1.14062	2.1807e+09	0.609375	2.77588e+10	0.9375	6.04038e+09	1	8.07146e+10		0.75	338727	0.671875	175507	0.625	247409	0.65625	191524	0.8125	348997		0.625	8142.2	0.65625	1241.48	0.625	2578.45	0.5625	1739.87	0.671875	6864.34		0.703125	1194.23	0.765625	825.269	0.734375	986.224	0.625	931.983	0.796875	1190.68		0.921875	684.945	0.9375	659.414	1.21875	643.901
0.765625	7.8819e+10	1.14062	2.16641e+09	0.625	2.77588e+10	0.9375	6.01683e+09	1	8.06386e+10		0.75	338480	0.671875	175507	0.625	247409	0.65625	191524	0.828125	348618		0.625	8113.81	0.65625	1238.62	0.625	2578.45	0.5625	1736.97	0.671875	6838.67		0.703125	1194.23	0.765625	825.023	0.734375	986.224	0.625	931.861	0.796875	1190.49		0.921875	684.761	0.9375	659.411	1.21875	643.901
0.765625	7.87218e+10	1.14062	2.15369e+09	0.625	2.77588e+10	0.953125	6.01147e+09	1	8.04932e+10		0.75	338312	0.671875	175507	0.640625	247409	0.65625	191524	0.828125	348618		0.640625	8113.81	0.65625	1236.77	0.625	2578.45	0.5625	1735.51	0.671875	6838.67		0.703125	1194.21	0.765625	824.85	0.734375	986.224	0.625	931.861	0.796875	1189.75		0.921875	684.712	0.953125	659.405	1.21875	643.901
0.765625	7.8615e+10	1.14062	2.14729e+09	0.625	2.77588e+10	0.953125	5.99472e+09	1	8.03392e+10		0.75	338312	0.671875	175506	0.640625	247409	0.65625	191524	0.828125	348506		0.640625	8113.81	0.65625	1235.21	0.625	2578.45	0.5625	1733.01	0.671875	6831.19		0.703125	1193.52	0.765625	824.75	0.75	986.224	0.625	931.821	0.796875	1189.75		0.921875	684.629	0.953125	659.38	1.21875	643.901
0.765625	7.85598e+10	1.15625	2.13045e+09	0.625	2.77588e+10	0.953125	5.97416e+09	1	8.01871e+10		0.75	338282	0.671875	175506	0.640625	247409	0.65625	191524	0.828125	347888		0.640625	8112.45	0.65625	1233.07	0.625	2578.45	0.5625	1729.19	0.6875	6820.88		0.703125	1193.03	0.765625	824.578	0.75	986.224	0.625	931.821	0.8125	1189.75		0.921875	684.625	0.953125	659.367	1.21875	643.901
0.78125	7.8431e+10	1.15625	2.11498e+09	0.625	2.77588e+10	0.953125	5.96143e+09	1	8.00845e+10		0.75	337973	0.671875	175506	0.640625	247409	0.65625	191524	0.828125	347888		0.640625	8110.67	0.65625	1230.66	0.625	2578.45	0.5625	1725.23	0.6875	6794.5		0.71875	1193.03	0.765625	824.401	0.75	986.224	0.625	931.658	0.8125	1189.75		0.9375	684.617	0.953125	659.36	1.21875	643.901
0.78125	7.83275e+10	1.15625	2.10397e+09	0.625	2.77588e+10	0.953125	5.93718e+09	1	8.00713e+10		0.78125	337973	0.6875	175477	0.640625	247409	0.65625	191524	0.828125	347304		0.640625	8109.31	0.671875	1228.05	0.625	2578.45	0.5625	1723.81	0.6875	6790		0.71875	1193.03	0.765625	824.29	0.75	986.224	0.625	931.41	0.8125	1189.75		0.9375	684.573	0.953125	659.355	1.21875	643.901
0.78125	7.83223e+10	1.15625	2.09701e+09	0.625	2.77588e+10	0.953125	5.92265e+09	1	8.00389e+10		0.78125	337973	0.6875	175477	0.640625	247409	0.671875	191524	0.84375	346862		0.640625	8095.38	0.671875	1224.51	0.625	2578.45	0.5625	1720.47	0.6875	6764.35		0.71875	1192.97	0.765625	823.997	0.75	986.224	0.625	931.177	0.8125	1189.75		0.9375	684.573	0.953125	659.337	1.21875	643.901
0.78125	7.83223e+10	1.15625	2.08589e+09	0.625	2.77588e+10	0.953125	5.89565e+09	1	7.9969e+10		0.78125	337973	0.6875	175477	0.640625	247409	0.671875	191524	0.84375	346862		0.640625	8077.14	0.671875	1220.43	0.640625	2578.45	0.578125	1719.64	0.6875	6764.35		0.71875	1192.37	0.78125	823.924	0.75	986.224	0.640625	931.177	0.8125	1187.69		0.9375	684.501	0.953125	659.311	1.21875	643.901
0.78125	7.83223e+10	1.15625	2.0755e+09	0.625	2.77588e+10	0.953125	5.87772e+09	1.01562	7.99362e+10		0.78125	337973	0.6875	175477	0.640625	247409	0.671875	191444	0.84375	346862		0.640625	8077.14	0.671875	1218.83	0.640625	2578.45	0.578125	1718.4	0.6875	6760.16		0.71875	1192.18	0.78125	823.794	0.75	986.224	0.640625	931.177	0.8125	1187.48		0.9375	684.479	0.96875	659.297	1.23438	643.901
0.78125	7.82859e+10	1.15625	2.06551e+09	0.625	2.77588e+10	0.953125	5.8628e+09	1.01562	7.97964e+10		0.78125	337830	0.6875	175477	0.640625	247409	0.671875	191444	0.84375	346862		0.640625	8074.59	0.671875	1216.55	0.640625	2578.45	0.578125	1716.81	0.6875	6753.6		0.71875	1191.31	0.78125	823.602	0.765625	986.224	0.640625	930.95	0.8125	1187.48		0.9375	684.479	0.96875	659.283	1.23438	643.901
0.78125	7.8198e+10	1.15625	2.05414e+09	0.625	2.77588e+10	0.953125	5.83143e+09	1.01562	7.9769e+10		0.78125	337812	0.6875	175477	0.640625	247409	0.671875	191444	0.84375	346862		0.65625	8056.24	0.671875	1214.47	0.640625	2578.45	0.578125	1714.45	0.6875	6742.22		0.71875	1191.23	0.78125	823.56	0.765625	986.224	0.640625	930.95	0.8125	1187.48		0.953125	684.479	0.96875	659.27	1.23438	643.901
0.78125	7.8164e+10	1.17188	2.04657e+09	0.640625	2.71076e+10	0.953125	5.81641e+09	1.01562	7.94776e+10		0.78125	337740	0.6875	175477	0.65625	246081	0.671875	191444	0.84375	346856		0.65625	8053.93	0.671875	1211.61	0.640625	2533.86	0.578125	1712.33	0.6875	6728.65		0.71875	1190.71	0.78125	823.331	0.765625	982.972	0.640625	930.703	0.8125	1187.48		0.953125	684.468	0.96875	659.254	1.23438	643.299
0.78125	7.8164e+10	1.17188	2.03167e+09	0.640625	2.67853e+10	0.953125	5.78506e+09	1.01562	7.94356e+10		0.78125	337740	0.6875	175477	0.65625	246081	0.671875	191444	0.859375	346688		0.65625	8045.89	0.671875	1209.16	0.640625	2521.45	0.578125	1710.11	0.6875	6720.12		0.71875	1190.71	0.78125	822.764	0.765625	982.396	0.640625	930.703	0.828125	1186.83		0.953125	684.393	0.96875	659.24	1.23438	643.19
0.78125	7.8164e+10	1.17188	2.02127e+09	0.640625	2.67555e+10	0.96875	5.75438e+09	1.01562	7.93878e+10		0.78125	337366	0.6875	175477	0.65625	246081	0.671875	191441	0.859375	346588		0.65625	8026.05	0.671875	1207.32	0.640625	2520.96	0.578125	1709.54	0.703125	6710.04		0.734375	1190.6	0.78125	822.541	0.765625	982.396	0.640625	930.651	0.828125	1186.57		0.953125	684.288	0.96875	659.239	1.25	643.128
0.796875	7.80712e+10	1.17188	2.01402e+09	0.640625	2.67362e+10	0.96875	5.74728e+09	1.01562	7.93878e+10		0.78125	336677	0.6875	175436	0.65625	246081	0.671875	191421	0.859375	346288		0.65625	8026.05	0.6875	1205.19	0.640625	2516.49	0.578125	1705.94	0.703125	6707.55		0.734375	1190.6	0.78125	822.404	0.765625	982.383	0.640625	930.592	0.828125	1186.57		0.953125	684.244	0.984375	659.222	1.25	643.126
0.796875	7.79397e+10	1.17188	2.00356e+09	0.640625	2.66981e+10	0.96875	5.70519e+09	1.01562	7.92281e+10		0.796875	336677	0.703125	175436	0.65625	246081	0.671875	191421	0.859375	346288		0.65625	8005.45	0.6875	1204.15	0.640625	2516.49	0.578125	1702.86	0.703125	6707		0.734375	1190.09	0.78125	822.202	0.765625	982.383	0.640625	930.513	0.828125	1186.5		0.953125	684.201	0.984375	659.197	1.25	643.083
0.796875	7.79397e+10	1.17188	1.99296e+09	0.640625	2.66981e+10	0.96875	5.67492e+09	1.01562	7.92281e+10		0.796875	336397	0.703125	175436	0.65625	246081	0.671875	191421	0.859375	346288		0.65625	7990.97	0.6875	1202.39	0.640625	2516.49	0.578125	1701.54	0.703125	6696.45		0.734375	1189.93	0.796875	822.045	0.765625	982.383	0.640625	930.507	0.828125	1186.34		0.953125	684.102	0.984375	659.174	1.25	643.083
0.796875	7.75281e+10	1.17188	1.98198e+09	0.640625	2.66981e+10	0.96875	5.66409e+09	1.03125	7.91641e+10		0.796875	336397	0.703125	175436	0.65625	246081	0.671875	191301	0.859375	345821		0.65625	7985.32	0.6875	1200.16	0.65625	2516.49	0.59375	1697.14	0.703125	6689.93		0.734375	1188.71	0.796875	821.906	0.78125	982.383	0.65625	930.296	0.828125	1186.23		0.96875	684.059	0.984375	659.165	1.25	643.063
0.796875	7.74453e+10	1.17188	1.97224e+09	0.640625	2.66981e+10	0.96875	5.64667e+09	1.03125	7.91583e+10		0.796875	336323	0.703125	175150	0.65625	246081	0.6875	191301	0.875	345593		0.65625	7977.02	0.6875	1197.63	0.65625	2516.49	0.59375	1695.75	0.703125	6689.93		0.734375	1188.71	0.796875	821.613	0.78125	982.174	0.65625	930.053	0.828125	1186.23		0.96875	684.028	0.984375	659.152	1.26562	643.063
0.796875	7.7378e+10	1.17188	1.95892e+09	0.640625	2.66981e+10	0.96875	5.63982e+09	1.03125	7.90761e+10		0.796875	336323	0.703125	175150	0.65625	245423	0.6875	191301	0.875	345587		0.65625	7967.6	0.6875	1195.82	0.65625	2516.49	0.59375	1694.17	0.703125	6687.88		0.734375	1188.62	0.796875	821.535	0.78125	982.174	0.65625	929.742	0.828125	1186.23		0.96875	684.017	0.984375	659.124	1.26562	643.063
0.796875	7.73668e+10	1.1875	1.94714e+09	0.65625	2.66981e+10	0.96875	5.63504e+09	1.03125	7.90623e+10		0.796875	335705	0.703125	175120	0.65625	245423	0.6875	191301	0.875	345587		0.671875	7951.99	0.6875	1194.76	0.65625	2516.49	0.59375	1693.29	0.703125	6675.91		0.734375	1188.62	0.796875	821.402	0.78125	982.174	0.65625	929.742	0.84375	1186.11		0.96875	683.926	1	659.114	1.26562	643.063
0.796875	7.71494e+10	1.1875	1.93346e+09	0.65625	2.66981e+10	0.96875	5.60472e+09	1.03125	7.9034e+10		0.796875	335606	0.703125	175120	0.671875	245423	0.6875	191254	0.875	345587		0.671875	7945.29	0.6875	1193.47	0.65625	2516.49	0.59375	1689.8	0.71875	6657.75		0.734375	1187.93	0.796875	821.348	0.78125	982.174	0.65625	929.637	0.84375	1185.86		0.96875	683.926	1	659.106	1.26562	643.063
0.796875	7.71446e+10	1.1875	1.92758e+09	0.65625	2.66981e+10	0.96875	5.57011e+09	1.03125	7.89044e+10		0.796875	335606	0.703125	175120	0.671875	245423	0.6875	191254	0.890625	345150		0.671875	7945.29	0.6875	1191.85	0.65625	2516.49	0.59375	1687.76	0.71875	6655.42		0.75	1187.61	0.796875	821.222	0.78125	982.174	0.65625	929.498	0.84375	1185.19		0.96875	683.79	1	659.1	1.26562	643.063
0.796875	7.71068e+10	1.1875	1.91961e+09	0.65625	2.66981e+10	0.96875	5.55066e+09	1.03125	7.87296e+10		0.796875	335606	0.703125	175120	0.671875	245423	0.6875	191254	0.890625	345145		0.671875	7945.29	0.6875	1190.53	0.65625	2516.49	0.59375	1684.89	0.71875	6655.42		0.75	1187.28	0.796875	820.944	0.78125	982.174	0.65625	929.498	0.84375	1185.19		0.984375	683.746	1	659.091	1.28125	643.063
0.8125	7.69422e+10	1.1875	1.91319e+09	0.65625	2.66981e+10	0.96875	5.53835e+09	1.03125	7.87143e+10		0.796875	335606	0.71875	175098	0.671875	245423	0.6875	191254	0.890625	345145		0.671875	7945.29	0.703125	1188.32	0.65625	2516.49	0.59375	1683.46	0.71875	6612.74		0.75	1186.96	0.8125	820.636	0.78125	982.174	0.65625	929.492	0.84375	1185.05		0.984375	683.673	1	659.086	1.28125	643.063
0.8125	7.66077e+10	1.1875	1.9033e+09	0.65625	2.66981e+10	0.984375	5.52184e+09	1.04688	7.8639e+10		0.8125	335606	0.71875	175090	0.671875	245423	0.6875	191223	0.890625	344882		0.671875	7937.03	0.703125	1186.15	0.65625	2516.49	0.59375	1682.05	0.71875	6612.74		0.75	1186.96	0.8125	820.539	0.796875	982.174	0.65625	929.43	0.84375	1184.92		0.984375	683.578	1	659.083	1.28125	643.063
0.8125	7.65442e+10	1.1875	1.88958e+09	0.65625	2.66981e+10	0.984375	5.49383e+09	1.04688	7.8509e+10		0.8125	335533	0.71875	175090	0.671875	245423	0.6875	191223	0.890625	344700		0.671875	7927.85	0.703125	1183.91	0.65625	2516.49	0.59375	1680.32	0.71875	6602.95		0.75	1186.96	0.8125	820.218	0.796875	982.174	0.65625	929.184	0.84375	1184.59		0.984375	683.578	1	659.069	1.28125	643.063
0.8125	7.65283e+10	1.1875	1.88038e+09	0.65625	2.66981e+10	0.984375	5.47954e+09	1.04688	7.85058e+10		0.8125	335533	0.71875	175090	0.671875	245423	0.6875	191223	0.890625	344240		0.671875	7917.41	0.703125	1182.55	0.65625	2516.49	0.59375	1678.88	0.71875	6602.95		0.75	1186.26	0.8125	820.036	0.796875	982.174	0.671875	928.932	0.84375	1183.74		0.984375	683.578	1.01562	659.061	1.28125	643.063
0.8125	7.64137e+10	1.1875	1.8692e+09	0.65625	2.66981e+10	0.984375	5.44939e+09	1.04688	7.84101e+10		0.8125	335533	0.71875	175057	0.671875	245423	0.6875	191223	0.90625	344240		0.671875	7912.24	0.703125	1180.82	0.671875	2516.49	0.609375	1676.25	0.71875	6602.95		0.75	1186.26	0.8125	819.953	0.796875	982.174	0.671875	928.808	0.859375	1183.69		0.984375	683.442	1.01562	659.052	1.29688	643.063
0.8125	7.63281e+10	1.1875	1.8549e+09	0.65625	2.66981e+10	0.984375	5.42492e+09	1.04688	7.84101e+10		0.8125	335201	0.71875	175057	0.671875	245423	0.6875	191223	0.90625	343928		0.671875	7911.43	0.703125	1179.83	0.671875	2516.49	0.609375	1673.85	0.71875	6602.26		0.75	1186.22	0.8125	819.705	0.796875	982.174	0.671875	928.579	0.859375	1183.52		1	683.405	1.01562	659.043	1.29688	643.063
0.8125	7.61993e+10	1.20312	1.83973e+09	0.671875	2.66981e+10	0.984375	5.40927e+09	1.04688	7.82605e+10		0.8125	335025	0.71875	175028	0.671875	245423	0.703125	191223	0.90625	343928		0.6875	7908.17	0.703125	1179.07	0.671875	2516.49	0.609375	1672.71	0.71875	6596.31		0.75	1185.94	0.8125	819.572	0.796875	982.174	0.671875	928.546	0.859375	1183.46		1	683.391	1.01562	659.033	1.29688	643.063
0.8125	7.60958e+10	1.20312	1.82436e+09	0.671875	2.66981e+10	0.984375	5.389e+09	1.04688	7.81849e+10		0.8125	335025	0.71875	175028	0.671875	245423	0.703125	191223	0.90625	343928		0.6875	7908.17	0.703125	1176.9	0.671875	2516.49	0.609375	1669.54	0.734375	6581.52		0.765625	1185.62	0.8125	819.383	0.796875	982.174	0.671875	928.314	0.859375	1183.46		1	683.382	1.01562	659.019	1.29688	643.063
0.8125	7.60263e+10	1.20312	1.81558e+09	0.671875	2.60543e+10	0.984375	5.36725e+09	1.04688	7.80868e+10		0.8125	335025	0.71875	175028	0.6875	242817	0.703125	191207	0.90625	343455		0.6875	7894.06	0.703125	1176.02	0.671875	2491.13	0.609375	1667.35	0.734375	6581.32		0.765625	1185.45	0.8125	819.216	0.796875	977.889	0.671875	928.028	0.859375	1183.46		1	683.351	1.01562	659.009	1.29688	642.568
0.8125	7.57796e+10	1.20312	1.80421e+09	0.671875	2.59897e+10	0.984375	5.34414e+09	1.04688	7.8078e+10		0.8125	335025	0.734375	175028	0.6875	242817	0.703125	191207	0.90625	343387		0.6875	7887.05	0.71875	1173.24	0.671875	2475.56	0.609375	1665.38	0.734375	6568.38		0.765625	1185.22	0.828125	818.966	0.8125	977.205	0.671875	928.013	0.859375	1183.19		1	683.18	1.03125	659.004	1.3125	642.469
0.828125	7.5583e+10	1.20312	1.79492e+09	0.671875	2.59695e+10	0.984375	5.3266e+09	1.0625	7.76978e+10		0.8125	335025	0.734375	175028	0.6875	242817	0.703125	191207	0.90625	343387		0.6875	7885.36	0.71875	1171.36	0.671875	2472.84	0.609375	1662.77	0.734375	6562.51		0.765625	1185.21	0.828125	818.863	0.8125	977.205	0.671875	927.811	0.859375	1182.56		1	683.159	1.03125	659.002	1.3125	642.453
0.828125	7.5522e+10	1.20312	1.78601e+09	0.671875	2.59526e+10	0.984375	5.31692e+09	1.0625	7.76531e+10		0.828125	334396	0.734375	175028	0.6875	242817	0.703125	191207	0.921875	343068		0.6875	7873.78	0.71875	1169.6	0.671875	2464.9	0.609375	1659.75	0.734375	6552.21		0.765625	1184.58	0.828125	818.587	0.8125	977.201	0.671875	927.015	0.859375	1182.38		1	682.981	1.03125	659.002	1.3125	642.44
0.828125	7.54624e+10	1.20312	1.77724e+09	0.671875	2.59253e+10	1.01562	5.30769e+09	1.0625	7.76428e+10		0.828125	334396	0.734375	174753	0.6875	242817	0.703125	191207	0.921875	343068		0.6875	7847.7	0.71875	1167.66	0.671875	2464.9	0.609375	1657.62	0.734375	6549.23		0.765625	1184.2	0.828125	818.369	0.8125	977.201	0.671875	927.015	0.859375	1181.35		1.01562	682.975	1.03125	659.001	1.3125	642.44
0.828125	7.54214e+10	1.20312	1.77081e+09	0.671875	2.59253e+10	1.01562	5.29674e+09	1.0625	7.74614e+10		0.828125	334396	0.734375	174753	0.6875	242817	0.703125	191207	0.921875	342737		0.6875	7847.7	0.71875	1165.64	0.671875	2464.9	0.609375	1655.17	0.734375	6549.23		0.765625	1184.2	0.828125	818.316	0.8125	976.836	0.6875	927.003	0.875	1181.35		1.01562	682.82	1.03125	658.994	1.3125	642.44
0.828125	7.54214e+10	1.21875	1.76201e+09	0.671875	2.59197e+10	1.01562	5.28045e+09	1.0625	7.74614e+10		0.828125	334396	0.734375	174753	0.6875	242817	0.703125	191207	0.921875	342405		0.6875	7846.38	0.71875	1163.19	0.6875	2464.9	0.609375	1650.56	0.734375	6542.14		0.765625	1183.88	0.84375	818.11	0.8125	976.836	0.6875	926.913	0.875	1181.35		1.01562	682.773	1.03125	658.991	1.32812	642.44
0.828125	7.54214e+10	1.21875	1.75217e+09	0.671875	2.59197e+10	1.01562	5.26722e+09	1.0625	7.73103e+10		0.828125	334396	0.734375	174753	0.6875	242817	0.703125	191207	0.921875	342405		0.703125	7831.5	0.71875	1160.98	0.6875	2464.9	0.625	1647.97	0.734375	6539.23		0.765625	1183.87	0.84375	817.914	0.8125	976.836	0.6875	926.906	0.875	1181.35		1.01562	682.743	1.04688	658.985	1.32812	642.433
0.828125	7.54214e+10	1.21875	1.74263e+09	0.6875	2.59197e+10	1.01562	5.25146e+09	1.0625	7.72546e+10		0.828125	334213	0.734375	174753	0.6875	242817	0.703125	191120	0.921875	342405		0.703125	7831.5	0.71875	1160.24	0.6875	2464.9	0.625	1645.73	0.75	6537.19		0.78125	1182.78	0.84375	817.682	0.8125	976.836	0.6875	926.85	0.875	1181.35		1.01562	682.743	1.04688	658.973	1.32812	642.433
0.828125	7.52858e+10	1.21875	1.73007e+09	0.6875	2.59197e+10	1.01562	5.23454e+09	1.0625	7.72114e+10		0.828125	334043	0.734375	174736	0.703125	242739	0.71875	191120	0.921875	342405		0.703125	7818.16	0.734375	1158.8	0.6875	2464.9	0.625	1642.32	0.75	6534.29		0.78125	1182.78	0.84375	817.393	0.828125	976.836	0.6875	926.705	0.875	1180.64		1.01562	682.714	1.04688	658.969	1.32812	642.433
0.828125	7.52459e+10	1.21875	1.72423e+09	0.6875	2.59197e+10	1.01562	5.21577e+09	1.0625	7.72114e+10		0.828125	334010	0.75	174724	0.703125	242739	0.71875	191120	0.9375	342405		0.703125	7812.45	0.734375	1157.42	0.6875	2464.9	0.625	1639.48	0.75	6534.29		0.78125	1182.78	0.84375	817.172	0.828125	976.836	0.6875	926.705	0.875	1180.03		1.01562	682.714	1.04688	658.967	1.32812	642.433
0.828125	7.5234e+10	1.21875	1.71858e+09	0.6875	2.59197e+10	1.01562	5.19818e+09	1.07812	7.72011e+10		0.828125	334010	0.75	174700	0.703125	242739	0.71875	191120	0.9375	342405		0.703125	7760.87	0.734375	1155.96	0.6875	2464.9	0.625	1636.91	0.75	6534.29		0.78125	1182.37	0.84375	816.988	0.828125	976.836	0.6875	926.705	0.875	1180.03		1.03125	682.659	1.04688	658.964	1.32812	642.433
0.84375	7.48841e+10	1.21875	1.70597e+09	0.6875	2.59197e+10	1.01562	5.1853e+09	1.07812	7.7199e+10		0.828125	334010	0.75	174700	0.703125	242739	0.71875	191019	0.9375	342367		0.703125	7743.67	0.734375	1154.44	0.6875	2464.9	0.625	1634.29	0.75	6521.12		0.78125	1182.28	0.84375	816.849	0.828125	976.836	0.6875	926.6	0.875	1180.03		1.03125	682.659	1.04688	658.955	1.34375	642.433
0.84375	7.48655e+10	1.21875	1.69462e+09	0.6875	2.59197e+10	1.01562	5.17256e+09	1.07812	7.71303e+10		0.84375	334010	0.75	174700	0.703125	242739	0.71875	191019	0.9375	342009		0.703125	7743.67	0.734375	1151.82	0.6875	2464.9	0.625	1632.75	0.75	6517.16		0.78125	1182.28	0.84375	816.756	0.828125	976.836	0.6875	926.469	0.890625	1180.03		1.03125	682.591	1.0625	658.939	1.34375	642.433
0.84375	7.47797e+10	1.26562	1.68778e+09	0.6875	2.59197e+10	1.01562	5.16212e+09	1.07812	7.71303e+10		0.84375	333508	0.75	174700	0.703125	242739	0.71875	190968	0.9375	342009		0.703125	7742.66	0.734375	1150.35	0.6875	2464.9	0.625	1630.81	0.75	6517.16		0.78125	1182.28	0.859375	816.639	0.828125	976.836	0.6875	926.469	0.890625	1179.77		1.03125	682.482	1.0625	658.898	1.34375	642.433
0.84375	7.47261e+10	1.26562	1.67275e+09	0.6875	2.59197e+10	1.01562	5.15243e+09	1.07812	7.70185e+10		0.84375	333508	0.75	174656	0.703125	242739	0.71875	190968	0.9375	342009		0.703125	7742.66	0.734375	1148.08	0.6875	2464.9	0.625	1628.95	0.75	6514.37		0.78125	1181.5	0.859375	816.383	0.828125	976.836	0.6875	926.242	0.890625	1179.77		1.03125	682.392	1.0625	658.814	1.34375	642.433
0.84375	7.46306e+10	1.26562	1.6616e+09	0.6875	2.59197e+10	1.03125	5.13964e+09	1.07812	7.69537e+10		0.84375	333508	0.765625	174656	0.703125	242739	0.71875	190968	0.9375	341999		0.703125	7737.43	0.734375	1146.46	0.703125	2464.9	0.625	1627.48	0.75	6513.69		0.796875	1181.5	0.859375	816.2	0.828125	976.836	0.703125	926.222	0.890625	1179.1		1.03125	682.317	1.0625	658.802	1.34375	642.433
0.84375	7.44136e+10	1.26562	1.65458e+09	0.6875	2.59197e+10	1.03125	5.13215e+09	1.07812	7.6897e+10		0.84375	333128	0.765625	174656	0.703125	242739	0.71875	190968	0.953125	341814		0.71875	7737.43	0.734375	1144.56	0.703125	2464.9	0.625	1624.62	0.765625	6513.69		0.796875	1181.03	0.859375	816.104	0.828125	976.836	0.703125	926.222	0.890625	1179.1		1.03125	682.257	1.0625	658.787	1.35938	642.433
0.84375	7.43693e+10	1.26562	1.64292e+09	0.703125	2.59197e+10	1.03125	5.1141e+09	1.07812	7.68718e+10		0.84375	333122	0.765625	174656	0.703125	242567	0.71875	190968	0.953125	341298		0.71875	7737.43	0.734375	1143.4	0.703125	2464.9	0.640625	1621.74	0.765625	6505.13		0.796875	1181.02	0.859375	815.798	0.84375	976.836	0.703125	925.827	0.890625	1178.59		1.04688	682.224	1.0625	658.787	1.35938	642.433
0.84375	7.42505e+10	1.26562	1.63031e+09	0.703125	2.59197e+10	1.03125	5.10211e+09	1.07812	7.65872e+10		0.84375	333122	0.765625	174656	0.71875	242567	0.71875	190968	0.953125	341298		0.71875	7737.43	0.75	1142.17	0.703125	2464.9	0.640625	1619.59	0.765625	6505.13		0.796875	1180.9	0.859375	815.529	0.84375	976.836	0.703125	925.602	0.890625	1178.58		1.04688	682.132	1.0625	658.782	1.35938	642.433
0.84375	7.42414e+10	1.26562	1.61803e+09	0.703125	2.59197e+10	1.03125	5.09717e+09	1.09375	7.6517e+10		0.84375	332323	0.765625	174656	0.71875	242567	0.734375	190968	0.953125	341298		0.71875	7737.43	0.75	1141.39	0.703125	2464.9	0.640625	1618.1	0.765625	6505.13		0.796875	1180.32	0.859375	815.278	0.84375	976.836	0.703125	925.464	0.890625	1178.58		1.04688	682.107	1.07812	658.778	1.35938	642.433
0.84375	7.42414e+10	1.28125	1.60865e+09	0.703125	2.55103e+10	1.03125	5.09423e+09	1.09375	7.63134e+10		0.84375	332323	0.765625	174656	0.71875	241755	0.734375	190968	0.953125	341298		0.71875	7737.43	0.75	1139.72	0.703125	2421.15	0.640625	1617.15	0.765625	6493.3		0.796875	1180.15	0.859375	814.881	0.84375	974.627	0.703125	925.402	0.90625	1178.15		1.04688	681.996	1.07812	658.771	1.375	642.01
0.859375	7.42276e+10	1.28125	1.59915e+09	0.703125	2.53848e+10	1.03125	5.07653e+09	1.09375	7.62328e+10		0.84375	332237	0.78125	174644	0.71875	241755	0.734375	190968	0.953125	341298		0.71875	7732.26	0.75	1138.63	0.703125	2398.54	0.640625	1616.47	0.765625	6482.3		0.796875	1179.78	0.875	814.621	0.84375	974.467	0.703125	925.362	0.90625	1177.82		1.04688	681.996	1.07812	658.762	1.375	641.958
0.859375	7.42276e+10	1.28125	1.59253e+09	0.703125	2.5331e+10	1.03125	5.03853e+09	1.09375	7.62001e+10		0.84375	332237	0.78125	174644	0.71875	241393	0.734375	190968	0.953125	341298		0.71875	7726.49	0.75	1136.64	0.703125	2390.53	0.640625	1614.66	0.765625	6478.64		0.796875	1179.78	0.875	814.36	0.84375	974.295	0.703125	925.236	0.90625	1177.05		1.04688	681.911	1.07812	658.753	1.375	641.918
0.859375	7.40946e+10	1.28125	1.58167e+09	0.703125	2.53064e+10	1.03125	5.02096e+09	1.09375	7.619e+10		0.859375	332063	0.78125	174619	0.71875	241393	0.734375	190968	0.96875	341298		0.71875	7726.49	0.75	1134.93	0.703125	2384.77	0.640625	1612.3	0.765625	6473.5		0.8125	1179.78	0.875	814.28	0.84375	974.295	0.703125	925.193	0.90625	1177.05		1.0625	681.9	1.07812	658.743	1.375	641.905
0.859375	7.40567e+10	1.28125	1.56713e+09	0.703125	2.52789e+10	1.03125	5.00491e+09	1.09375	7.61574e+10		0.859375	331854	0.78125	174619	0.71875	241393	0.734375	190968	0.96875	341021		0.71875	7722.11	0.75	1133.05	0.703125	2384.77	0.640625	1610.24	0.765625	6463.31		0.8125	1179.14	0.875	814.154	0.84375	974.295	0.703125	925.193	0.90625	1176.97		1.0625	681.9	1.07812	658.739	1.375	641.891
0.859375	7.40567e+10	1.28125	1.55891e+09	0.703125	2.52701e+10	1.03125	4.99298e+09	1.09375	7.60859e+10		0.859375	331854	0.78125	174619	0.71875	241393	0.734375	190968	0.96875	340975		0.734375	7719.24	0.75	1132.05	0.71875	2384.77	0.640625	1608.77	0.765625	6463.31		0.8125	1179.14	0.875	814.061	0.84375	974.295	0.71875	925.129	0.90625	1176.58		1.0625	681.899	1.07812	658.734	1.375	641.853
0.859375	7.39139e+10	1.28125	1.5505e+09	0.703125	2.526e+10	1.03125	4.97513e+09	1.09375	7.60802e+10		0.859375	331854	0.78125	174619	0.71875	241393	0.734375	190968	0.96875	340696		0.734375	7709.52	0.75	1130.72	0.71875	2384.35	0.640625	1608.4	0.78125	6457.48		0.8125	1178.87	0.875	813.943	0.859375	974.295	0.71875	925.129	0.90625	1176.56		1.0625	681.899	1.09375	658.725	1.39062	641.853
0.859375	7.37512e+10	1.28125	1.54244e+09	0.71875	2.52594e+10	1.04688	4.95474e+09	1.10938	7.60802e+10		0.859375	331854	0.78125	174619	0.734375	241393	0.734375	190968	0.96875	340696		0.734375	7701.77	0.765625	1129.76	0.71875	2384.35	0.65625	1607.19	0.78125	6443.36		0.8125	1178.87	0.875	813.769	0.859375	974.295	0.71875	925.047	0.90625	1176.25		1.0625	681.884	1.09375	658.708	1.39062	641.853
0.859375	7.37401e+10	1.29688	1.53456e+09	0.71875	2.52518e+10	1.04688	4.8879e+09	1.10938	7.59709e+10		0.859375	331854	0.796875	174619	0.734375	241393	0.734375	190968	0.96875	340696		0.734375	7695.89	0.765625	1128.41	0.71875	2383.36	0.65625	1597.07	0.78125	6438.72		0.8125	1178.68	0.875	813.348	0.859375	974.295	0.71875	923.108	0.90625	1176.25		1.0625	681.856	1.09375	658.703	1.39062	641.853
0.859375	7.37401e+10	1.29688	1.52878e+09	0.71875	2.52331e+10	1.04688	4.81158e+09	1.10938	7.59033e+10		0.859375	331854	0.796875	174619	0.734375	241393	0.734375	190968	0.96875	340506		0.734375	7695.29	0.765625	1126.95	0.71875	2383.31	0.65625	1586.25	0.78125	6436.36		0.8125	1178.02	0.875	812.995	0.859375	974.295	0.71875	922.59	0.921875	1176.25		1.0625	681.854	1.09375	658.682	1.39062	641.853
0.875	7.37275e+10	1.29688	1.52501e+09	0.71875	2.52299e+10	1.04688	4.78044e+09	1.10938	7.56338e+10		0.859375	331739	0.796875	174619	0.734375	241393	0.75	190968	0.96875	340506		0.734375	7681.77	0.765625	1125.39	0.71875	2383.31	0.65625	1582.97	0.78125	6436.36		0.8125	1178.02	0.890625	812.883	0.859375	974.295	0.71875	920.858	0.921875	1176.25		1.07812	681.853	1.09375	658.669	1.39062	641.853
0.875	7.37275e+10	1.29688	1.51663e+09	0.71875	2.52299e+10	1.04688	4.77016e+09	1.10938	7.54299e+10		0.859375	331739	0.796875	174619	0.734375	241393	0.75	190968	0.984375	340404		0.734375	7674.63	0.765625	1124.42	0.71875	2383.31	0.65625	1578.86	0.78125	6435.11		0.8125	1177.12	0.890625	812.756	0.859375	974.268	0.71875	920.404	0.921875	1175.89		1.07812	681.835	1.09375	658.659	1.40625	641.853
0.875	7.37064e+10	1.29688	1.50786e+09	0.71875	2.52299e+10	1.04688	4.7632e+09	1.10938	7.54032e+10		0.875	331739	0.796875	174619	0.734375	241393	0.75	190968	0.984375	340343		0.734375	7659.11	0.765625	1123.42	0.71875	2383.31	0.65625	1576.18	0.78125	6431.26		0.828125	1177.12	0.890625	812.466	0.859375	974.268	0.71875	920.037	0.921875	1175.82		1.07812	681.763	1.09375	658.654	1.40625	641.853
0.875	7.35998e+10	1.29688	1.49649e+09	0.71875	2.52299e+10	1.04688	4.75279e+09	1.10938	7.52906e+10		0.875	331497	0.796875	174619	0.734375	241393	0.75	190968	0.984375	340343		0.734375	7659.06	0.765625	1122.03	0.71875	2383.31	0.65625	1573.43	0.78125	6422.48		0.828125	1177.12	0.890625	812.351	0.859375	974.268	0.71875	919.69	0.921875	1175.8		1.07812	681.759	1.10938	658.652	1.40625	641.853
0.875	7.35663e+10	1.29688	1.48721e+09	0.71875	2.52299e+10	1.04688	4.74015e+09	1.10938	7.50082e+10		0.875	331497	0.8125	174619	0.734375	241393	0.75	190968	0.984375	339705		0.734375	7658.19	0.765625	1121.52	0.71875	2383.31	0.65625	1571.01	0.78125	6421.63		0.828125	1177.12	0.890625	812.219	0.875	974.268	0.734375	919.633	0.921875	1175.68		1.07812	681.709	1.10938	658.647	1.40625	641.853
0.875	7.33776e+10	1.29688	1.47788e+09	0.71875	2.52299e+10	1.04688	4.73784e+09	1.10938	7.49088e+10		0.875	331432	0.8125	174619	0.734375	241393	0.75	190968	0.984375	339705		0.75	7629.66	0.765625	1120.71	0.734375	2383.31	0.65625	1569.79	0.796875	6406.81		0.828125	1177.02	0.890625	811.952	0.875	974.268	0.734375	919.4	0.921875	1175.11		1.07812	681.607	1.10938	658.62	1.40625	641.853
0.875	7.3287e+10	1.29688	1.46961e+09	0.71875	2.52299e+10	1.04688	4.71784e+09	1.125	7.49088e+10		0.875	331389	0.8125	174619	0.734375	241393	0.75	190944	1	339705		0.75	7629.66	0.78125	1118.49	0.734375	2383.31	0.65625	1569.62	0.796875	6405.35		0.828125	1177.02	0.890625	811.852	0.875	974.268	0.734375	919.4	0.921875	1175.11		1.07812	681.419	1.10938	658.62	1.42188	641.853
0.875	7.32367e+10	1.29688	1.46403e+09	0.734375	2.52299e+10	1.04688	4.70998e+09	1.125	7.48844e+10		0.875	331386	0.8125	174619	0.734375	241393	0.75	190944	1	339667		0.75	7629.66	0.78125	1115.95	0.734375	2383.31	0.671875	1569.34	0.796875	6393.44		0.828125	1176.25	0.890625	811.532	0.875	974.268	0.734375	919.387	0.9375	1174.49		1.09375	681.412	1.10938	658.609	1.42188	641.853
0.875	7.31951e+10	1.3125	1.45816e+09	0.734375	2.52299e+10	1.0625	4.70072e+09	1.125	7.48078e+10		0.875	331386	0.8125	174595	0.75	241393	0.75	190944	1	339665		0.75	7608.92	0.78125	1114.36	0.734375	2383.31	0.671875	1568.45	0.796875	6392.89		0.828125	1176.13	0.890625	811.305	0.875	974.268	0.734375	919.297	0.9375	1174.49		1.09375	681.363	1.10938	658.603	1.42188	641.853
0.890625	7.31951e+10	1.3125	1.44943e+09	0.734375	2.52299e+10	1.0625	4.69326e+09	1.125	7.48078e+10		0.875	331105	0.8125	174526	0.75	241393	0.75	190944	1	339665		0.75	7604.19	0.78125	1113.04	0.734375	2383.31	0.671875	1567.44	0.796875	6388.26		0.828125	1176.13	0.90625	811.092	0.875	974.268	0.734375	919.289	0.9375	1174.49		1.09375	681.355	1.10938	658.588	1.42188	641.853
0.890625	7.31863e+10	1.3125	1.4455e+09	0.734375	2.52299e+10	1.0625	4.68931e+09	1.125	7.47944e+10		0.875	331105	0.8125	174526	0.75	241393	0.75	190944	1	339665		0.75	7602.43	0.78125	1111.83	0.734375	2383.31	0.671875	1567.04	0.796875	6376.39		0.84375	1176.13	0.90625	810.908	0.875	974.268	0.734375	919.127	0.9375	1174.47		1.09375	681.353	1.125	658.577	1.42188	641.853
0.890625	7.30649e+10	1.3125	1.44139e+09	0.734375	2.48636e+10	1.0625	4.68243e+09	1.125	7.47218e+10		0.875	331105	0.8125	174526	0.75	240474	0.75	190944	1.01562	339654		0.75	7594.99	0.78125	1110.67	0.734375	2358.05	0.671875	1565.45	0.796875	6351.68		0.84375	1175.94	0.90625	810.832	0.875	973.758	0.734375	918.896	0.9375	1174.26		1.09375	681.353	1.125	658.577	1.4375	641.442
0.890625	7.30611e+10	1.3125	1.43634e+09	0.734375	2.47089e+10	1.0625	4.6763e+09	1.125	7.46886e+10		0.875	331105	0.8125	174526	0.75	240427	0.765625	190944	1.01562	339358		0.75	7567.81	0.78125	1109.48	0.734375	2348.05	0.671875	1564.27	0.796875	6351.68		0.84375	1175.94	0.90625	810.614	0.890625	973.234	0.734375	918.896	0.9375	1174.04		1.09375	681.273	1.125	658.576	1.4375	641.307
0.890625	7.28561e+10	1.3125	1.42692e+09	0.734375	2.46268e+10	1.0625	4.67207e+09	1.125	7.46632e+10		0.890625	330917	0.828125	174526	0.75	240419	0.765625	190944	1.01562	338737		0.75	7566.11	0.78125	1107.39	0.734375	2340.94	0.671875	1563.24	0.796875	6328.19		0.84375	1175.89	0.90625	810.516	0.890625	973.234	0.734375	918.731	0.9375	1173.46		1.10938	681.238	1.125	658.572	1.4375	641.283
0.890625	7.28272e+10	1.3125	1.42069e+09	0.734375	2.46037e+10	1.0625	4.66568e+09	1.125	7.45884e+10		0.890625	330917	0.828125	174308	0.75	240419	0.765625	190860	1.01562	337796		0.75	7554.45	0.78125	1106.43	0.75	2337.53	0.671875	1562.12	0.8125	6320.75		0.84375	1175.76	0.90625	810.489	0.890625	973.234	0.734375	918.731	0.9375	1172.85		1.10938	681.218	1.125	658.565	1.4375	641.239
0.890625	7.28272e+10	1.3125	1.41472e+09	0.734375	2.45539e+10	1.0625	4.65044e+09	1.14062	7.45884e+10		0.890625	330890	0.828125	174308	0.75	240419	0.765625	190860	1.01562	337429		0.765625	7551.97	0.78125	1105	0.75	2337.53	0.671875	1561.24	0.8125	6289.51		0.84375	1175.76	0.90625	810.4	0.890625	973.192	0.75	918.706	0.953125	1172.64		1.10938	681.194	1.125	658.563	1.4375	641.217
0.890625	7.28043e+10	1.3125	1.40683e+09	0.734375	2.45489e+10	1.0625	4.64176e+09	1.14062	7.45807e+10		0.890625	330574	0.828125	174308	0.75	240419	0.765625	190860	1.01562	337034		0.765625	7547.12	0.796875	1103.51	0.75	2337.53	0.671875	1559.75	0.8125	6285.15		0.84375	1175.75	0.90625	810.23	0.890625	973.192	0.75	918.706	0.953125	1172.64		1.10938	681.14	1.14062	658.536	1.45312	641.215
0.890625	7.27956e+10	1.32812	1.39359e+09	0.75	2.4542e+10	1.0625	4.62923e+09	1.14062	7.45807e+10		0.890625	330574	0.828125	174308	0.75	240419	0.765625	190860	1.01562	337034		0.765625	7540.49	0.796875	1102.25	0.75	2337.53	0.6875	1558.84	0.8125	6285.15		0.84375	1175.75	0.921875	810.008	0.890625	973.192	0.75	918.691	0.953125	1172.19		1.10938	681.14	1.14062	658.534	1.45312	641.215
0.90625	7.25859e+10	1.32812	1.38605e+09	0.75	2.45347e+10	1.0625	4.61668e+09	1.14062	7.44025e+10		0.890625	330574	0.828125	174308	0.765625	240419	0.765625	190860	1.01562	337034		0.765625	7533.85	0.796875	1101.16	0.75	2337.53	0.6875	1558.17	0.8125	6267.62		0.84375	1175.07	0.921875	809.895	0.890625	973.192	0.75	918.691	0.953125	1172.07		1.10938	681.073	1.14062	658.531	1.45312	641.215
0.90625	7.24377e+10	1.32812	1.38153e+09	0.75	2.45347e+10	1.0625	4.60501e+09	1.14062	7.43495e+10		0.890625	330574	0.828125	174274	0.765625	240419	0.765625	190860	1.03125	337034		0.765625	7524.63	0.796875	1099.54	0.75	2337.53	0.6875	1557.88	0.8125	6253.71		0.84375	1175.07	0.921875	809.805	0.890625	973.192	0.75	918.691	0.953125	1171.91		1.10938	681.073	1.14062	658.525	1.45312	641.215
0.90625	7.22926e+10	1.32812	1.37596e+09	0.75	2.45347e+10	1.07812	4.6025e+09	1.14062	7.43227e+10		0.890625	330574	0.84375	174229	0.765625	240419	0.765625	190860	1.03125	336530		0.765625	7524.63	0.796875	1098.09	0.75	2337.53	0.6875	1556.94	0.8125	6250.19		0.859375	1175.07	0.921875	809.699	0.890625	973.192	0.75	918.672	0.953125	1171.91		1.125	681.049	1.14062	658.517	1.45312	641.215
0.90625	7.20012e+10	1.32812	1.37023e+09	0.75	2.45347e+10	1.07812	4.59853e+09	1.14062	7.42204e+10		0.890625	330574	0.84375	174229	0.765625	240419	0.765625	190860	1.03125	334584		0.765625	7504.38	0.796875	1096.59	0.75	2337.53	0.6875	1556.2	0.8125	6250.19		0.859375	1174.84	0.921875	809.517	0.90625	973.192	0.75	918.672	0.953125	1171.91		1.125	681.024	1.14062	658.513	1.45312	641.215
0.90625	7.19278e+10	1.32812	1.36e+09	0.75	2.45347e+10	1.07812	4.59316e+09	1.14062	7.41244e+10		0.890625	329613	0.84375	174229	0.765625	240419	0.765625	190860	1.03125	334584		0.765625	7489.99	0.796875	1094.6	0.75	2337.53	0.6875	1555.44	0.828125	6250.19		0.859375	1174.51	0.921875	809.273	0.90625	973.192	0.75	918.672	0.953125	1171.91		1.125	680.934	1.14062	658.502	1.46875	641.215
0.90625	7.19278e+10	1.32812	1.34834e+09	0.75	2.45347e+10	1.07812	4.58003e+09	1.15625	7.40809e+10		0.90625	329613	0.84375	174187	0.765625	240419	0.78125	190835	1.03125	334555		0.765625	7485.72	0.796875	1093.19	0.75	2337.53	0.6875	1553.89	0.828125	6250.19		0.859375	1174.46	0.921875	809.093	0.90625	973.192	0.75	918.62	0.96875	1171.77		1.125	680.858	1.15625	658.496	1.46875	641.215
0.90625	7.19278e+10	1.32812	1.33962e+09	0.75	2.45347e+10	1.07812	4.56703e+09	1.15625	7.39816e+10		0.90625	328951	0.84375	174187	0.765625	240419	0.78125	190744	1.03125	334298		0.78125	7485.72	0.796875	1091.68	0.765625	2337.53	0.6875	1552.02	0.828125	6244.92		0.859375	1174.26	0.921875	808.96	0.90625	973.192	0.75	918.587	0.96875	1171.77		1.125	680.858	1.15625	658.477	1.46875	641.215
0.90625	7.19278e+10	1.32812	1.33551e+09	0.75	2.45347e+10	1.07812	4.56342e+09	1.15625	7.39754e+10		0.90625	328951	0.84375	174187	0.765625	240419	0.78125	190744	1.03125	333776		0.78125	7469.79	0.8125	1090.32	0.765625	2337.53	0.6875	1551.39	0.828125	6243.26		0.859375	1174.23	0.921875	808.784	0.90625	973.192	0.75	918.584	0.96875	1171.17		1.125	680.707	1.15625	658.469	1.46875	641.215
0.90625	7.19103e+10	1.34375	1.32965e+09	0.75	2.45347e+10	1.07812	4.55603e+09	1.15625	7.38935e+10		0.90625	328605	0.84375	174129	0.765625	240419	0.78125	190744	1.03125	333507		0.78125	7459.31	0.8125	1088.82	0.765625	2337.53	0.6875	1550.01	0.828125	6239.04		0.859375	1174.21	0.9375	808.634	0.90625	973.192	0.765625	918.584	0.96875	1171.17		1.125	680.619	1.15625	658.46	1.46875	641.215
0.921875	7.18982e+10	1.34375	1.32355e+09	0.765625	2.45347e+10	1.07812	4.54049e+09	1.15625	7.37671e+10		0.90625	328605	0.84375	174129	0.78125	240419	0.78125	190744	1.03125	333507		0.78125	7444.02	0.8125	1087.77	0.765625	2337.53	0.6875	1549.08	0.828125	6237.46		0.859375	1174.21	0.9375	808.549	0.90625	973.192	0.765625	918.584	0.96875	1170.68		1.14062	680.609	1.15625	658.453	1.48438	641.215
0.921875	7.18378e+10	1.34375	1.30963e+09	0.765625	2.45347e+10	1.07812	4.52537e+09	1.15625	7.37226e+10		0.90625	328552	0.859375	174129	0.78125	240419	0.78125	190665	1.04688	332525		0.78125	7430.84	0.8125	1086.53	0.765625	2337.53	0.6875	1546.87	0.828125	6228.54		0.875	1173.65	0.9375	808.414	0.90625	973.192	0.765625	918.584	0.96875	1170.68		1.14062	680.609	1.15625	658.433	1.48438	641.215
0.921875	7.18378e+10	1.34375	1.30352e+09	0.765625	2.45347e+10	1.07812	4.51418e+09	1.15625	7.35337e+10		0.90625	328111	0.859375	174056	0.78125	240419	0.78125	190665	1.04688	332331		0.78125	7427.98	0.8125	1085.09	0.765625	2337.53	0.703125	1545.6	0.828125	6213.85		0.875	1173.65	0.9375	808.278	0.921875	973.192	0.765625	918.584	0.96875	1170.3		1.14062	680.569	1.15625	658.413	1.48438	641.215
0.921875	7.17832e+10	1.34375	1.30014e+09	0.765625	2.45347e+10	1.07812	4.50071e+09	1.15625	7.34808e+10		0.90625	327943	0.859375	174056	0.78125	240419	0.78125	190665	1.04688	331637		0.78125	7426.14	0.8125	1083.54	0.765625	2337.53	0.703125	1544.7	0.828125	6213.85		0.875	1173.65	0.9375	808.128	0.921875	973.192	0.765625	918.535	0.96875	1170.27		1.14062	680.569	1.17188	658.391	1.48438	641.215
0.921875	7.163e+10	1.34375	1.29626e+09	0.765625	2.45347e+10	1.07812	4.48653e+09	1.17188	7.33097e+10		0.90625	327943	0.859375	174056	0.78125	240419	0.78125	190665	1.04688	331610		0.78125	7407.54	0.8125	1082.96	0.765625	2337.53	0.703125	1544.39	0.84375	6213.85		0.875	1173.65	0.9375	808.044	0.921875	973.192	0.765625	918.535	0.96875	1169.9		1.14062	680.455	1.17188	658.387	1.48438	641.215
0.921875	7.15864e+10	1.34375	1.28731e+09	0.765625	2.43374e+10	1.09375	4.47842e+09	1.17188	7.32462e+10		0.90625	327943	0.859375	174056	0.78125	238747	0.78125	190665	1.04688	331610		0.78125	7392.88	0.8125	1082	0.765625	2303.49	0.703125	1543.43	0.84375	6208.35		0.875	1173.65	0.9375	807.97	0.921875	971.912	0.765625	918.535	0.984375	1169.9		1.14062	680.427	1.17188	658.374	1.5	640.653
0.921875	7.13244e+10	1.34375	1.28217e+09	0.765625	2.4138e+10	1.09375	4.47005e+09	1.17188	7.32252e+10		0.921875	327943	0.859375	174056	0.78125	238747	0.78125	190665	1.04688	331449		0.78125	7392.88	0.8125	1080.83	0.765625	2288.27	0.703125	1542.2	0.84375	6208.35		0.875	1173.65	0.9375	807.89	0.921875	971.719	0.765625	918.533	0.984375	1169.9		1.15625	680.401	1.17188	658.367	1.5	640.513
0.921875	7.13244e+10	1.34375	1.27741e+09	0.765625	2.40754e+10	1.09375	4.45569e+09	1.17188	7.30177e+10		0.921875	327479	0.859375	174056	0.78125	238747	0.796875	190665	1.04688	331449		0.796875	7388.93	0.8125	1079.62	0.78125	2281.68	0.703125	1541.48	0.84375	6197.02		0.875	1173.44	0.953125	807.728	0.921875	971.719	0.765625	918.511	0.984375	1169.88		1.15625	680.338	1.17188	658.361	1.5	640.512
0.921875	7.12591e+10	1.34375	1.27041e+09	0.765625	2.40516e+10	1.09375	4.44798e+09	1.17188	7.29585e+10		0.921875	327479	0.859375	174056	0.78125	238747	0.796875	190651	1.0625	331449		0.796875	7380.76	0.828125	1078.53	0.78125	2278.07	0.703125	1541.31	0.84375	6196.1		0.875	1173.44	0.953125	807.567	0.921875	971.412	0.78125	918.511	0.984375	1169.54		1.15625	680.338	1.17188	658.347	1.5	640.486
0.9375	7.11772e+10	1.35938	1.26498e+09	0.765625	2.40426e+10	1.09375	4.44175e+09	1.17188	7.29582e+10		0.921875	327094	0.859375	174009	0.78125	238747	0.796875	190644	1.0625	331449		0.796875	7376.22	0.828125	1077.72	0.78125	2277.87	0.703125	1540.53	0.84375	6196.1		0.875	1173.44	0.953125	807.486	0.921875	971.412	0.78125	918.511	0.984375	1168.61		1.15625	680.271	1.1875	658.336	1.5	640.486
0.9375	7.10879e+10	1.35938	1.258e+09	0.78125	2.40426e+10	1.09375	4.43388e+09	1.17188	7.29336e+10		0.921875	326890	0.875	174009	0.796875	238747	0.796875	190644	1.0625	331201		0.796875	7367.26	0.828125	1076.76	0.78125	2275.95	0.703125	1540.04	0.84375	6192.96		0.890625	1173.38	0.953125	807.388	0.921875	971.412	0.78125	918.511	0.984375	1168.6		1.15625	680.213	1.1875	658.336	1.51562	640.486
0.9375	7.10879e+10	1.35938	1.2504e+09	0.78125	2.40426e+10	1.09375	4.42208e+09	1.17188	7.26408e+10		0.921875	326890	0.875	174009	0.796875	238747	0.796875	190644	1.0625	330641		0.796875	7361.69	0.828125	1074.9	0.78125	2275.47	0.703125	1537.81	0.84375	6191.65		0.890625	1173.38	0.953125	807.186	0.9375	971.412	0.78125	918.485	0.984375	1168.1		1.15625	680.126	1.1875	658.319	1.51562	640.486
0.9375	7.09654e+10	1.35938	1.24451e+09	0.78125	2.40426e+10	1.09375	4.41345e+09	1.1875	7.25269e+10		0.921875	326890	0.875	174009	0.796875	238747	0.796875	190644	1.0625	330641		0.796875	7361.69	0.828125	1073.88	0.78125	2275.35	0.71875	1536.07	0.84375	6190.8		0.890625	1173.38	0.953125	806.997	0.9375	971.412	0.78125	918.38	0.984375	1167.43		1.17188	680.023	1.1875	658.317	1.51562	640.486
0.9375	7.09365e+10	1.35938	1.23757e+09	0.78125	2.40373e+10	1.09375	4.39175e+09	1.1875	7.25269e+10		0.921875	326890	0.875	174009	0.796875	238747	0.796875	190644	1.0625	330407		0.796875	7360.52	0.828125	1072.89	0.78125	2275.35	0.71875	1534.78	0.859375	6179.13		0.890625	1172.97	0.953125	806.879	0.9375	971.412	0.78125	918.255	1	1166.34		1.17188	679.994	1.1875	658.315	1.51562	640.486
0.9375	7.06466e+10	1.35938	1.23308e+09	0.78125	2.40359e+10	1.09375	4.38283e+09	1.1875	7.24813e+10		0.921875	326890	0.875	174009	0.796875	238400	0.796875	190644	1.0625	329855		0.796875	7357.69	0.828125	1072.04	0.78125	2275.35	0.71875	1534.6	0.859375	6170.24		0.890625	1172.97	0.953125	806.72	0.9375	971.412	0.78125	918.178	1	1166.34		1.17188	679.93	1.1875	658.311	1.51562	640.486
0.9375	7.05239e+10	1.35938	1.22703e+09	0.78125	2.40311e+10	1.09375	4.36429e+09	1.1875	7.23737e+10		0.921875	326890	0.875	174009	0.796875	238400	0.796875	190644	1.0625	329855		0.796875	7357.49	0.828125	1070.26	0.78125	2275.25	0.71875	1533.42	0.859375	6167.18		0.890625	1172.97	0.96875	806.577	0.9375	971.412	0.78125	918.132	1	1166.34		1.17188	679.884	1.1875	658.309	1.53125	640.486
0.9375	7.04119e+10	1.35938	1.2218e+09	0.78125	2.4024e+10	1.09375	4.34933e+09	1.1875	7.23659e+10		0.9375	326652	0.875	174009	0.796875	238400	0.796875	190644	1.07812	329855		0.796875	7344.65	0.828125	1068.92	0.78125	2275.23	0.71875	1532.59	0.859375	6167.17		0.890625	1172.01	0.96875	806.441	0.9375	971.412	0.78125	918.132	1	1166.14		1.17188	679.863	1.20312	658.282	1.53125	640.486
0.9375	7.03514e+10	1.375	1.21494e+09	0.78125	2.40224e+10	1.10938	4.32137e+09	1.1875	7.23458e+10		0.9375	326652	0.875	173962	0.796875	238400	0.796875	190644	1.07812	329855		0.8125	7332.09	0.84375	1067.33	0.796875	2275.23	0.71875	1531.9	0.859375	6164.38		0.890625	1171.85	0.96875	806.158	0.9375	971.412	0.78125	917.891	1	1166.05		1.17188	679.859	1.20312	658.249	1.53125	640.486
0.9375	7.03452e+10	1.375	1.20751e+09	0.78125	2.40224e+10	1.10938	4.31074e+09	1.1875	7.23458e+10		0.9375	326652	0.875	173962	0.796875	238400	0.796875	190644	1.07812	329600		0.8125	7323.13	0.84375	1065.49	0.796875	2275.21	0.71875	1529.12	0.859375	6164.38		0.890625	1171.85	0.96875	805.895	0.9375	971.412	0.78125	917.891	1	1166.05		1.17188	679.85	1.20312	658.232	1.53125	640.486
0.9375	7.02321e+10	1.375	1.20067e+09	0.78125	2.40224e+10	1.10938	4.29957e+09	1.1875	7.23249e+10		0.9375	326652	0.890625	173962	0.796875	238400	0.8125	190644	1.07812	329191		0.8125	7323.13	0.84375	1064.54	0.796875	2275.15	0.71875	1526.95	0.859375	6157.04		0.90625	1171.81	0.96875	805.825	0.9375	971.412	0.796875	917.774	1	1166.01		1.1875	679.809	1.20312	658.228	1.53125	640.486
0.9375	7.01698e+10	1.375	1.19481e+09	0.796875	2.40224e+10	1.10938	4.2821e+09	1.20312	7.2208e+10		0.9375	326092	0.890625	173962	0.796875	238400	0.8125	190644	1.07812	329072		0.8125	7319.96	0.84375	1062.89	0.796875	2275.14	0.71875	1525.99	0.859375	6152.36		0.90625	1171.42	0.96875	805.644	0.953125	971.412	0.796875	917.76	1.01562	1165.69		1.1875	679.74	1.20312	658.226	1.53125	640.486
0.9375	6.99723e+10	1.375	1.1884e+09	0.796875	2.40202e+10	1.10938	4.27204e+09	1.20312	7.21387e+10		0.9375	326092	0.890625	173962	0.8125	238400	0.8125	190644	1.07812	329060		0.8125	7319.94	0.84375	1061.7	0.796875	2275.03	0.71875	1523.76	0.859375	6152.36		0.90625	1171.42	0.96875	805.476	0.953125	971.412	0.796875	917.76	1.01562	1165.65		1.1875	679.724	1.20312	658.225	1.54688	640.486
0.9375	6.992e+10	1.375	1.18533e+09	0.796875	2.40092e+10	1.10938	4.26819e+09	1.20312	7.20268e+10		0.9375	326092	0.890625	173962	0.8125	238400	0.8125	190644	1.07812	328899		0.8125	7314.79	0.84375	1059.72	0.796875	2275.03	0.734375	1521.86	0.875	6124.25		0.90625	1171.4	0.96875	805.301	0.953125	971.412	0.796875	917.533	1.01562	1165.65		1.1875	679.613	1.21875	658.221	1.54688	640.486
0.9375	6.992e+10	1.375	1.1784e+09	0.796875	2.40092e+10	1.10938	4.25743e+09	1.20312	7.1975e+10		0.9375	326092	0.890625	173962	0.8125	238400	0.8125	190644	1.07812	328809		0.8125	7308.94	0.84375	1058.68	0.796875	2275.03	0.734375	1521.23	0.875	6120.88		0.90625	1170.97	0.96875	805.211	0.953125	971.412	0.796875	917.351	1.01562	1165.65		1.1875	679.527	1.21875	658.216	1.54688	640.486
0.9375	6.99023e+10	1.375	1.17253e+09	0.796875	2.40092e+10	1.10938	4.2477e+09	1.20312	7.19559e+10		0.9375	325618	0.890625	173962	0.8125	238400	0.8125	190644	1.07812	328766		0.8125	7297.11	0.84375	1057.79	0.796875	2275.02	0.734375	1519.89	0.875	6116.75		0.90625	1170.82	0.984375	805.064	0.953125	971.412	0.796875	917.351	1.01562	1165.55		1.1875	679.525	1.21875	658.211	1.54688	640.486
0.9375	6.98056e+10	1.375	1.16552e+09	0.796875	2.40092e+10	1.10938	4.23622e+09	1.20312	7.18458e+10		0.9375	325324	0.890625	173962	0.8125	238400	0.8125	190644	1.09375	328578		0.8125	7280.12	0.84375	1056.91	0.796875	2275.02	0.734375	1518.69	0.875	6116.75		0.90625	1170.82	0.984375	804.942	0.953125	971.412	0.796875	917.316	1.01562	1164.97		1.1875	679.464	1.21875	658.196	1.54688	640.486
0.953125	6.94491e+10	1.375	1.16116e+09	0.796875	2.36617e+10	1.10938	4.23331e+09	1.20312	7.17611e+10		0.953125	325324	0.890625	173962	0.8125	236204	0.8125	190644	1.09375	328578		0.828125	7280.12	0.859375	1055.92	0.796875	2249.93	0.734375	1516.88	0.875	6112.62		0.90625	1170.74	0.984375	804.784	0.953125	967.811	0.796875	916.754	1.01562	1164.89		1.20312	679.371	1.21875	658.189	1.5625	639.978
0.953125	6.94449e+10	1.39062	1.15685e+09	0.796875	2.34956e+10	1.10938	4.23213e+09	1.20312	7.17008e+10		0.953125	324835	0.90625	173962	0.8125	236137	0.8125	190644	1.09375	328578		0.828125	7280.12	0.859375	1054.83	0.8125	2245.52	0.734375	1514.97	0.875	6111.38		0.90625	1170.61	0.984375	804.575	0.953125	967.811	0.796875	916.626	1.01562	1164.64		1.20312	679.324	1.21875	658.171	1.5625	639.831
0.953125	6.94449e+10	1.39062	1.15293e+09	0.796875	2.33708e+10	1.10938	4.21857e+09	1.21875	7.16953e+10		0.953125	324588	0.90625	173915	0.8125	236137	0.8125	190644	1.09375	328188		0.828125	7277.28	0.859375	1054.16	0.8125	2242.71	0.734375	1514.66	0.875	6111.38		0.921875	1170.45	0.984375	804.53	0.96875	967.787	0.796875	916.561	1.01562	1164.64		1.20312	679.248	1.21875	658.155	1.5625	639.817
0.953125	6.94449e+10	1.39062	1.14904e+09	0.796875	2.33299e+10	1.125	4.21256e+09	1.21875	7.15832e+10		0.953125	323966	0.90625	173915	0.8125	235910	0.8125	190644	1.09375	328188		0.828125	7265.49	0.859375	1052.67	0.8125	2239.47	0.734375	1512.75	0.875	6106.39		0.921875	1170.45	0.984375	804.433	0.96875	967.787	0.8125	916.534	1.03125	1164.56		1.20312	679.248	1.23438	658.154	1.5625	639.788
0.953125	6.94449e+10	1.39062	1.14424e+09	0.8125	2.33097e+10	1.125	4.19914e+09	1.21875	7.12864e+10		0.953125	323754	0.90625	173915	0.828125	235799	0.828125	190644	1.09375	328188		0.828125	7245.29	0.859375	1051.04	0.8125	2238.73	0.734375	1512.28	0.875	6104.21		0.921875	1170.4	0.984375	804.319	0.96875	967.787	0.8125	916.432	1.03125	1164.56		1.20312	679.053	1.23438	658.153	1.57812	639.788
0.953125	6.93865e+10	1.39062	1.14234e+09	0.8125	2.33097e+10	1.125	4.19033e+09	1.21875	7.12041e+10		0.953125	323233	0.90625	173915	0.828125	235799	0.828125	190644	1.09375	327946		0.828125	7244.02	0.859375	1049.96	0.8125	2237.49	0.734375	1510.02	0.890625	6094.77		0.921875	1170.4	0.984375	804.226	0.96875	967.787	0.8125	916.407	1.03125	1164.29		1.21875	679	1.23438	658.129	1.57812	639.776
0.953125	6.93619e+10	1.39062	1.13791e+09	0.8125	2.33063e+10	1.125	4.18277e+09	1.21875	7.11544e+10		0.953125	323233	0.90625	173878	0.828125	235799	0.828125	190644	1.10938	327339		0.828125	7215.21	0.859375	1048.69	0.8125	2235.95	0.734375	1508.31	0.890625	6091.21		0.921875	1170.4	1	804.153	0.96875	967.787	0.8125	916.392	1.03125	1164.13		1.21875	678.912	1.23438	658.124	1.57812	639.776
0.953125	6.93445e+10	1.39062	1.13384e+09	0.8125	2.33063e+10	1.125	4.16056e+09	1.21875	7.11544e+10		0.953125	323159	0.90625	173878	0.828125	235799	0.828125	190644	1.10938	327220		0.828125	7207.32	0.859375	1047.31	0.8125	2235.35	0.75	1507.59	0.890625	6076.05		0.921875	1170.34	1	804.001	0.96875	967.787	0.8125	916.392	1.03125	1163.84		1.21875	678.912	1.23438	658.115	1.57812	639.776
0.953125	6.92872e+10	1.39062	1.12584e+09	0.8125	2.33041e+10	1.125	4.15016e+09	1.21875	7.11544e+10		0.953125	322959	0.90625	173833	0.828125	235799	0.828125	190644	1.10938	326935		0.828125	7206.09	0.859375	1045.88	0.8125	2235.35	0.75	1506.11	0.890625	6066.54		0.921875	1170.23	1	803.86	0.96875	967.787	0.8125	916.341	1.03125	1163.84		1.21875	678.888	1.23438	658.112	1.57812	639.776
0.96875	6.91272e+10	1.39062	1.12022e+09	0.8125	2.33041e+10	1.125	4.13881e+09	1.21875	7.10962e+10		0.953125	322959	0.90625	173833	0.828125	235799	0.828125	190644	1.10938	326935		0.828125	7190.7	0.875	1045.22	0.8125	2235.35	0.75	1501.85	0.890625	6066.54		0.921875	1169.62	1	803.731	0.96875	967.787	0.8125	915.876	1.03125	1163.36		1.21875	678.882	1.23438	658.11	1.59375	639.776
0.96875	6.88813e+10	1.40625	1.11447e+09	0.8125	2.33041e+10	1.125	4.11933e+09	1.21875	7.0902e+10		0.96875	322688	0.921875	173833	0.828125	235799	0.828125	190644	1.10938	326802		0.84375	7190.7	0.875	1043.82	0.8125	2235.35	0.75	1500.45	0.890625	6066.54		0.921875	1169.62	1	803.682	0.984375	967.787	0.8125	915.589	1.03125	1163.36		1.21875	678.882	1.25	658.095	1.59375	639.776
0.96875	6.8866e+10	1.40625	1.11151e+09	0.8125	2.32992e+10	1.125	4.11349e+09	1.23438	7.07444e+10		0.96875	322688	0.921875	173833	0.828125	235799	0.828125	190644	1.10938	326748		0.84375	7190.7	0.875	1043.2	0.828125	2235.35	0.75	1499.96	0.890625	6066.54		0.921875	1169.37	1	803.54	0.984375	967.787	0.8125	915.24	1.04688	1163.35		1.21875	678.882	1.25	658.095	1.59375	639.776
0.96875	6.87913e+10	1.40625	1.10785e+09	0.8125	2.32992e+10	1.125	4.10625e+09	1.23438	7.07444e+10		0.96875	322688	0.921875	173833	0.828125	235799	0.828125	190644	1.10938	326748		0.84375	7186.63	0.875	1042.02	0.828125	2235.35	0.75	1498.8	0.890625	6058.58		0.9375	1169.37	1	803.321	0.984375	967.787	0.8125	915.24	1.04688	1163.35		1.23438	678.841	1.25	658.09	1.59375	639.776
0.96875	6.87821e+10	1.40625	1.10359e+09	0.8125	2.32992e+10	1.125	4.10074e+09	1.23438	7.07166e+10		0.96875	321868	0.921875	173833	0.828125	235799	0.828125	190644	1.10938	326296		0.84375	7186.63	0.875	1040.73	0.828125	2235.29	0.75	1497.32	0.890625	6055.59		0.9375	1169.37	1	803.18	0.984375	967.787	0.828125	915.231	1.04688	1163.26		1.23438	678.84	1.25	658.084	1.59375	639.776
0.96875	6.86736e+10	1.40625	1.09841e+09	0.828125	2.32992e+10	1.125	4.09443e+09	1.23438	7.06123e+10		0.96875	321868	0.921875	173833	0.828125	235799	0.828125	190644	1.125	326296		0.84375	7183.4	0.875	1039.84	0.828125	2235.29	0.75	1496.42	0.90625	6048.12		0.9375	1168.94	1	802.965	0.984375	967.787	0.828125	915.195	1.04688	1162.97		1.23438	678.832	1.25	658.079	1.59375	639.776
0.96875	6.85839e+10	1.40625	1.09158e+09	0.828125	2.32992e+10	1.14062	4.08471e+09	1.23438	7.06073e+10		0.96875	321687	0.921875	173833	0.84375	235799	0.828125	190644	1.125	326296		0.84375	7177.54	0.875	1039.21	0.828125	2235.29	0.75	1494.54	0.90625	6048.12		0.9375	1168.83	1.01562	802.875	0.984375	967.787	0.828125	915.118	1.04688	1162.49		1.23438	678.802	1.25	658.073	1.59375	639.776
0.96875	6.8523e+10	1.40625	1.08713e+09	0.828125	2.32992e+10	1.14062	4.07038e+09	1.23438	7.06073e+10		0.96875	321687	0.921875	173833	0.84375	235438	0.84375	190644	1.125	325900		0.84375	7163.13	0.875	1037.93	0.828125	2235.29	0.75	1492.51	0.90625	6048.12		0.9375	1168.81	1.01562	802.85	0.984375	967.787	0.828125	915.118	1.04688	1161.83		1.23438	678.761	1.26562	658.072	1.59375	639.776
0.96875	6.84562e+10	1.40625	1.08152e+09	0.828125	2.32992e+10	1.14062	4.06086e+09	1.23438	7.0549e+10		0.96875	321687	0.921875	173833	0.84375	235438	0.84375	190644	1.125	325837		0.84375	7143.32	0.875	1036.84	0.828125	2235.29	0.75	1491.06	0.90625	6043.01		0.9375	1168.81	1.01562	802.75	0.984375	967.787	0.828125	915.046	1.04688	1161.6		1.23438	678.761	1.26562	658.07	1.59375	639.776
0.96875	6.84419e+10	1.42188	1.07472e+09	0.828125	2.32992e+10	1.14062	4.04523e+09	1.23438	7.04499e+10		0.96875	321687	0.921875	173833	0.84375	235438	0.84375	190644	1.125	325837		0.84375	7140.3	0.890625	1035.82	0.828125	2235.29	0.75	1488.68	0.90625	6043.01		0.9375	1168.81	1.01562	802.561	0.984375	967.787	0.828125	915.046	1.04688	1161.6		1.23438	678.761	1.26562	658.066	1.59375	639.776
0.96875	6.84168e+10	1.42188	1.06802e+09	0.828125	2.32992e+10	1.14062	4.03062e+09	1.25	7.03811e+10		0.96875	321678	0.9375	173833	0.84375	235438	0.84375	190644	1.125	325376		0.84375	7129.68	0.890625	1034.13	0.828125	2235.29	0.765625	1487.13	0.90625	6038.55		0.9375	1168.23	1.01562	802.317	1	967.787	0.828125	915.026	1.0625	1161.6		1.25	678.735	1.26562	658.047	1.60938	639.776
0.96875	6.83342e+10	1.42188	1.05709e+09	0.828125	2.32992e+10	1.14062	4.00644e+09	1.25	7.02824e+10		0.984375	321678	0.9375	173833	0.84375	235438	0.84375	190644	1.125	325376		0.859375	7126.55	0.890625	1033	0.828125	2235.29	0.765625	1483.54	0.90625	6037.71		0.953125	1168.23	1.01562	802.074	1	967.787	0.828125	915.006	1.0625	1161.6		1.25	678.578	1.26562	658.043	1.60938	639.776
0.96875	6.83342e+10	1.42188	1.05201e+09	0.828125	2.27787e+10	1.14062	3.99967e+09	1.25	7.02794e+10		0.984375	321678	0.9375	173831	0.84375	234115	0.84375	190626	1.125	325376		0.859375	7125.53	0.890625	1031.53	0.84375	2209.34	0.765625	1482.73	0.90625	6036		0.953125	1168.23	1.01562	801.973	1	965.319	0.828125	915.006	1.0625	1161.41		1.25	678.554	1.26562	658.024	1.60938	639.444
0.96875	6.82257e+10	1.42188	1.04994e+09	0.828125	2.26598e+10	1.14062	3.9834e+09	1.25	6.99284e+10		0.984375	321612	0.9375	173831	0.84375	234115	0.84375	190626	1.14062	325376		0.859375	7118.93	0.890625	1029.58	0.84375	2202.06	0.765625	1482.09	0.90625	6028.49		0.953125	1168.23	1.01562	801.897	1	964.053	0.828125	914.936	1.0625	1161.41		1.25	678.547	1.28125	658.016	1.60938	639.272
0.96875	6.81945e+10	1.42188	1.04601e+09	0.84375	2.26363e+10	1.14062	3.97008e+09	1.25	6.98854e+10		0.984375	321191	0.9375	173831	0.84375	234094	0.84375	190603	1.14062	324932		0.859375	7109.16	0.890625	1027.55	0.84375	2193.85	0.765625	1481.72	0.921875	6021.28		0.953125	1168.23	1.03125	801.832	1	964.053	0.828125	914.894	1.0625	1161.41		1.25	678.514	1.28125	658.004	1.625	639.26
0.96875	6.79618e+10	1.42188	1.03913e+09	0.84375	2.26087e+10	1.14062	3.95854e+09	1.25	6.98648e+10		0.984375	321069	0.9375	173831	0.859375	234094	0.84375	190603	1.14062	324932		0.859375	7106.44	0.890625	1026.88	0.84375	2193.5	0.765625	1480.79	0.921875	6017.84		0.953125	1167.74	1.03125	801.648	1	964.053	0.84375	914.779	1.0625	1161.41		1.25	678.449	1.28125	657.994	1.625	639.218
0.96875	6.7913e+10	1.42188	1.03654e+09	0.84375	2.26066e+10	1.14062	3.95358e+09	1.25	6.98648e+10		0.984375	321069	0.9375	173831	0.859375	234094	0.84375	190603	1.14062	324331		0.859375	7105.13	0.890625	1026.34	0.84375	2193.4	0.765625	1480.12	0.921875	6003.07		0.953125	1167.07	1.03125	801.569	1	963.783	0.84375	914.092	1.0625	1160.92		1.26562	678.414	1.28125	657.987	1.625	639.218
0.96875	6.7893e+10	1.42188	1.03217e+09	0.84375	2.25888e+10	1.15625	3.94639e+09	1.25	6.98648e+10		0.984375	321069	0.953125	173831	0.859375	234094	0.84375	190603	1.14062	324128		0.859375	7105.13	0.890625	1025.38	0.84375	2188.53	0.765625	1479.28	0.921875	6003.07		0.953125	1166.57	1.03125	801.37	1	963.783	0.84375	914.092	1.0625	1160.92		1.26562	678.411	1.28125	657.97	1.625	639.218
0.96875	6.78589e+10	1.42188	1.02996e+09	0.84375	2.25605e+10	1.15625	3.94088e+09	1.26562	6.98648e+10		0.984375	320755	0.953125	173831	0.859375	234094	0.84375	190603	1.14062	324128		0.859375	7100.09	0.890625	1024.03	0.84375	2187.97	0.765625	1477.46	0.921875	5998.17		0.953125	1166.42	1.03125	801.271	1.01562	963.783	0.84375	914.032	1.0625	1160.92		1.26562	678.411	1.28125	657.957	1.625	639.218
0.984375	6.76093e+10	1.4375	1.02665e+09	0.84375	2.25605e+10	1.15625	3.92535e+09	1.26562	6.97843e+10		0.984375	320755	0.953125	173831	0.859375	234094	0.84375	190603	1.14062	323748		0.859375	7100.09	0.90625	1023.05	0.84375	2186.72	0.78125	1476.35	0.921875	5998.17		0.953125	1166.42	1.03125	801.175	1.01562	963.783	0.84375	913.514	1.07812	1160.92		1.26562	678.411	1.28125	657.952	1.64062	639.218
0.984375	6.76093e+10	1.4375	1.02193e+09	0.84375	2.25605e+10	1.15625	3.92247e+09	1.26562	6.97096e+10		0.984375	320755	0.953125	173810	0.859375	234094	0.859375	190603	1.14062	323748		0.875	7095.2	0.90625	1022.46	0.84375	2185.25	0.78125	1473.07	0.921875	5989.97		0.96875	1166.12	1.03125	801.056	1.01562	963.783	0.84375	913.164	1.07812	1160.79		1.26562	678.355	1.29688	657.951	1.64062	639.218
0.984375	6.7566e+10	1.4375	1.01568e+09	0.84375	2.25605e+10	1.15625	3.91497e+09	1.26562	6.96654e+10		1	320631	0.953125	173810	0.859375	234094	0.859375	190603	1.14062	323440		0.875	7084.77	0.90625	1021.67	0.84375	2185.25	0.78125	1471.23	0.921875	5989.97		0.96875	1166.08	1.03125	801.034	1.01562	963.783	0.84375	913.118	1.07812	1160.79		1.26562	678.341	1.29688	657.946	1.64062	639.218
0.984375	6.7566e+10	1.4375	1.01038e+09	0.84375	2.25605e+10	1.15625	3.91083e+09	1.26562	6.96654e+10		1	319865	0.953125	173810	0.859375	234094	0.859375	190603	1.15625	323440		0.875	7080.93	0.90625	1020.33	0.859375	2185.18	0.78125	1470.02	0.921875	5981.29		0.96875	1166.08	1.03125	800.928	1.01562	963.783	0.84375	913.068	1.07812	1160.79		1.28125	678.341	1.29688	657.931	1.64062	639.218
0.984375	6.75533e+10	1.4375	1.00665e+09	0.84375	2.25605e+10	1.15625	3.90751e+09	1.26562	6.96557e+10		1	319553	0.953125	173810	0.859375	234094	0.859375	190603	1.15625	323439		0.875	7058.07	0.90625	1019.29	0.859375	2184.62	0.78125	1468.6	0.9375	5981.29		0.96875	1165.71	1.04688	800.796	1.01562	963.783	0.84375	913.028	1.07812	1159.97		1.28125	678.211	1.29688	657.907	1.65625	639.218
0.984375	6.75319e+10	1.4375	1.00309e+09	0.859375	2.25605e+10	1.15625	3.89568e+09	1.26562	6.96556e+10		1	319553	0.953125	173800	0.859375	234094	0.859375	190603	1.15625	323425		0.875	7058.07	0.90625	1018.05	0.859375	2184.52	0.78125	1467.91	0.9375	5979.01		0.96875	1165.47	1.04688	800.653	1.01562	963.658	0.84375	913.028	1.07812	1159.39		1.28125	678.088	1.29688	657.895	1.65625	639.218
0.984375	6.75319e+10	1.4375	9.95719e+08	0.859375	2.25605e+10	1.15625	3.88131e+09	1.28125	6.96127e+10		1	319523	0.953125	173800	0.875	234094	0.859375	190603	1.15625	323425		0.875	7053.37	0.90625	1017.61	0.859375	2184.52	0.78125	1466.78	0.9375	5966.55		0.96875	1165.36	1.04688	800.514	1.01562	963.658	0.859375	912.811	1.07812	1159.35		1.28125	678.052	1.29688	657.882	1.65625	639.218
0.984375	6.74672e+10	1.4375	9.91735e+08	0.859375	2.25605e+10	1.15625	3.83916e+09	1.28125	6.95457e+10		1	319523	0.96875	173724	0.875	234094	0.859375	190603	1.15625	323425		0.875	7052.02	0.90625	1016.29	0.859375	2184.3	0.78125	1456.4	0.9375	5966.55		0.96875	1165.24	1.04688	800.425	1.03125	963.658	0.859375	911.366	1.07812	1159.35		1.28125	678.039	1.29688	657.874	1.65625	639.218
0.984375	6.74501e+10	1.4375	9.88001e+08	0.859375	2.25605e+10	1.15625	3.79912e+09	1.28125	6.9489e+10		1	319523	0.96875	173724	0.875	234094	0.859375	190603	1.15625	323425		0.875	7052.02	0.90625	1015.66	0.859375	2183.95	0.796875	1447.03	0.9375	5960.59		0.96875	1164.77	1.04688	800.357	1.03125	963.658	0.859375	910.969	1.09375	1159.23		1.28125	678.039	1.3125	657.86	1.65625	639.218
1	6.74042e+10	1.45312	9.81486e+08	0.859375	2.25605e+10	1.15625	3.77802e+09	1.28125	6.93854e+10		1	319523	0.96875	173724	0.875	234094	0.859375	190603	1.15625	323391		0.875	7041.53	0.921875	1014.52	0.859375	2183.77	0.796875	1443.19	0.9375	5947.37		0.96875	1164.27	1.04688	800.269	1.03125	963.658	0.859375	910.729	1.09375	1159.14		1.28125	677.929	1.3125	657.86	1.65625	639.218
1	6.74042e+10	1.45312	9.7805e+08	0.859375	2.25605e+10	1.17188	3.76426e+09	1.28125	6.93854e+10		1	318932	0.96875	173724	0.875	234094	0.859375	190603	1.17188	322864		0.875	7029.57	0.921875	1013.64	0.859375	2183.54	0.796875	1440.65	0.9375	5926.7		0.984375	1163.97	1.0625	800.184	1.03125	963.658	0.859375	910.57	1.09375	1159.14		1.28125	677.81	1.3125	657.857	1.67188	639.218
1	6.73438e+10	1.45312	9.73431e+08	0.859375	2.25605e+10	1.17188	3.74802e+09	1.28125	6.92783e+10		1	318932	0.96875	173724	0.875	234094	0.875	190603	1.17188	322789		0.890625	7012.44	0.921875	1013.07	0.859375	2183.44	0.796875	1439.53	0.9375	5918.95		0.984375	1163.97	1.0625	799.954	1.03125	963.658	0.859375	910.391	1.09375	1158.48		1.29688	677.801	1.3125	657.855	1.67188	639.218
1	6.72492e+10	1.45312	9.70284e+08	0.859375	2.25605e+10	1.17188	3.74049e+09	1.28125	6.92522e+10		1.01562	318809	0.984375	173724	0.875	234094	0.875	190603	1.17188	322789		0.890625	7012.44	0.921875	1012.74	0.859375	2182.12	0.796875	1437.9	0.9375	5908.06		0.984375	1163.97	1.0625	799.829	1.03125	963.658	0.859375	910.169	1.09375	1158.48		1.29688	677.785	1.3125	657.855	1.67188	639.218
1	6.72492e+10	1.45312	9.67921e+08	0.859375	2.25605e+10	1.17188	3.73114e+09	1.28125	6.92522e+10		1.01562	318809	0.984375	173724	0.875	234094	0.875	190603	1.17188	322789		0.890625	7011.1	0.921875	1011.03	0.859375	2182.12	0.796875	1437.72	0.9375	5900.78		0.984375	1163.97	1.0625	799.795	1.03125	963.658	0.859375	910.169	1.09375	1158.45		1.29688	677.785	1.3125	657.849	1.67188	639.218
1	6.72492e+10	1.45312	9.64661e+08	0.859375	2.22407e+10	1.17188	3.72421e+09	1.29688	6.91988e+10		1.01562	318809	0.984375	173724	0.875	232559	0.875	190603	1.17188	322789		0.890625	7008.99	0.921875	1009.71	0.875	2160.04	0.796875	1436.4	0.953125	5893.92		0.984375	1163.97	1.0625	799.777	1.03125	961.04	0.859375	910.124	1.09375	1158.27		1.29688	677.785	1.3125	657.839	1.67188	638.707
1	6.72286e+10	1.45312	9.60718e+08	0.875	2.21341e+10	1.17188	3.71922e+09	1.29688	6.91988e+10		1.01562	318809	0.984375	173705	0.875	232559	0.875	190603	1.17188	322460		0.890625	6998.61	0.921875	1008.37	0.875	2153.61	0.796875	1435.65	0.953125	5889.52		0.984375	1163.39	1.0625	799.71	1.04688	960.885	0.859375	910.119	1.09375	1158.27		1.29688	677.785	1.32812	657.829	1.6875	638.617
1	6.7204e+10	1.45312	9.59934e+08	0.875	2.2081e+10	1.17188	3.71373e+09	1.29688	6.91485e+10		1.01562	318809	0.984375	173705	0.890625	232559	0.875	190603	1.17188	322039		0.890625	6988.11	0.921875	1007.89	0.875	2148.6	0.796875	1435.14	0.953125	5888.53		0.984375	1163.33	1.0625	799.603	1.04688	960.885	0.875	910.108	1.10938	1158.24		1.29688	677.785	1.32812	657.808	1.6875	638.574
1	6.7116e+10	1.45312	9.54875e+08	0.875	2.20375e+10	1.17188	3.70845e+09	1.29688	6.89661e+10		1.01562	318375	0.984375	173627	0.890625	232559	0.875	190603	1.17188	322039		0.890625	6979.25	0.9375	1007.29	0.875	2147.6	0.796875	1434.8	0.953125	5888.53		0.984375	1163.07	1.0625	799.526	1.04688	960.885	0.875	910.108	1.10938	1158.24		1.3125	677.734	1.32812	657.799	1.6875	638.571
1	6.70948e+10	1.45312	9.50878e+08	0.875	2.20201e+10	1.17188	3.70517e+09	1.29688	6.89134e+10		1.01562	318375	0.984375	173627	0.890625	232559	0.875	190603	1.1875	322039		0.890625	6979.25	0.9375	1006.39	0.875	2147.47	0.796875	1433.96	0.953125	5888.53		0.984375	1163.07	1.07812	799.283	1.04688	960.885	0.875	910.107	1.10938	1157.99		1.3125	677.722	1.32812	657.791	1.6875	638.571
1.01562	6.70948e+10	1.46875	9.47137e+08	0.875	2.20192e+10	1.17188	3.69758e+09	1.29688	6.88948e+10		1.01562	318375	0.984375	173627	0.890625	232559	0.875	190603	1.1875	321880		0.890625	6974.89	0.9375	1005.61	0.875	2146.76	0.8125	1432.71	0.953125	5888.53		1	1162.6	1.07812	799.134	1.04688	960.885	0.875	910.106	1.10938	1157.99		1.3125	677.685	1.32812	657.786	1.6875	638.571
1.01562	6.70405e+10	1.46875	9.44001e+08	0.875	2.20192e+10	1.17188	3.69091e+09	1.29688	6.87778e+10		1.01562	318375	0.984375	173627	0.890625	232559	0.875	190603	1.1875	321781		0.890625	6941.24	0.9375	1004.96	0.875	2145.55	0.8125	1430.23	0.953125	5888.53		1	1162.6	1.07812	798.92	1.04688	960.885	0.875	910.106	1.10938	1157.93		1.3125	677.685	1.32812	657.781	1.70312	638.571
1.01562	6.70263e+10	1.46875	9.41818e+08	0.875	2.20128e+10	1.17188	3.67893e+09	1.29688	6.86844e+10		1.01562	318375	1	173627	0.890625	232559	0.875	190603	1.1875	321471		0.90625	6929.07	0.9375	1003.86	0.875	2145.04	0.8125	1429.22	0.953125	5888.53		1	1162.6	1.07812	798.778	1.04688	960.885	0.875	910.072	1.10938	1157.69		1.3125	677.685	1.32812	657.775	1.70312	638.571
1.01562	6.69948e+10	1.46875	9.36958e+08	0.875	2.19828e+10	1.1875	3.67049e+09	1.3125	6.86171e+10		1.01562	318375	1	173627	0.890625	232559	0.875	190603	1.1875	321471		0.90625	6926.4	0.9375	1003.11	0.875	2145.04	0.8125	1429.11	0.96875	5876.2		1	1162.6	1.07812	798.721	1.04688	960.885	0.875	910.072	1.10938	1157.26		1.3125	677.616	1.34375	657.77	1.70312	638.571
1.01562	6.69948e+10	1.46875	9.31735e+08	0.875	2.19828e+10	1.1875	3.66096e+09	1.3125	6.86171e+10		1.03125	318375	1	173627	0.890625	232253	0.890625	190603	1.1875	321142		0.90625	6926.27	0.9375	1002.55	0.875	2145.04	0.8125	1427.85	0.96875	5870.77		1	1162.21	1.07812	798.673	1.0625	960.885	0.875	910.001	1.10938	1156.87		1.3125	677.591	1.34375	657.768	1.70312	638.571
1.01562	6.69544e+10	1.46875	9.28356e+08	0.875	2.19802e+10	1.1875	3.658e+09	1.3125	6.85972e+10		1.03125	317962	1	173447	0.890625	232253	0.890625	190603	1.1875	320792		0.90625	6903.67	0.9375	1000.7	0.890625	2145.04	0.8125	1427.6	0.96875	5862.2		1	1162.21	1.07812	798.625	1.0625	960.885	0.875	910.001	1.14062	1156.87		1.32812	677.582	1.34375	657.757	1.70312	638.571
1.01562	6.68718e+10	1.46875	9.24111e+08	0.890625	2.19721e+10	1.1875	3.65755e+09	1.3125	6.85254e+10		1.03125	317962	1	173447	0.890625	232253	0.890625	190603	1.1875	320524		0.90625	6901.67	0.9375	999.158	0.890625	2145.04	0.8125	1427.1	0.96875	5861.31		1	1161.34	1.07812	798.513	1.0625	960.885	0.875	910.001	1.14062	1155.74		1.32812	677.556	1.34375	657.749	1.70312	638.571
1.01562	6.68718e+10	1.46875	9.205e+08	0.890625	2.19721e+10	1.1875	3.65412e+09	1.3125	6.8516e+10		1.03125	317962	1	173447	0.890625	232253	0.890625	190603	1.1875	320209		0.90625	6898.58	0.953125	998.153	0.890625	2145.04	0.8125	1426.11	0.96875	5855.83		1	1161.34	1.09375	798.348	1.0625	960.885	0.890625	909.954	1.14062	1155.56		1.32812	677.549	1.34375	657.741	1.71875	638.571
1.01562	6.67588e+10	1.46875	9.1752e+08	0.890625	2.19721e+10	1.1875	3.64239e+09	1.3125	6.85023e+10		1.03125	317522	1	173447	0.90625	232253	0.890625	190603	1.20312	319989		0.90625	6882.58	0.953125	997.267	0.890625	2145.04	0.8125	1425.72	0.96875	5855.83		1.01562	1161.29	1.09375	798.153	1.0625	960.885	0.890625	909.948	1.14062	1155.56		1.32812	677.532	1.34375	657.735	1.71875	638.522
1.03125	6.66633e+10	1.48438	9.14432e+08	0.890625	2.19721e+10	1.1875	3.63588e+09	1.3125	6.85023e+10		1.03125	317473	1	173447	0.90625	232253	0.890625	190603	1.20312	319058		0.90625	6865.64	0.953125	996.415	0.890625	2145.04	0.8125	1425.16	0.96875	5846.5		1.01562	1161.29	1.09375	798.034	1.0625	960.885	0.890625	909.712	1.14062	1155.56		1.32812	677.522	1.34375	657.734	1.71875	638.522
1.03125	6.6624e+10	1.48438	9.10515e+08	0.890625	2.19721e+10	1.1875	3.62361e+09	1.3125	6.84736e+10		1.03125	317176	1	173379	0.90625	232253	0.890625	190603	1.20312	319058		0.90625	6832.14	0.953125	995.743	0.890625	2145.04	0.828125	1424.86	0.96875	5846.5		1.01562	1161	1.09375	797.854	1.0625	960.885	0.890625	909.607	1.14062	1155.32		1.32812	677.503	1.35938	657.725	1.71875	638.522
1.03125	6.66111e+10	1.48438	9.04643e+08	0.890625	2.19682e+10	1.1875	3.61704e+09	1.32812	6.84017e+10		1.03125	317176	1	173379	0.90625	232253	0.890625	190603	1.20312	319048		0.90625	6827.55	0.953125	995.396	0.890625	2145.04	0.828125	1423.64	0.96875	5844.08		1.01562	1160.95	1.09375	797.781	1.0625	960.885	0.890625	909.584	1.14062	1155.32		1.32812	677.449	1.35938	657.721	1.71875	638.522
1.03125	6.66105e+10	1.48438	9.00415e+08	0.890625	2.19682e+10	1.1875	3.61256e+09	1.32812	6.84017e+10		1.03125	317176	1.01562	173379	0.90625	232253	0.890625	190603	1.20312	319048		0.921875	6827.55	0.953125	994.838	0.890625	2145.04	0.828125	1423.12	0.984375	5831.3		1.01562	1160.59	1.09375	797.575	1.07812	960.885	0.890625	909.584	1.14062	1155.17		1.34375	677.427	1.35938	657.721	1.71875	638.522
1.03125	6.6565e+10	1.48438	8.9279e+08	0.890625	2.19682e+10	1.1875	3.60662e+09	1.32812	6.83348e+10		1.03125	317124	1.01562	173379	0.90625	232253	0.890625	190603	1.20312	319048		0.921875	6802.11	0.953125	994.12	0.890625	2145.04	0.828125	1422.29	0.984375	5831.3		1.01562	1160.26	1.09375	797.498	1.07812	960.885	0.890625	909.584	1.14062	1155.17		1.34375	677.412	1.35938	657.718	1.73438	638.522
1.03125	6.6565e+10	1.48438	8.86961e+08	0.890625	2.19682e+10	1.1875	3.60196e+09	1.32812	6.82784e+10		1.04688	317124	1.01562	173356	0.90625	232253	0.890625	190576	1.21875	318682		0.921875	6802.11	0.953125	993.752	0.890625	2145.04	0.828125	1421.47	0.984375	5831.3		1.01562	1159.81	1.09375	797.367	1.07812	960.885	0.890625	909.584	1.15625	1155.17		1.34375	677.412	1.35938	657.706	1.73438	638.522
1.03125	6.6565e+10	1.48438	8.83877e+08	0.890625	2.19682e+10	1.20312	3.5934e+09	1.32812	6.8267e+10		1.04688	316832	1.01562	173356	0.90625	232253	0.890625	190576	1.21875	318682		0.921875	6802.11	0.953125	992.238	0.890625	2145.04	0.828125	1420.22	0.984375	5827.03		1.01562	1159.39	1.09375	797.288	1.07812	960.885	0.890625	909.584	1.15625	1155.17		1.34375	677.403	1.35938	657.696	1.73438	638.522
1.03125	6.6565e+10	1.48438	8.80038e+08	0.90625	2.15967e+10	1.20312	3.5901e+09	1.32812	6.82496e+10		1.04688	316832	1.01562	173356	0.90625	231806	0.90625	190576	1.21875	318625		0.921875	6791.62	0.96875	991.172	0.90625	2118.7	0.828125	1419.64	0.984375	5827.03		1.01562	1159.39	1.10938	797.178	1.07812	958.275	0.890625	909.559	1.15625	1154.87		1.34375	677.377	1.375	657.684	1.73438	638.092
1.03125	6.64397e+10	1.48438	8.7556e+08	0.90625	2.14749e+10	1.20312	3.58466e+09	1.32812	6.82171e+10		1.04688	316587	1.01562	173356	0.921875	231437	0.90625	190576	1.21875	318625		0.921875	6791.62	0.96875	990.594	0.90625	2107.25	0.828125	1418.88	0.984375	5827.03		1.03125	1159.35	1.10938	797.068	1.07812	958.219	0.90625	909.559	1.15625	1154.87		1.34375	677.305	1.375	657.674	1.73438	638.04
1.04688	6.6304e+10	1.5	8.72936e+08	0.90625	2.1426e+10	1.20312	3.57894e+09	1.32812	6.80453e+10		1.04688	315726	1.01562	173356	0.921875	230955	0.90625	190576	1.21875	318020		0.921875	6788.98	0.96875	989.749	0.90625	2102.33	0.828125	1418.47	0.984375	5827.03		1.03125	1158.36	1.10938	796.952	1.07812	958.213	0.90625	909.559	1.15625	1154.24		1.34375	677.276	1.375	657.669	1.75	637.964
1.04688	6.6304e+10	1.5	8.68349e+08	0.90625	2.14099e+10	1.20312	3.57238e+09	1.32812	6.7918e+10		1.04688	315363	1.01562	173356	0.921875	230955	0.90625	190576	1.21875	318020		0.921875	6780.33	0.96875	989.288	0.90625	2101.06	0.828125	1417.24	0.984375	5822.34		1.03125	1158.08	1.10938	796.789	1.07812	958.057	0.90625	909.559	1.15625	1152.87		1.35938	677.209	1.375	657.663	1.75	637.95
1.04688	6.62954e+10	1.5	8.63425e+08	0.90625	2.13871e+10	1.20312	3.56271e+09	1.34375	6.77984e+10		1.04688	315203	1.01562	173356	0.921875	230955	0.90625	190576	1.21875	318005		0.921875	6754.05	0.96875	988.248	0.90625	2097.5	0.828125	1417.13	0.984375	5818.76		1.03125	1157.99	1.10938	796.727	1.09375	958.057	0.90625	909.559	1.15625	1152.6		1.35938	677.172	1.375	657.659	1.75	637.94
1.04688	6.62954e+10	1.5	8.61191e+08	0.90625	2.13871e+10	1.20312	3.55938e+09	1.34375	6.77937e+10		1.04688	315203	1.03125	173356	0.921875	230955	0.90625	190576	1.21875	317870		0.921875	6753.63	0.96875	987.353	0.90625	2094.9	0.84375	1415.78	0.984375	5799.33		1.03125	1157.73	1.10938	796.632	1.09375	958.057	0.90625	909.559	1.15625	1152.55		1.35938	677.127	1.375	657.654	1.75	637.94
1.04688	6.62415e+10	1.5	8.58012e+08	0.90625	2.13746e+10	1.20312	3.55285e+09	1.34375	6.772e+10		1.04688	315202	1.03125	173356	0.921875	230955	0.90625	190576	1.23438	317800		0.9375	6747.66	0.96875	986.629	0.90625	2093.51	0.84375	1415.38	1	5799.33		1.03125	1157.73	1.10938	796.548	1.09375	958.057	0.90625	909.559	1.17188	1152.55		1.35938	677.104	1.375	657.646	1.75	637.94
1.04688	6.62415e+10	1.5	8.54128e+08	0.90625	2.13718e+10	1.20312	3.53821e+09	1.34375	6.77103e+10		1.0625	314887	1.03125	173356	0.921875	230955	0.90625	190576	1.23438	317506		0.9375	6741.51	0.96875	985.763	0.90625	2092.47	0.84375	1414.76	1	5791.37		1.03125	1157.63	1.10938	796.426	1.09375	958.057	0.90625	909.559	1.17188	1152.55		1.35938	677.084	1.39062	657.643	1.76562	637.94
1.04688	6.62177e+10	1.5	8.51727e+08	0.90625	2.1368e+10	1.20312	3.53331e+09	1.34375	6.75961e+10		1.0625	314221	1.03125	173356	0.921875	230955	0.90625	190576	1.23438	317410		0.9375	6738.21	0.96875	984.384	0.90625	2092.47	0.84375	1413.33	1	5787.37		1.03125	1157.63	1.125	796.296	1.09375	958.057	0.90625	909.559	1.17188	1152.52		1.35938	677.084	1.39062	657.637	1.76562	637.94
1.04688	6.61932e+10	1.5	8.47875e+08	0.90625	2.1368e+10	1.20312	3.52292e+09	1.34375	6.75745e+10		1.0625	314012	1.03125	173356	0.921875	230955	0.90625	190576	1.23438	316858		0.9375	6734.76	0.984375	983.413	0.921875	2092.47	0.84375	1412.29	1	5787.37		1.03125	1157.45	1.125	796.274	1.09375	958.057	0.90625	909.497	1.17188	1152.31		1.35938	677.084	1.39062	657.634	1.76562	637.94
1.04688	6.61691e+10	1.5	8.43995e+08	0.921875	2.1368e+10	1.20312	3.51839e+09	1.34375	6.75745e+10		1.0625	313916	1.03125	173356	0.921875	230955	0.90625	190576	1.23438	316858		0.9375	6727.83	0.984375	982.729	0.921875	2091.56	0.84375	1411.82	1	5769.07		1.04688	1157.28	1.125	796.164	1.09375	957.717	0.90625	909.492	1.17188	1151.97		1.375	677.084	1.39062	657.614	1.76562	637.94
1.04688	6.61691e+10	1.5	8.42111e+08	0.921875	2.1368e+10	1.21875	3.51315e+09	1.34375	6.75745e+10		1.0625	313916	1.03125	173356	0.921875	230608	0.921875	190576	1.23438	316712		0.9375	6687.46	0.984375	982.096	0.921875	2091.56	0.84375	1411.25	1	5755.31		1.04688	1157.28	1.125	796.021	1.09375	957.717	0.921875	909.332	1.17188	1151.97		1.375	676.992	1.39062	657.609	1.76562	637.94
1.0625	6.60659e+10	1.51562	8.39382e+08	0.921875	2.1368e+10	1.21875	3.50278e+09	1.34375	6.75524e+10		1.0625	313916	1.03125	173356	0.9375	230608	0.921875	190576	1.23438	316676		0.9375	6673.93	0.984375	981.038	0.921875	2091.56	0.84375	1410.89	1	5754.26		1.04688	1157.22	1.125	795.963	1.10938	957.717	0.921875	909.323	1.17188	1151.51		1.375	676.991	1.39062	657.609	1.76562	637.94
1.0625	6.5947e+10	1.51562	8.35602e+08	0.921875	2.1368e+10	1.21875	3.49886e+09	1.35938	6.7376e+10		1.0625	313916	1.03125	173356	0.9375	230608	0.921875	190576	1.23438	316415		0.9375	6664.4	0.984375	980.459	0.921875	2090.98	0.84375	1410.83	1	5745.8		1.04688	1156.5	1.125	795.932	1.10938	957.717	0.921875	909.323	1.17188	1151.51		1.375	676.991	1.39062	657.605	1.78125	637.94
1.0625	6.58214e+10	1.51562	8.30258e+08	0.921875	2.1368e+10	1.21875	3.49555e+09	1.35938	6.7376e+10		1.0625	313916	1.04688	173331	0.9375	230608	0.921875	190576	1.25	316294		0.9375	6642.75	0.984375	979.793	0.921875	2090.98	0.84375	1409.78	1	5732.35		1.04688	1156.35	1.125	795.841	1.10938	957.717	0.921875	909.323	1.17188	1151.5		1.375	676.991	1.40625	657.6	1.78125	637.94
1.0625	6.55893e+10	1.51562	8.26083e+08	0.921875	2.1368e+10	1.21875	3.48612e+09	1.35938	6.72681e+10		1.0625	313916	1.04688	173331	0.9375	230608	0.921875	190576	1.25	315845		0.9375	6635.84	0.984375	978.949	0.921875	2090.98	0.859375	1407.09	1.01562	5726.63		1.04688	1156.16	1.125	795.723	1.10938	957.717	0.921875	909.323	1.1875	1151.04		1.375	676.932	1.40625	657.595	1.78125	637.94
1.0625	6.54859e+10	1.51562	8.19208e+08	0.921875	2.13654e+10	1.21875	3.48009e+09	1.35938	6.71558e+10		1.0625	313916	1.04688	173274	0.9375	230608	0.921875	190576	1.25	315841		0.953125	6626.89	0.984375	978.141	0.921875	2090.98	0.859375	1404.6	1.01562	5718.42		1.04688	1155.45	1.125	795.702	1.10938	957.717	0.921875	909.323	1.1875	1150.93		1.39062	676.932	1.40625	657.592	1.78125	637.94
1.0625	6.5412e+10	1.51562	8.16162e+08	0.921875	2.13615e+10	1.21875	3.46928e+09	1.35938	6.71464e+10		1.07812	313916	1.04688	173274	0.9375	230608	0.921875	190576	1.25	315680		0.953125	6625.59	0.984375	977.457	0.921875	2090.98	0.859375	1403.39	1.01562	5709.66		1.04688	1155.45	1.14062	795.547	1.10938	957.717	0.921875	909.25	1.1875	1150.93		1.39062	676.829	1.40625	657.59	1.78125	637.94
1.0625	6.53808e+10	1.51562	8.13763e+08	0.9375	2.13615e+10	1.21875	3.46347e+09	1.35938	6.70534e+10		1.07812	313601	1.04688	173274	0.9375	230608	0.921875	190576	1.25	315413		0.953125	6611.26	1	976.877	0.9375	2090.98	0.859375	1402.54	1.01562	5703.03		1.0625	1155.37	1.14062	795.335	1.10938	957.717	0.921875	909.25	1.1875	1150.93		1.39062	676.825	1.40625	657.589	1.78125	637.94
1.0625	6.53314e+10	1.51562	8.09679e+08	0.9375	2.13615e+10	1.21875	3.44741e+09	1.35938	6.69925e+10		1.07812	313586	1.04688	173274	0.9375	230608	0.921875	190576	1.25	315413		0.953125	6608.8	1	976.184	0.9375	2090.98	0.859375	1400.21	1.01562	5703.03		1.0625	1154.41	1.14062	795.241	1.10938	957.717	0.921875	909.25	1.1875	1150.93		1.39062	676.762	1.40625	657.589	1.79688	637.94
1.0625	6.53314e+10	1.53125	8.05193e+08	0.9375	2.13615e+10	1.21875	3.44612e+09	1.35938	6.6878e+10		1.07812	313575	1.04688	173274	0.9375	230608	0.921875	190576	1.25	315413		0.953125	6604.63	1	975.294	0.9375	2090.98	0.859375	1398.66	1.01562	5703.03		1.0625	1154.3	1.14062	795.146	1.10938	957.717	0.921875	909.25	1.1875	1150.89		1.39062	676.733	1.42188	657.582	1.79688	637.94
1.0625	6.52147e+10	1.53125	8.02849e+08	0.9375	2.11036e+10	1.21875	3.44541e+09	1.375	6.67492e+10		1.07812	313228	1.04688	173252	0.953125	227449	0.921875	190576	1.25	315054		0.953125	6577.54	1	974.811	0.9375	2067.12	0.859375	1397.82	1.01562	5703.03		1.0625	1154.13	1.14062	794.988	1.125	955.724	0.921875	909.25	1.1875	1150.68		1.39062	676.688	1.42188	657.581	1.79688	637.543
1.07812	6.50844e+10	1.53125	8.01296e+08	0.9375	2.08619e+10	1.21875	3.44254e+09	1.375	6.67096e+10		1.07812	313228	1.0625	173252	0.953125	227449	0.921875	190576	1.25	315054		0.953125	6577.54	1	974.454	0.9375	2057.81	0.859375	1397.18	1.01562	5700.74		1.0625	1153.92	1.14062	794.887	1.125	955.405	0.9375	909.25	1.1875	1150.68		1.39062	676.634	1.42188	657.58	1.79688	637.411
1.07812	6.50585e+10	1.53125	7.96069e+08	0.9375	2.08006e+10	1.23438	3.42818e+09	1.375	6.67096e+10		1.07812	313043	1.0625	173252	0.953125	227449	0.9375	190576	1.26562	314835		0.953125	6564.75	1	973.461	0.9375	2050.59	0.859375	1397.09	1.01562	5691.19		1.0625	1153.65	1.14062	794.727	1.125	955.367	0.9375	909.055	1.20312	1150.68		1.40625	676.613	1.42188	657.575	1.79688	637.402
1.07812	6.50145e+10	1.53125	7.93269e+08	0.9375	2.07923e+10	1.23438	3.42213e+09	1.375	6.66568e+10		1.07812	313043	1.0625	173252	0.953125	227449	0.9375	190576	1.26562	314835		0.953125	6556.66	1	972.574	0.9375	2046.97	0.859375	1396.52	1.03125	5685.69		1.0625	1153.55	1.14062	794.531	1.125	955.367	0.9375	909.046	1.20312	1150.6		1.40625	676.61	1.42188	657.567	1.8125	637.336
1.07812	6.49496e+10	1.53125	7.88942e+08	0.9375	2.07862e+10	1.23438	3.41141e+09	1.375	6.66169e+10		1.07812	312364	1.0625	173252	0.953125	227449	0.9375	190576	1.26562	314359		0.953125	6556.66	1	971.355	0.9375	2045.18	0.875	1395.86	1.03125	5685.69		1.0625	1153.27	1.15625	794.409	1.125	955.367	0.9375	909.046	1.20312	1150.6		1.40625	676.521	1.42188	657.55	1.8125	637.336
1.07812	6.49253e+10	1.53125	7.86679e+08	0.9375	2.07648e+10	1.23438	3.39521e+09	1.375	6.65832e+10		1.07812	312364	1.0625	173233	0.953125	227449	0.9375	190576	1.26562	314223		0.96875	6554.28	1	970.058	0.9375	2043.77	0.875	1394.38	1.03125	5685.69		1.0625	1153.09	1.15625	794.205	1.125	955.367	0.9375	908.942	1.20312	1150.45		1.40625	676.515	1.42188	657.526	1.8125	637.336
1.07812	6.49139e+10	1.53125	7.84132e+08	0.953125	2.07603e+10	1.23438	3.39043e+09	1.375	6.65753e+10		1.07812	311865	1.0625	173233	0.953125	227449	0.9375	190576	1.26562	314223		0.96875	6536.32	1.01562	969.243	0.9375	2043.51	0.875	1392.97	1.03125	5685.69		1.07812	1153.09	1.15625	794.096	1.125	955.367	0.9375	908.909	1.20312	1150.4		1.40625	676.515	1.4375	657.521	1.8125	637.336
1.07812	6.48119e+10	1.53125	7.77888e+08	0.953125	2.07602e+10	1.23438	3.38162e+09	1.375	6.65753e+10		1.09375	311033	1.0625	173230	0.953125	227449	0.9375	190576	1.26562	313745		0.96875	6524.87	1.01562	968.65	0.9375	2043.17	0.875	1392.29	1.03125	5681.11		1.07812	1153.02	1.15625	793.874	1.125	955.367	0.9375	908.909	1.20312	1150.23		1.40625	676.44	1.4375	657.506	1.8125	637.336
1.07812	6.48062e+10	1.54688	7.73609e+08	0.953125	2.07602e+10	1.23438	3.37266e+09	1.375	6.65624e+10		1.09375	311005	1.0625	173230	0.953125	227449	0.9375	190576	1.26562	313559		0.96875	6520.55	1.01562	968.16	0.953125	2042.87	0.875	1391.86	1.03125	5680.45		1.07812	1152.94	1.15625	793.734	1.14062	955.367	0.9375	908.794	1.20312	1149.52		1.40625	676.381	1.4375	657.5	1.82812	637.336
1.07812	6.46678e+10	1.54688	7.71472e+08	0.953125	2.07602e+10	1.23438	3.36888e+09	1.39062	6.62582e+10		1.09375	310965	1.0625	173165	0.953125	227449	0.9375	190576	1.26562	313559		0.96875	6517.45	1.01562	967.442	0.953125	2042.86	0.875	1391.49	1.03125	5671.09		1.07812	1152.94	1.15625	793.593	1.14062	955.367	0.9375	908.695	1.20312	1149.36		1.42188	676.365	1.4375	657.497	1.82812	637.336
1.07812	6.45457e+10	1.54688	7.70286e+08	0.953125	2.07564e+10	1.23438	3.36105e+09	1.39062	6.62582e+10		1.09375	310584	1.07812	173165	0.953125	227449	0.9375	190576	1.26562	313559		0.96875	6511.06	1.01562	966.599	0.953125	2042.76	0.875	1391.09	1.03125	5671.09		1.07812	1152.58	1.15625	793.565	1.14062	955.367	0.9375	908.659	1.21875	1149.36		1.42188	676.318	1.4375	657.481	1.82812	637.336
1.09375	6.44752e+10	1.54688	7.66759e+08	0.953125	2.07557e+10	1.23438	3.35588e+09	1.39062	6.62582e+10		1.09375	310584	1.07812	173165	0.96875	227449	0.9375	190576	1.28125	312892		0.96875	6497.63	1.01562	966.047	0.953125	2042.7	0.875	1390.56	1.03125	5655.44		1.07812	1152.57	1.17188	793.536	1.14062	955.367	0.953125	908.647	1.21875	1149.36		1.42188	676.251	1.4375	657.472	1.82812	637.336
1.09375	6.44752e+10	1.54688	7.65055e+08	0.953125	2.07557e+10	1.23438	3.34929e+09	1.39062	6.61014e+10		1.09375	310569	1.07812	173165	0.96875	227449	0.9375	190576	1.28125	312880		0.96875	6488.78	1.01562	965.572	0.953125	2042.67	0.875	1386.99	1.04688	5654.9		1.07812	1152.21	1.17188	793.399	1.14062	955.367	0.953125	908.478	1.21875	1149.13		1.42188	676.236	1.4375	657.461	1.82812	637.336
1.09375	6.44752e+10	1.54688	7.61199e+08	0.953125	2.07557e+10	1.25	3.33777e+09	1.39062	6.60127e+10		1.09375	310542	1.07812	173077	0.96875	227449	0.9375	190576	1.28125	312580		0.96875	6482.34	1.01562	965.112	0.953125	2042.66	0.875	1386.02	1.04688	5628.8		1.07812	1152.13	1.17188	793.334	1.14062	955.367	0.953125	908.478	1.21875	1149.13		1.42188	676.169	1.45312	657.457	1.82812	637.336
1.09375	6.44693e+10	1.54688	7.58239e+08	0.953125	2.07557e+10	1.25	3.32633e+09	1.39062	6.60127e+10		1.09375	310516	1.07812	173077	0.96875	227449	0.953125	190576	1.28125	312580		0.96875	6471.5	1.01562	964.691	0.953125	2042.51	0.875	1384.51	1.04688	5628.8		1.07812	1152.13	1.17188	793.239	1.14062	955.367	0.953125	908.417	1.21875	1149.13		1.42188	676.169	1.45312	657.454	1.84375	637.336
1.09375	6.44016e+10	1.54688	7.53674e+08	0.953125	2.07557e+10	1.25	3.31547e+09	1.39062	6.59705e+10		1.09375	310516	1.07812	173030	0.96875	227449	0.953125	190576	1.28125	312552		0.984375	6468.74	1.03125	964.352	0.953125	2042.51	0.890625	1383.9	1.04688	5623.1		1.09375	1152.13	1.17188	793.164	1.14062	955.367	0.953125	908.371	1.21875	1149.13		1.42188	676.169	1.45312	657.449	1.84375	637.336
1.09375	6.43347e+10	1.54688	7.49472e+08	0.96875	2.07557e+10	1.25	3.30981e+09	1.39062	6.59294e+10		1.10938	310419	1.07812	173030	0.96875	227449	0.953125	190576	1.28125	312552		0.984375	6467.76	1.03125	963.824	0.953125	2042.51	0.890625	1383.07	1.04688	5615.9		1.09375	1152.13	1.17188	793.127	1.15625	955.367	0.953125	908.054	1.21875	1149.13		1.4375	676.168	1.45312	657.447	1.84375	637.336
1.09375	6.43319e+10	1.54688	7.44528e+08	0.96875	2.07557e+10	1.25	3.30555e+09	1.39062	6.5917e+10		1.10938	310286	1.07812	173030	0.96875	227449	0.953125	190576	1.28125	312552		0.984375	6467.76	1.03125	963.217	0.953125	2042.51	0.890625	1382.4	1.04688	5615.9		1.09375	1151.18	1.17188	793.075	1.15625	955.367	0.953125	907.909	1.21875	1148.82		1.4375	676.152	1.45312	657.447	1.84375	637.336
1.09375	6.43319e+10	1.5625	7.41071e+08	0.96875	2.07557e+10	1.25	3.29428e+09	1.40625	6.58432e+10		1.10938	310286	1.07812	173030	0.96875	227449	0.953125	190576	1.28125	312552		0.984375	6450.31	1.03125	962.311	0.96875	2042.5	0.890625	1380.76	1.04688	5614.25		1.09375	1151.01	1.17188	792.904	1.15625	955.367	0.953125	907.887	1.21875	1148.82		1.4375	676.123	1.45312	657.442	1.84375	637.336
1.09375	6.42902e+10	1.5625	7.38669e+08	0.96875	2.07557e+10	1.25	3.28069e+09	1.40625	6.5653e+10		1.10938	309956	1.07812	173030	0.96875	227449	0.953125	190576	1.28125	311964		0.984375	6443.5	1.03125	961.812	0.96875	2042.5	0.890625	1379.8	1.04688	5601.85		1.09375	1151.01	1.17188	792.813	1.15625	955.367	0.953125	907.777	1.23438	1148.58		1.4375	676.113	1.45312	657.441	1.84375	637.336
1.10938	6.42312e+10	1.5625	7.35726e+08	0.96875	2.07557e+10	1.25	3.27028e+09	1.40625	6.5653e+10		1.10938	309956	1.09375	172838	0.96875	227449	0.953125	190576	1.29688	311752		0.984375	6438.47	1.03125	960.954	0.96875	2042.5	0.890625	1379.22	1.04688	5586.6		1.09375	1150.86	1.1875	792.74	1.15625	955.367	0.953125	907.777	1.23438	1148.25		1.4375	676.113	1.46875	657.434	1.84375	637.336
1.10938	6.41181e+10	1.5625	7.33196e+08	0.96875	2.05019e+10	1.25	3.2643e+09	1.40625	6.56377e+10		1.10938	309956	1.09375	172838	0.984375	227095	0.953125	190576	1.29688	311679		0.984375	6437.58	1.03125	960.215	0.96875	2017.72	0.890625	1377.96	1.0625	5575.53		1.09375	1150.72	1.1875	792.674	1.15625	953.274	0.96875	907.777	1.23438	1147.98		1.4375	676.051	1.46875	657.428	1.85938	636.916
1.10938	6.39778e+10	1.5625	7.30921e+08	0.96875	2.04185e+10	1.25	3.26307e+09	1.40625	6.54766e+10		1.10938	309956	1.09375	172662	0.984375	227095	0.953125	190576	1.29688	311679		0.984375	6431.35	1.03125	959.599	0.96875	2009.89	0.890625	1376.61	1.0625	5568.11		1.09375	1150.5	1.1875	792.596	1.15625	953.085	0.96875	907.777	1.23438	1147.96		1.4375	675.988	1.46875	657.428	1.85938	636.84
1.10938	6.39256e+10	1.5625	7.29924e+08	0.96875	2.03616e+10	1.25	3.25986e+09	1.40625	6.53279e+10		1.10938	309880	1.09375	172662	0.984375	226944	0.953125	190576	1.29688	311377		0.984375	6407.54	1.03125	958.591	0.96875	2002.39	0.890625	1374.77	1.0625	5568.11		1.10938	1150.15	1.1875	792.514	1.15625	953.085	0.96875	907.777	1.23438	1147.81		1.45312	675.988	1.46875	657.428	1.85938	636.807
1.10938	6.37762e+10	1.5625	7.2792e+08	0.96875	2.03348e+10	1.25	3.25831e+09	1.40625	6.52777e+10		1.10938	309880	1.09375	172662	0.984375	226944	0.96875	190576	1.29688	311377		0.984375	6401.7	1.04688	957.704	0.96875	2000.7	0.890625	1372.5	1.0625	5564.61		1.10938	1150.15	1.1875	792.465	1.17188	953.085	0.96875	907.717	1.23438	1147.81		1.45312	675.944	1.46875	657.425	1.85938	636.757
1.10938	6.37762e+10	1.5625	7.24658e+08	0.96875	2.03333e+10	1.26562	3.25277e+09	1.40625	6.52777e+10		1.10938	309818	1.09375	172662	0.984375	226944	0.96875	190576	1.29688	311377		1	6400.31	1.04688	957.326	0.96875	2000.56	0.90625	1372.09	1.0625	5564.61		1.10938	1150.15	1.1875	792.409	1.17188	953.085	0.96875	907.717	1.23438	1147.5		1.45312	675.901	1.46875	657.419	1.875	636.751
1.10938	6.37485e+10	1.5625	7.21948e+08	0.984375	2.03323e+10	1.26562	3.24767e+09	1.42188	6.51968e+10		1.125	309818	1.09375	172662	0.984375	226944	0.96875	190576	1.29688	311377		1	6400.05	1.04688	956.788	0.96875	2000	0.90625	1371.85	1.0625	5547.7		1.10938	1150.15	1.1875	792.292	1.17188	953.085	0.96875	907.699	1.25	1147.42		1.45312	675.901	1.48438	657.415	1.875	636.75
1.10938	6.37485e+10	1.5625	7.19733e+08	0.984375	2.03323e+10	1.26562	3.24484e+09	1.42188	6.51654e+10		1.125	309733	1.09375	172662	0.984375	226944	0.96875	190576	1.29688	310702		1	6398.26	1.04688	956.306	0.984375	1999.82	0.90625	1370.91	1.0625	5545.98		1.10938	1150.09	1.1875	792.213	1.17188	952.872	0.96875	907.699	1.25	1147.38		1.45312	675.882	1.48438	657.407	1.875	636.703
1.10938	6.37485e+10	1.57812	7.17732e+08	0.984375	2.03319e+10	1.26562	3.24402e+09	1.42188	6.51023e+10		1.125	309442	1.09375	172662	0.984375	226944	0.96875	190576	1.3125	310532		1	6383.53	1.04688	955.581	0.984375	1999.82	0.90625	1369.48	1.0625	5542.32		1.10938	1150.09	1.1875	792.065	1.17188	952.872	0.96875	907.693	1.25	1147.12		1.45312	675.882	1.48438	657.384	1.875	636.703
1.10938	6.37485e+10	1.57812	7.1562e+08	0.984375	2.03305e+10	1.26562	3.23755e+09	1.42188	6.50521e+10		1.125	308307	1.10938	172662	0.984375	226944	0.96875	190576	1.3125	309800		1	6377.67	1.04688	955.015	0.984375	1999.82	0.90625	1368.36	1.0625	5538.98		1.10938	1150.09	1.20312	791.887	1.17188	952.872	0.96875	907.693	1.25	1147.12		1.46875	675.882	1.48438	657.38	1.875	636.703
1.125	6.37096e+10	1.57812	7.13862e+08	0.984375	2.03282e+10	1.26562	3.23095e+09	1.42188	6.49129e+10		1.125	308307	1.10938	172662	1	226944	0.96875	190576	1.3125	309462		1	6377.49	1.04688	954.452	0.984375	1999.82	0.90625	1367.8	1.07812	5522.76		1.10938	1150.09	1.20312	791.79	1.17188	952.872	0.96875	907.693	1.25	1146.91		1.46875	675.757	1.48438	657.377	1.89062	636.703
1.125	6.37051e+10	1.57812	7.12332e+08	0.984375	2.03226e+10	1.26562	3.22631e+09	1.42188	6.47775e+10		1.125	308307	1.10938	172662	1	226944	0.96875	190576	1.3125	309410		1	6377.49	1.04688	953.438	0.984375	1999.74	0.90625	1367.22	1.07812	5521.05		1.10938	1150.09	1.20312	791.703	1.17188	952.872	0.96875	907.687	1.25	1146.29		1.46875	675.757	1.48438	657.37	1.89062	636.703
1.125	6.36462e+10	1.57812	7.08778e+08	0.984375	2.03226e+10	1.26562	3.22443e+09	1.42188	6.47775e+10		1.125	308174	1.10938	172662	1	226944	0.96875	190576	1.3125	309373		1	6367.05	1.04688	952.47	0.984375	1999.74	0.90625	1366.21	1.07812	5521.01		1.125	1150.09	1.20312	791.62	1.17188	952.872	0.984375	907.687	1.25	1146.29		1.46875	675.739	1.48438	657.352	1.89062	636.703
1.125	6.35293e+10	1.57812	7.07536e+08	0.984375	2.03226e+10	1.26562	3.22003e+09	1.42188	6.46563e+10		1.125	308174	1.10938	172662	1	226944	0.96875	190576	1.32812	309286		1	6365.52	1.0625	952.034	0.984375	1999.74	0.90625	1365.71	1.07812	5521.01		1.125	1150.09	1.20312	791.528	1.1875	952.872	0.984375	907.687	1.26562	1146.29		1.46875	675.71	1.5	657.328	1.89062	636.703
1.125	6.35093e+10	1.57812	7.05227e+08	0.984375	2.03226e+10	1.26562	3.20964e+09	1.42188	6.44716e+10		1.125	308174	1.10938	172662	1	226944	0.96875	190576	1.32812	309286		1.01562	6364.44	1.0625	951.258	0.984375	1999.74	0.90625	1364.72	1.07812	5503.75		1.125	1149.96	1.20312	791.448	1.1875	952.872	0.984375	907.659	1.26562	1146.07		1.46875	675.651	1.5	657.323	1.89062	636.703
1.125	6.35093e+10	1.57812	7.02899e+08	1	2.03226e+10	1.26562	3.20452e+09	1.4375	6.42231e+10		1.125	307873	1.10938	172662	1	226944	0.96875	190576	1.32812	309286		1.01562	6357.97	1.0625	950.411	0.984375	1999.74	0.90625	1363.7	1.07812	5503.75		1.125	1149.94	1.20312	791.388	1.1875	952.872	0.984375	907.643	1.26562	1145.81		1.46875	675.605	1.5	657.318	1.89062	636.703
1.125	6.34515e+10	1.57812	6.99829e+08	1	2.03226e+10	1.26562	3.19308e+09	1.4375	6.40711e+10		1.14062	307828	1.10938	172662	1	226944	0.984375	190358	1.32812	309286		1.01562	6346.02	1.0625	949.515	0.984375	1999.74	0.921875	1363.13	1.07812	5501.95		1.125	1149.87	1.20312	791.35	1.1875	952.872	0.984375	907.622	1.26562	1145.81		1.48438	675.587	1.5	657.315	1.90625	636.703
1.125	6.33401e+10	1.59375	6.95973e+08	1	2.03226e+10	1.28125	3.18285e+09	1.4375	6.40711e+10		1.14062	307828	1.10938	172662	1	226944	0.984375	190358	1.32812	308708		1.01562	6346.02	1.0625	948.702	0.984375	1999.74	0.921875	1362.85	1.07812	5501.95		1.125	1149.87	1.21875	791.301	1.1875	952.872	0.984375	907.503	1.26562	1145.61		1.48438	675.587	1.5	657.31	1.90625	636.703
1.125	6.32608e+10	1.59375	6.92282e+08	1	2.03226e+10	1.28125	3.18215e+09	1.4375	6.40649e+10		1.14062	307828	1.10938	172662	1	226944	0.984375	190358	1.32812	308486		1.01562	6333.91	1.0625	948.383	1	1999.74	0.921875	1362.55	1.07812	5500.95		1.125	1149.81	1.21875	791.148	1.1875	952.872	0.984375	907.263	1.26562	1145.61		1.48438	675.562	1.5	657.306	1.90625	636.703
1.14062	6.31041e+10	1.59375	6.89691e+08	1	2.03226e+10	1.28125	3.17741e+09	1.4375	6.38785e+10		1.14062	307828	1.125	172662	1	226779	0.984375	190358	1.34375	308387		1.01562	6326.69	1.0625	947.18	1	1999.74	0.921875	1361.53	1.07812	5499.1		1.125	1149.43	1.21875	791.048	1.1875	952.872	0.984375	907.263	1.26562	1145.61		1.48438	675.465	1.51562	657.302	1.90625	636.703
1.14062	6.30898e+10	1.59375	6.86052e+08	1	2.03226e+10	1.28125	3.17106e+09	1.4375	6.3864e+10		1.14062	307471	1.125	172662	1	226779	0.984375	190358	1.34375	308387		1.01562	6326.69	1.0625	945.811	1	1999.09	0.921875	1360.87	1.125	5499.1		1.125	1148.7	1.21875	790.978	1.1875	952.872	0.984375	907.263	1.26562	1145.61		1.48438	675.422	1.51562	657.292	1.90625	636.703
1.14062	6.3065e+10	1.59375	6.81686e+08	1	2.03226e+10	1.28125	3.1388e+09	1.4375	6.37456e+10		1.14062	307471	1.125	172662	1	226779	0.984375	190358	1.34375	308198		1.01562	6314.38	1.0625	945.234	1	1999.09	0.921875	1355.06	1.125	5491.08		1.14062	1148.7	1.21875	790.885	1.1875	952.872	0.984375	905.675	1.26562	1145.53		1.48438	675.358	1.51562	657.268	1.90625	636.703
1.14062	6.30432e+10	1.59375	6.79952e+08	1	1.98823e+10	1.28125	3.10258e+09	1.4375	6.3693e+10		1.14062	307269	1.125	172662	1.01562	225947	0.984375	190358	1.34375	308198		1.01562	6310.2	1.07812	944.782	1	1985.02	0.921875	1347.8	1.125	5484.05		1.14062	1148.7	1.21875	790.74	1.20312	950.929	1	905.254	1.28125	1145.37		1.5	675.302	1.51562	657.257	1.92188	636.232
1.14062	6.29775e+10	1.59375	6.77384e+08	1	1.98044e+10	1.28125	3.08357e+09	1.4375	6.34619e+10		1.14062	307269	1.125	172594	1.01562	225947	0.984375	190358	1.34375	308198		1.01562	6310.2	1.07812	943.969	1	1967.45	0.921875	1343.6	1.125	5484.05		1.14062	1148.49	1.21875	790.706	1.20312	950.929	1	905.045	1.28125	1145.3		1.5	675.278	1.51562	657.253	1.92188	636.137
1.14062	6.28748e+10	1.59375	6.73812e+08	1	1.97727e+10	1.28125	3.06733e+09	1.45312	6.3242e+10		1.14062	307203	1.125	172562	1.01562	225947	0.984375	190358	1.34375	308059		1.01562	6308.45	1.07812	943.463	1	1965.69	0.921875	1340.69	1.125	5480.29		1.14062	1148.4	1.21875	790.618	1.20312	950.929	1	904.81	1.28125	1145.07		1.5	675.233	1.51562	657.252	1.92188	636.097
1.14062	6.28452e+10	1.59375	6.71253e+08	1	1.97502e+10	1.28125	3.06094e+09	1.45312	6.31741e+10		1.14062	307203	1.125	172562	1.01562	225947	0.984375	190358	1.34375	307743		1.03125	6307.3	1.07812	943.02	1	1959.92	0.921875	1338.72	1.125	5465.78		1.14062	1148.4	1.21875	790.473	1.20312	950.918	1	904.716	1.28125	1144.94		1.5	675.197	1.51562	657.246	1.92188	636.085
1.14062	6.27579e+10	1.60938	6.68751e+08	1.01562	1.97502e+10	1.28125	3.05895e+09	1.45312	6.3078e+10		1.15625	306884	1.14062	172562	1.01562	225947	0.984375	190306	1.34375	307685		1.03125	6296	1.07812	942.346	1	1955.99	0.921875	1336.37	1.125	5463.74		1.14062	1148.4	1.23438	790.382	1.20312	950.918	1	904.575	1.28125	1144.85		1.5	675.133	1.53125	657.233	1.92188	636.041
1.14062	6.27446e+10	1.60938	6.6573e+08	1.01562	1.97502e+10	1.28125	3.05827e+09	1.45312	6.30687e+10		1.15625	306867	1.14062	172562	1.01562	225947	1	190306	1.35938	307323		1.03125	6296	1.07812	941.97	1	1954.01	0.9375	1335.48	1.125	5462.34		1.14062	1148.36	1.23438	790.291	1.20312	950.918	1	904.575	1.28125	1144.76		1.5	675.133	1.53125	657.232	1.9375	636.015
1.14062	6.27156e+10	1.60938	6.63905e+08	1.01562	1.97477e+10	1.29688	3.05807e+09	1.45312	6.30684e+10		1.15625	306811	1.14062	172286	1.01562	225947	1	190306	1.35938	307150		1.03125	6296	1.07812	941.39	1.01562	1954.01	0.9375	1334.74	1.125	5462.34		1.14062	1148.35	1.23438	790.191	1.20312	950.918	1	904.448	1.28125	1144.76		1.5	675.098	1.53125	657.228	1.9375	636.014
1.15625	6.2715e+10	1.60938	6.60915e+08	1.01562	1.97434e+10	1.29688	3.05748e+09	1.45312	6.29029e+10		1.15625	306811	1.14062	172284	1.01562	225947	1	190306	1.35938	306672		1.03125	6287.85	1.07812	940.878	1.01562	1954.01	0.9375	1334.52	1.14062	5459.59		1.14062	1148.35	1.23438	790.058	1.21875	950.918	1	904.448	1.29688	1144.75		1.51562	675.098	1.53125	657.222	1.9375	636.011
1.15625	6.2659e+10	1.60938	6.55188e+08	1.01562	1.97365e+10	1.29688	3.05727e+09	1.45312	6.28179e+10		1.15625	306811	1.14062	172273	1.01562	225947	1	190306	1.35938	306418		1.03125	6287.85	1.07812	940.389	1.01562	1954.01	0.9375	1333.87	1.14062	5443.45		1.15625	1148.23	1.23438	790.006	1.21875	950.918	1	904.448	1.29688	1144.52		1.51562	675.095	1.53125	657.213	1.9375	636.011
1.15625	6.2659e+10	1.60938	6.5236e+08	1.01562	1.97365e+10	1.29688	3.05392e+09	1.45312	6.28179e+10		1.15625	306811	1.14062	172273	1.03125	225947	1	190306	1.35938	306418		1.03125	6263.92	1.09375	940.058	1.01562	1954.01	0.9375	1332.83	1.14062	5441.31		1.15625	1148.19	1.23438	789.854	1.21875	950.918	1.01562	904.345	1.29688	1144.49		1.51562	675.095	1.53125	657.205	1.9375	636.008
1.15625	6.26152e+10	1.60938	6.4897e+08	1.01562	1.97365e+10	1.29688	3.05392e+09	1.46875	6.28179e+10		1.15625	306811	1.15625	172273	1.03125	225783	1	190306	1.35938	306418		1.03125	6243.33	1.09375	939.27	1.01562	1952.94	0.9375	1332.49	1.14062	5437.66		1.15625	1148.12	1.23438	789.629	1.21875	950.918	1.01562	904.345	1.29688	1144.49		1.51562	675.095	1.53125	657.201	1.9375	636.008
1.15625	6.2587e+10	1.60938	6.46968e+08	1.01562	1.97365e+10	1.29688	3.04926e+09	1.46875	6.27915e+10		1.15625	306446	1.15625	172243	1.03125	225783	1	190306	1.35938	306418		1.03125	6241.12	1.09375	938.778	1.01562	1952.94	0.9375	1332.41	1.14062	5437.66		1.15625	1148.12	1.23438	789.575	1.21875	950.918	1.01562	904.345	1.29688	1144.49		1.51562	675.077	1.54688	657.197	1.95312	636.008
1.15625	6.25622e+10	1.60938	6.44773e+08	1.01562	1.97365e+10	1.29688	3.04738e+09	1.46875	6.27483e+10		1.15625	306446	1.15625	172243	1.03125	225783	1	190280	1.35938	306405		1.04688	6239.47	1.09375	937.971	1.01562	1952.76	0.9375	1332.22	1.14062	5435.53		1.15625	1147.42	1.25	789.523	1.21875	950.918	1.01562	904.345	1.29688	1144.3		1.51562	675.05	1.54688	657.184	1.95312	636.008
1.15625	6.24774e+10	1.625	6.42209e+08	1.01562	1.97356e+10	1.29688	3.04422e+09	1.46875	6.27206e+10		1.15625	306446	1.15625	172243	1.03125	225783	1	190280	1.35938	306273		1.04688	6224.97	1.09375	937.347	1.01562	1952.69	0.9375	1331.96	1.14062	5427.38		1.15625	1147.41	1.25	789.42	1.21875	950.918	1.01562	904.345	1.29688	1144.3		1.51562	675.018	1.54688	657.177	1.95312	636.006
1.15625	6.24122e+10	1.625	6.40373e+08	1.03125	1.9733e+10	1.29688	3.04225e+09	1.46875	6.27206e+10		1.17188	306338	1.15625	172243	1.03125	225783	1	190280	1.375	306202		1.04688	6212.19	1.09375	937.053	1.01562	1952.69	0.9375	1331.34	1.14062	5415.8		1.15625	1147.41	1.25	789.301	1.21875	950.918	1.01562	904.345	1.29688	1143.86		1.53125	674.918	1.54688	657.17	1.95312	636.006
1.15625	6.22608e+10	1.625	6.37486e+08	1.03125	1.97095e+10	1.29688	3.04015e+09	1.46875	6.26229e+10		1.17188	306229	1.15625	172243	1.03125	225783	1	190280	1.375	306196		1.04688	6212.19	1.09375	936.028	1.03125	1952.69	0.9375	1330.73	1.15625	5406.91		1.15625	1147.41	1.25	789.23	1.23438	950.918	1.01562	904.345	1.29688	1143.67		1.53125	674.893	1.54688	657.15	1.95312	636.006
1.15625	6.22579e+10	1.625	6.33845e+08	1.03125	1.96943e+10	1.29688	3.03138e+09	1.46875	6.25901e+10		1.17188	305879	1.15625	172243	1.03125	225783	1.01562	190280	1.375	305945		1.04688	6209.76	1.09375	935.501	1.03125	1952.69	0.953125	1330.27	1.15625	5404.66		1.15625	1147.13	1.25	789.026	1.23438	950.918	1.01562	904.3	1.32812	1143.6		1.53125	674.893	1.54688	657.146	1.95312	636.006
1.17188	6.21782e+10	1.625	6.31682e+08	1.03125	1.96943e+10	1.29688	3.03113e+09	1.46875	6.24313e+10		1.17188	305458	1.15625	172243	1.03125	225783	1.01562	190280	1.375	305945		1.04688	6205.08	1.09375	935.023	1.03125	1952.69	0.953125	1329.46	1.15625	5400.8		1.17188	1146.76	1.25	788.846	1.23438	950.918	1.01562	904.279	1.32812	1143.56		1.53125	674.893	1.54688	657.131	1.96875	636.006
1.17188	6.21656e+10	1.625	6.29037e+08	1.03125	1.96943e+10	1.3125	3.03052e+09	1.46875	6.24313e+10		1.17188	305458	1.17188	172243	1.03125	225783	1.01562	190280	1.375	305945		1.04688	6198.91	1.09375	934.547	1.03125	1952.69	0.953125	1327.98	1.15625	5398.91		1.17188	1146.76	1.25	788.743	1.23438	950.918	1.01562	904.133	1.32812	1143.56		1.53125	674.845	1.5625	657.129	1.96875	636.006
1.17188	6.21298e+10	1.625	6.25551e+08	1.03125	1.96943e+10	1.3125	3.02919e+09	1.48438	6.24232e+10		1.17188	305014	1.17188	172243	1.04688	225783	1.01562	190280	1.375	305945		1.04688	6188.1	1.10938	934.209	1.03125	1952.69	0.953125	1327.24	1.15625	5393.52		1.17188	1146.76	1.25	788.662	1.23438	950.918	1.01562	904.133	1.32812	1143.14		1.53125	674.742	1.5625	657.128	1.96875	636.006
1.17188	6.20354e+10	1.625	6.23774e+08	1.03125	1.96943e+10	1.3125	3.02274e+09	1.48438	6.24232e+10		1.17188	304985	1.17188	172243	1.04688	225783	1.01562	190280	1.375	305581		1.04688	6181.76	1.10938	933.8	1.03125	1952.69	0.953125	1325.67	1.15625	5393.52		1.17188	1146.76	1.25	788.611	1.23438	950.918	1.03125	904.133	1.32812	1143.01		1.54688	674.742	1.5625	657.114	1.96875	636.006
1.17188	6.20069e+10	1.64062	6.21868e+08	1.03125	1.94974e+10	1.3125	3.02067e+09	1.48438	6.23582e+10		1.17188	304985	1.17188	172243	1.04688	225233	1.01562	190280	1.375	305493		1.04688	6181.76	1.10938	932.858	1.03125	1939.74	0.953125	1324.78	1.15625	5393.52		1.17188	1146.61	1.26562	788.549	1.23438	949.408	1.03125	904.133	1.32812	1143.01		1.54688	674.712	1.5625	657.1	1.96875	635.535
1.17188	6.1815e+10	1.64062	6.20034e+08	1.03125	1.93796e+10	1.3125	3.01844e+09	1.48438	6.23138e+10		1.17188	304985	1.17188	172243	1.04688	225233	1.01562	190280	1.39062	305381		1.04688	6180.35	1.10938	932.43	1.03125	1934.92	0.953125	1324.58	1.15625	5393.52		1.17188	1146.38	1.26562	788.442	1.23438	948.281	1.03125	904.133	1.32812	1143.01		1.54688	674.645	1.5625	657.088	1.98438	635.472
1.17188	6.17187e+10	1.64062	6.16995e+08	1.07812	1.93576e+10	1.3125	3.01825e+09	1.48438	6.22976e+10		1.17188	304985	1.17188	172243	1.04688	225233	1.01562	190280	1.39062	305381		1.0625	6170.86	1.10938	931.971	1.03125	1930.7	0.953125	1321.93	1.15625	5389.24		1.17188	1146.16	1.26562	788.359	1.23438	948.281	1.03125	904.133	1.32812	1143.01		1.54688	674.645	1.5625	657.082	1.98438	635.465
1.17188	6.1699e+10	1.64062	6.14017e+08	1.07812	1.93256e+10	1.3125	3.01091e+09	1.48438	6.2285e+10		1.1875	304985	1.17188	172243	1.04688	225233	1.01562	190280	1.39062	305381		1.0625	6170.86	1.10938	931.434	1.03125	1930.7	0.953125	1321.21	1.17188	5385.33		1.17188	1145.92	1.26562	788.328	1.25	948.267	1.03125	904.014	1.34375	1142.82		1.54688	674.594	1.5625	657.082	1.98438	635.447
1.17188	6.15112e+10	1.64062	6.11975e+08	1.07812	1.92891e+10	1.3125	3.00886e+09	1.48438	6.20849e+10		1.1875	304909	1.17188	172243	1.04688	225233	1.01562	190280	1.39062	305381		1.0625	6152.08	1.10938	931.04	1.04688	1929.2	0.953125	1320.77	1.17188	5385.33		1.1875	1145.83	1.26562	788.243	1.25	948.267	1.03125	904.014	1.34375	1141.96		1.54688	674.571	1.57812	657.072	1.98438	635.437
1.17188	6.15112e+10	1.64062	6.06849e+08	1.07812	1.92812e+10	1.3125	3.00694e+09	1.48438	6.20849e+10		1.1875	304909	1.17188	172243	1.04688	225233	1.01562	190280	1.39062	305381		1.0625	6148.52	1.10938	930.452	1.04688	1929.16	0.96875	1320.18	1.17188	5384.48		1.1875	1144.35	1.26562	788.141	1.25	948.267	1.03125	904.014	1.34375	1141.96		1.54688	674.549	1.57812	657.064	1.98438	635.437
1.17188	6.1475e+10	1.64062	6.04734e+08	1.07812	1.92812e+10	1.3125	3.00211e+09	1.5	6.20277e+10		1.1875	304282	1.17188	172243	1.04688	225233	1.01562	190280	1.39062	305222		1.0625	6143.06	1.10938	929.903	1.04688	1929.16	0.96875	1319.7	1.17188	5374.94		1.1875	1144.07	1.26562	788.063	1.25	948.267	1.03125	904.014	1.34375	1141.79		1.5625	674.549	1.57812	657.055	2	635.428
1.17188	6.14705e+10	1.64062	6.03508e+08	1.07812	1.92795e+10	1.3125	3e+09	1.5	6.20121e+10		1.1875	303808	1.1875	172243	1.04688	225233	1.03125	190280	1.39062	305222		1.0625	6143.06	1.10938	929.417	1.04688	1929.16	0.96875	1319.02	1.17188	5365.16		1.1875	1144.07	1.26562	787.937	1.25	948.267	1.03125	904.014	1.34375	1141.79		1.5625	674.521	1.57812	657.053	2	635.428
1.17188	6.14338e+10	1.64062	6.02755e+08	1.07812	1.9265e+10	1.3125	2.99577e+09	1.5	6.20121e+10		1.1875	303233	1.1875	172243	1.0625	225233	1.03125	190280	1.39062	305222		1.0625	6143.06	1.125	929.129	1.04688	1929.16	0.96875	1318.77	1.17188	5346.87		1.1875	1144.02	1.28125	787.904	1.25	948.267	1.03125	904.014	1.34375	1141.66		1.5625	674.521	1.57812	657.049	2	635.415
1.17188	6.14279e+10	1.65625	6.00268e+08	1.07812	1.9265e+10	1.32812	2.99446e+09	1.5	6.20019e+10		1.1875	303233	1.1875	172243	1.0625	225233	1.03125	190280	1.39062	305222		1.0625	6141.12	1.125	928.575	1.04688	1928.09	0.96875	1318.77	1.17188	5334.14		1.1875	1144.02	1.28125	787.676	1.25	948.267	1.04688	904.014	1.34375	1141.66		1.5625	674.457	1.59375	657.045	2	635.403
1.17188	6.13768e+10	1.65625	5.97399e+08	1.07812	1.9265e+10	1.32812	2.99241e+09	1.5	6.19114e+10		1.1875	303233	1.1875	172243	1.0625	225233	1.03125	190280	1.40625	305222		1.0625	6139.58	1.125	928.173	1.04688	1927.9	0.96875	1318.33	1.17188	5309.88		1.1875	1144.02	1.28125	787.606	1.25	948.267	1.04688	904.014	1.34375	1141.61		1.5625	674.447	1.59375	657.04	2	635.403
1.17188	6.13768e+10	1.65625	5.95552e+08	1.10938	1.9265e+10	1.32812	2.98782e+09	1.5	6.19114e+10		1.1875	303070	1.1875	172243	1.0625	225233	1.03125	190280	1.40625	305144		1.07812	6135.74	1.125	927.884	1.04688	1927.9	0.96875	1317.4	1.17188	5300.9		1.1875	1143.98	1.28125	787.492	1.26562	948.267	1.04688	904.014	1.35938	1141.61		1.5625	674.44	1.59375	657.038	2	635.403
1.17188	6.11491e+10	1.65625	5.93287e+08	1.10938	1.9265e+10	1.32812	2.9831e+09	1.5	6.18253e+10		1.1875	302872	1.1875	172243	1.0625	225233	1.03125	190280	1.40625	304807		1.07812	6118.28	1.125	927.439	1.04688	1927.9	0.96875	1316.83	1.1875	5282.58		1.1875	1143.5	1.28125	787.412	1.26562	948.267	1.04688	904.014	1.35938	1141.17		1.57812	674.44	1.59375	657.038	2.01562	635.403
1.17188	6.11354e+10	1.65625	5.90538e+08	1.10938	1.9265e+10	1.32812	2.98026e+09	1.5	6.17552e+10		1.20312	302431	1.1875	172243	1.0625	225233	1.03125	190280	1.40625	304720		1.07812	6113.87	1.125	926.954	1.04688	1927.9	0.96875	1316.65	1.1875	5281.84		1.20312	1142.7	1.28125	787.359	1.26562	948.267	1.04688	903.872	1.35938	1141.17		1.57812	674.428	1.59375	657.031	2.01562	635.403
1.17188	6.11354e+10	1.65625	5.89386e+08	1.10938	1.9265e+10	1.32812	2.97942e+09	1.5	6.16853e+10		1.20312	302431	1.1875	172243	1.0625	225233	1.03125	189913	1.40625	304138		1.07812	6112.47	1.125	926.516	1.04688	1927.9	0.96875	1316.4	1.1875	5259.14		1.20312	1142.68	1.28125	787.27	1.26562	948.267	1.04688	903.776	1.35938	1140.85		1.57812	674.428	1.59375	657.027	2.01562	635.403
1.17188	6.104e+10	1.65625	5.86005e+08	1.10938	1.9265e+10	1.32812	2.97629e+09	1.51562	6.16305e+10		1.20312	302431	1.1875	172243	1.0625	225233	1.03125	189913	1.40625	304042		1.07812	6112.47	1.125	925.771	1.0625	1927.9	0.96875	1316.21	1.1875	5259.14		1.20312	1142.23	1.28125	787.211	1.26562	948.267	1.04688	903.776	1.35938	1140.69		1.57812	674.408	1.59375	657.012	2.01562	635.403
1.17188	6.10293e+10	1.65625	5.83551e+08	1.10938	1.9265e+10	1.32812	2.96552e+09	1.51562	6.15583e+10		1.20312	302423	1.20312	172243	1.0625	225233	1.03125	189913	1.40625	304008		1.07812	6098.33	1.125	925.137	1.0625	1927	0.96875	1315.07	1.1875	5252.77		1.20312	1142.23	1.28125	787.146	1.26562	948.267	1.04688	903.776	1.35938	1140.4		1.57812	674.407	1.60938	657.001	2.01562	635.403
1.17188	6.09485e+10	1.65625	5.81288e+08	1.10938	1.9265e+10	1.32812	2.96295e+09	1.51562	6.15583e+10		1.20312	302423	1.20312	172243	1.0625	225233	1.03125	189913	1.42188	304008		1.07812	6083.15	1.14062	924.725	1.0625	1927	0.984375	1314.1	1.1875	5252.77		1.20312	1142.23	1.29688	787.002	1.26562	948.267	1.04688	903.776	1.35938	1140.4		1.57812	674.385	1.60938	657.001	2.01562	635.403
1.17188	6.09165e+10	1.65625	5.7798e+08	1.10938	1.9265e+10	1.32812	2.95995e+09	1.51562	6.15583e+10		1.20312	301963	1.20312	172243	1.07812	225233	1.04688	189913	1.42188	303835		1.07812	6075.33	1.14062	924.129	1.0625	1927	0.984375	1313.29	1.1875	5238.65		1.20312	1142.21	1.29688	786.824	1.26562	948.267	1.04688	903.776	1.35938	1140.4		1.57812	674.385	1.60938	657	2.03125	635.403
1.17188	6.09165e+10	1.67188	5.76141e+08	1.10938	1.9239e+10	1.32812	2.95926e+09	1.51562	6.15583e+10		1.20312	301680	1.20312	172169	1.07812	225233	1.04688	189828	1.42188	303835		1.07812	6075.33	1.14062	923.272	1.0625	1927	0.984375	1312.06	1.1875	5238.65		1.20312	1142.21	1.29688	786.738	1.28125	948.267	1.04688	903.776	1.375	1140.4		1.59375	674.352	1.60938	657	2.03125	635.403
1.17188	6.08788e+10	1.67188	5.72176e+08	1.10938	1.9239e+10	1.32812	2.95527e+09	1.51562	6.15e+10		1.20312	301627	1.20312	172169	1.07812	225233	1.04688	189828	1.42188	303704		1.07812	6063.08	1.14062	922.661	1.0625	1927	0.984375	1311.34	1.1875	5233.86		1.20312	1141.91	1.29688	786.701	1.28125	948.267	1.0625	903.776	1.375	1140.14		1.59375	674.33	1.60938	656.997	2.03125	635.403
1.17188	6.08788e+10	1.67188	5.69524e+08	1.125	1.89246e+10	1.34375	2.95251e+09	1.51562	6.15e+10		1.20312	301333	1.20312	172169	1.07812	223826	1.04688	189828	1.42188	303704		1.09375	6060.46	1.14062	922.032	1.0625	1910.32	0.984375	1310.33	1.1875	5222.12		1.20312	1141.77	1.29688	786.607	1.28125	945.709	1.0625	903.705	1.375	1139.98		1.59375	674.283	1.60938	656.995	2.03125	635.197
1.17188	6.07866e+10	1.67188	5.66365e+08	1.125	1.87549e+10	1.34375	2.94507e+09	1.51562	6.15e+10		1.20312	301295	1.20312	172169	1.07812	223769	1.04688	189828	1.42188	303576		1.09375	6060.31	1.14062	921.425	1.07812	1904.04	0.984375	1310.08	1.20312	5206.83		1.21875	1141.61	1.29688	786.562	1.28125	945.052	1.0625	903.705	1.375	1139.4		1.59375	674.283	1.60938	656.992	2.04688	635.173
1.17188	6.07577e+10	1.67188	5.65316e+08	1.125	1.8674e+10	1.34375	2.93836e+09	1.51562	6.14955e+10		1.21875	300825	1.20312	172169	1.07812	223769	1.04688	189828	1.42188	303529		1.09375	6044.06	1.14062	920.466	1.07812	1898.85	0.984375	1309.3	1.20312	5200.39		1.21875	1141.16	1.29688	786.448	1.28125	945.052	1.0625	903.705	1.375	1139.34		1.59375	674.283	1.625	656.99	2.04688	635.157
1.1875	6.0704e+10	1.67188	5.64193e+08	1.125	1.86671e+10	1.34375	2.9348e+09	1.53125	6.13572e+10		1.21875	300134	1.20312	172144	1.07812	223769	1.04688	189828	1.42188	303529		1.09375	6042.49	1.14062	919.988	1.07812	1894.87	0.984375	1308.56	1.20312	5195.93		1.21875	1141.02	1.29688	786.33	1.28125	945.052	1.0625	903.659	1.375	1137.99		1.59375	674.283	1.625	656.98	2.04688	635.134
1.1875	6.06288e+10	1.67188	5.62455e+08	1.125	1.86635e+10	1.34375	2.93013e+09	1.53125	6.13572e+10		1.21875	300095	1.20312	172144	1.07812	223769	1.04688	189828	1.4375	303421		1.09375	6042.49	1.14062	919.751	1.07812	1890.85	0.984375	1308.02	1.20312	5188.1		1.21875	1141.02	1.3125	786.267	1.28125	945.052	1.0625	903.609	1.39062	1137.93		1.60938	674.283	1.625	656.977	2.04688	635.134
1.1875	6.06288e+10	1.67188	5.59604e+08	1.125	1.86565e+10	1.34375	2.92656e+09	1.53125	6.11607e+10		1.21875	300095	1.21875	172144	1.07812	223769	1.04688	189828	1.4375	303421		1.09375	6041.63	1.15625	919.268	1.07812	1890.33	0.984375	1306.38	1.20312	5188.1		1.21875	1140.6	1.3125	786.2	1.28125	945.052	1.0625	903.602	1.39062	1137.84		1.60938	674.283	1.625	656.969	2.04688	635.134
1.1875	6.05703e+10	1.67188	5.57992e+08	1.125	1.86547e+10	1.34375	2.92332e+09	1.53125	6.11607e+10		1.21875	300095	1.21875	172144	1.07812	223769	1.04688	189828	1.4375	303421		1.09375	6026.73	1.15625	918.803	1.07812	1889.53	0.984375	1305.41	1.20312	5188.1		1.21875	1140.48	1.3125	786.126	1.29688	945.052	1.0625	903.602	1.39062	1137.45		1.60938	674.276	1.625	656.951	2.04688	635.134
1.1875	6.0549e+10	1.6875	5.53441e+08	1.125	1.86337e+10	1.34375	2.92093e+09	1.53125	6.11607e+10		1.21875	300095	1.21875	172122	1.09375	223769	1.04688	189828	1.4375	303127		1.09375	6006.06	1.15625	918.318	1.07812	1888.78	1	1304.72	1.20312	5175.36		1.21875	1140.48	1.3125	786.065	1.29688	945.052	1.0625	903.566	1.39062	1136.26		1.60938	674.259	1.625	656.945	2.04688	635.134
1.1875	6.04617e+10	1.6875	5.50882e+08	1.125	1.86337e+10	1.34375	2.91735e+09	1.53125	6.11168e+10		1.21875	300095	1.21875	172122	1.09375	223769	1.0625	189828	1.4375	303048		1.09375	6001.41	1.15625	917.828	1.07812	1888.78	1	1303.54	1.20312	5175.36		1.21875	1140.48	1.3125	785.889	1.29688	945.052	1.07812	903.499	1.39062	1135.56		1.60938	674.252	1.625	656.942	2.04688	635.123
1.1875	6.03985e+10	1.6875	5.49801e+08	1.14062	1.86225e+10	1.34375	2.91682e+09	1.53125	6.11128e+10		1.21875	300095	1.21875	172122	1.09375	223769	1.0625	189828	1.4375	303048		1.09375	5993.27	1.15625	917.25	1.07812	1888.76	1	1301.67	1.21875	5173.01		1.21875	1140.48	1.3125	785.766	1.29688	945.052	1.07812	903.499	1.39062	1135.38		1.60938	674.235	1.64062	656.932	2.04688	635.123
1.1875	6.03735e+10	1.6875	5.49042e+08	1.14062	1.86225e+10	1.34375	2.91626e+09	1.53125	6.11127e+10		1.21875	300095	1.21875	172122	1.09375	223769	1.0625	189828	1.4375	303048		1.10938	5985.59	1.15625	916.477	1.07812	1888	1	1300.71	1.21875	5170.59		1.23438	1140.2	1.3125	785.698	1.3125	945.052	1.07812	903.424	1.39062	1135.38		1.60938	674.235	1.64062	656.917	2.0625	635.123
1.1875	6.03735e+10	1.6875	5.47198e+08	1.14062	1.86225e+10	1.34375	2.91215e+09	1.53125	6.10797e+10		1.21875	300064	1.21875	172122	1.09375	223769	1.0625	189828	1.4375	302954		1.10938	5978.74	1.15625	915.75	1.09375	1887.72	1	1300.12	1.21875	5170.59		1.23438	1139.74	1.3125	785.64	1.3125	945.052	1.07812	903.424	1.39062	1135.33		1.625	674.179	1.64062	656.897	2.0625	635.123
1.20312	6.03368e+10	1.6875	5.4539e+08	1.14062	1.86225e+10	1.35938	2.91171e+09	1.54688	6.10797e+10		1.21875	299914	1.21875	172083	1.09375	223769	1.0625	189828	1.4375	302867		1.10938	5973.83	1.15625	915.291	1.09375	1886.99	1	1299.87	1.21875	5169.49		1.23438	1139.74	1.32812	785.582	1.3125	945.052	1.07812	903.25	1.40625	1135.33		1.625	674.164	1.64062	656.895	2.0625	635.123
1.20312	6.02921e+10	1.6875	5.44152e+08	1.14062	1.86225e+10	1.35938	2.91123e+09	1.54688	6.10797e+10		1.23438	299914	1.21875	172069	1.09375	223769	1.0625	189828	1.45312	302605		1.10938	5960.7	1.15625	914.912	1.09375	1886.85	1	1298.67	1.21875	5162.31		1.23438	1139.6	1.32812	785.474	1.3125	945.052	1.07812	903.25	1.40625	1135.33		1.625	674.133	1.64062	656.893	2.0625	635.123
1.20312	6.02921e+10	1.6875	5.43362e+08	1.14062	1.86225e+10	1.35938	2.90661e+09	1.54688	6.10562e+10		1.23438	299257	1.23438	172069	1.09375	223769	1.0625	189828	1.45312	302580		1.10938	5957.99	1.17188	914.744	1.09375	1886.85	1	1298.18	1.21875	5162.31		1.23438	1139.6	1.32812	785.33	1.3125	945.052	1.07812	903.016	1.40625	1135.33		1.625	674.073	1.64062	656.893	2.0625	635.123
1.20312	6.02044e+10	1.6875	5.41817e+08	1.14062	1.86078e+10	1.35938	2.90537e+09	1.54688	6.1011e+10		1.23438	299148	1.23438	172069	1.09375	223769	1.0625	189828	1.45312	302329		1.10938	5948.82	1.17188	914.006	1.09375	1886.02	1	1298.09	1.21875	5154.25		1.23438	1139.53	1.32812	785.219	1.3125	945.052	1.07812	903.016	1.40625	1134.3		1.625	674.073	1.64062	656.893	2.0625	635.123
1.20312	6.01947e+10	1.6875	5.40785e+08	1.14062	1.86078e+10	1.35938	2.90077e+09	1.54688	6.09971e+10		1.23438	299148	1.23438	172069	1.09375	223769	1.0625	189828	1.45312	302329		1.10938	5932.67	1.17188	913.292	1.09375	1884.91	1	1297.61	1.21875	5151.93		1.23438	1139.44	1.32812	785.137	1.3125	945.052	1.07812	903.004	1.40625	1133.79		1.625	674.073	1.65625	656.893	2.07812	635.123
1.20312	6.00392e+10	1.70312	5.38632e+08	1.14062	1.85987e+10	1.35938	2.89617e+09	1.54688	6.08886e+10		1.23438	299148	1.23438	172055	1.10938	223769	1.0625	189828	1.45312	302098		1.10938	5926.44	1.17188	912.804	1.09375	1884.91	1.01562	1297.02	1.21875	5144.25		1.23438	1139.44	1.32812	785.077	1.3125	945.052	1.07812	903.004	1.40625	1133.72		1.64062	674.073	1.65625	656.893	2.07812	635.123
1.20312	6.00392e+10	1.70312	5.36531e+08	1.14062	1.8581e+10	1.35938	2.89067e+09	1.54688	6.08616e+10		1.23438	299074	1.23438	172055	1.10938	223769	1.0625	189828	1.45312	301317		1.10938	5905.58	1.17188	912.128	1.09375	1884.91	1.01562	1296.01	1.23438	5130.8		1.23438	1139.44	1.32812	784.984	1.32812	945.052	1.09375	903.004	1.40625	1133.32		1.64062	674.035	1.65625	656.892	2.07812	635.123
1.20312	5.99938e+10	1.70312	5.34754e+08	1.15625	1.8581e+10	1.35938	2.88724e+09	1.54688	6.07264e+10		1.23438	299074	1.23438	172055	1.10938	223769	1.0625	189828	1.45312	301088		1.10938	5905.58	1.17188	911.849	1.09375	1884.67	1.01562	1295.11	1.23438	5130.16		1.25	1139.22	1.32812	784.968	1.32812	945.052	1.09375	902.873	1.40625	1132.9		1.64062	674.003	1.65625	656.892	2.07812	635.123
1.20312	5.99938e+10	1.70312	5.33444e+08	1.15625	1.8581e+10	1.35938	2.88318e+09	1.5625	6.06639e+10		1.23438	299074	1.23438	172055	1.10938	223769	1.07812	189828	1.45312	301025		1.125	5905.58	1.17188	911.367	1.09375	1884.13	1.01562	1294.76	1.23438	5123.74		1.25	1138.42	1.34375	784.869	1.32812	945.052	1.09375	902.671	1.42188	1132.87		1.64062	674.003	1.65625	656.891	2.07812	635.123
1.20312	5.9976e+10	1.70312	5.3176e+08	1.15625	1.82358e+10	1.35938	2.87547e+09	1.5625	6.06196e+10		1.23438	299074	1.23438	172055	1.10938	222702	1.07812	189824	1.46875	301025		1.125	5902.58	1.17188	910.73	1.10938	1858.08	1.01562	1294	1.23438	5119.44		1.25	1137.98	1.34375	784.824	1.32812	943.638	1.09375	902.671	1.42188	1132.87		1.64062	673.962	1.65625	656.889	2.09375	634.791
1.23438	5.97925e+10	1.70312	5.30244e+08	1.15625	1.81727e+10	1.35938	2.86082e+09	1.5625	6.06056e+10		1.23438	299074	1.23438	172055	1.10938	222702	1.07812	189824	1.46875	301025		1.125	5895.02	1.17188	910.205	1.10938	1844.67	1.01562	1292.45	1.23438	5117.88		1.25	1137.28	1.34375	784.757	1.32812	943.628	1.09375	902.276	1.42188	1132.83		1.65625	673.962	1.65625	656.883	2.09375	634.708
1.23438	5.96485e+10	1.70312	5.2916e+08	1.15625	1.81621e+10	1.35938	2.85413e+09	1.5625	6.05948e+10		1.25	299074	1.25	172055	1.10938	222702	1.07812	189824	1.46875	301025		1.125	5894.34	1.1875	910.001	1.10938	1836.99	1.01562	1291.66	1.23438	5117.37		1.25	1137.28	1.34375	784.714	1.32812	943.473	1.09375	902.276	1.42188	1132.67		1.65625	673.925	1.67188	656.876	2.09375	634.664
1.23438	5.9551e+10	1.70312	5.28218e+08	1.15625	1.81011e+10	1.375	2.85226e+09	1.5625	6.05433e+10		1.25	299003	1.25	172055	1.10938	222702	1.07812	189824	1.46875	300961		1.125	5893.88	1.1875	909.746	1.10938	1834.1	1.01562	1290.93	1.23438	5113.24		1.25	1137.22	1.34375	784.532	1.32812	943.441	1.09375	902.276	1.42188	1132.29		1.65625	673.851	1.67188	656.876	2.09375	634.646
1.23438	5.95174e+10	1.70312	5.26471e+08	1.15625	1.80809e+10	1.375	2.847e+09	1.5625	6.03862e+10		1.25	298822	1.25	171877	1.125	222702	1.07812	189824	1.46875	300961		1.125	5883.67	1.1875	909.347	1.10938	1834.1	1.01562	1290.54	1.23438	5111.45		1.25	1137.15	1.34375	784.389	1.34375	943.441	1.09375	902.214	1.42188	1132.29		1.65625	673.794	1.67188	656.874	2.09375	634.622
1.23438	5.9428e+10	1.71875	5.24752e+08	1.15625	1.80799e+10	1.375	2.8385e+09	1.5625	6.03049e+10		1.25	298822	1.25	171877	1.125	222702	1.07812	189824	1.46875	300844		1.125	5866.29	1.1875	908.944	1.10938	1833.09	1.01562	1289.9	1.23438	5109.26		1.25	1136.96	1.34375	784.296	1.34375	943.441	1.09375	902.179	1.42188	1132.29		1.65625	673.794	1.67188	656.845	2.10938	634.604
1.23438	5.93853e+10	1.71875	5.22227e+08	1.15625	1.80759e+10	1.375	2.83414e+09	1.5625	6.03049e+10		1.25	298752	1.25	171877	1.125	222702	1.07812	189703	1.46875	300484		1.125	5863.87	1.1875	908.18	1.10938	1832.79	1.01562	1288.59	1.25	5109.26		1.26562	1136.64	1.34375	784.265	1.34375	943.441	1.09375	902.104	1.42188	1132.12		1.67188	673.794	1.67188	656.839	2.10938	634.604
1.23438	5.93202e+10	1.71875	5.20564e+08	1.15625	1.80716e+10	1.375	2.83372e+09	1.5625	6.03049e+10		1.25	298711	1.25	171877	1.125	222702	1.07812	189703	1.46875	300180		1.125	5863.87	1.1875	907.713	1.10938	1831	1.03125	1287.39	1.25	5109.26		1.26562	1136.62	1.34375	784.036	1.34375	943.441	1.10938	902.104	1.45312	1132.12		1.67188	673.718	1.67188	656.834	2.10938	634.604
1.23438	5.93202e+10	1.71875	5.19251e+08	1.17188	1.80428e+10	1.375	2.83032e+09	1.57812	6.03049e+10		1.25	298333	1.25	171877	1.125	222702	1.07812	189703	1.46875	299667		1.125	5862.08	1.1875	907.295	1.10938	1829.77	1.03125	1286.87	1.25	5096.6		1.26562	1136.6	1.35938	783.888	1.34375	943.441	1.10938	901.986	1.45312	1132.12		1.67188	673.622	1.6875	656.834	2.10938	634.604
1.23438	5.92998e+10	1.71875	5.17497e+08	1.17188	1.80381e+10	1.375	2.82637e+09	1.57812	6.03049e+10		1.25	298333	1.26562	171877	1.125	222702	1.07812	189703	1.48438	299667		1.14062	5859.26	1.1875	906.785	1.10938	1829.74	1.03125	1286.71	1.25	5096.6		1.26562	1136.6	1.35938	783.838	1.34375	943.441	1.10938	901.916	1.45312	1132.12		1.67188	673.615	1.6875	656.831	2.10938	634.604
1.26562	5.92998e+10	1.71875	5.1576e+08	1.17188	1.80341e+10	1.375	2.82422e+09	1.57812	6.03049e+10		1.25	298333	1.26562	171842	1.125	222702	1.07812	189703	1.48438	299667		1.14062	5859.26	1.1875	906.226	1.125	1829.2	1.03125	1286.01	1.25	5092.43		1.26562	1136.41	1.35938	783.718	1.34375	943.441	1.10938	901.916	1.45312	1132.12		1.67188	673.559	1.6875	656.817	2.10938	634.604
1.26562	5.92008e+10	1.71875	5.13301e+08	1.17188	1.80315e+10	1.375	2.82175e+09	1.57812	6.01968e+10		1.26562	297903	1.26562	171842	1.125	222244	1.09375	189687	1.48438	299561		1.14062	5856.81	1.1875	905.686	1.125	1829.18	1.03125	1284.74	1.25	5087.38		1.26562	1136.2	1.35938	783.654	1.35938	943.423	1.10938	901.916	1.45312	1132		1.67188	673.536	1.6875	656.814	2.125	634.596
1.26562	5.91195e+10	1.71875	5.11649e+08	1.17188	1.80315e+10	1.375	2.81763e+09	1.57812	6.01968e+10		1.26562	297903	1.26562	171827	1.125	222244	1.09375	189687	1.48438	299334		1.14062	5852.59	1.20312	905.054	1.125	1829.18	1.03125	1284.73	1.25	5077.55		1.26562	1136.2	1.35938	783.563	1.35938	943.423	1.10938	901.485	1.45312	1131.93		1.6875	673.461	1.6875	656.81	2.125	634.596
1.26562	5.9084e+10	1.71875	5.10536e+08	1.17188	1.80246e+10	1.375	2.81264e+09	1.57812	6.01441e+10		1.26562	297903	1.26562	171827	1.125	222244	1.09375	189687	1.48438	299151		1.14062	5846.9	1.20312	904.443	1.125	1829.18	1.03125	1284.36	1.25	5051.04		1.26562	1136.2	1.35938	783.548	1.35938	943.423	1.10938	901.272	1.45312	1131.26		1.6875	673.449	1.6875	656.795	2.125	634.595
1.26562	5.8896e+10	1.73438	5.08877e+08	1.17188	1.80246e+10	1.375	2.80458e+09	1.57812	6.01441e+10		1.26562	297903	1.26562	171827	1.125	222244	1.09375	189687	1.48438	299071		1.14062	5844.22	1.20312	903.807	1.125	1829.18	1.03125	1283.41	1.25	5051.04		1.26562	1136.2	1.35938	783.338	1.35938	943.423	1.10938	901.228	1.45312	1131.26		1.6875	673.449	1.70312	656.795	2.125	634.592
1.26562	5.8896e+10	1.73438	5.07973e+08	1.17188	1.80246e+10	1.39062	2.79826e+09	1.57812	6.00049e+10		1.26562	297653	1.26562	171827	1.14062	222244	1.09375	189609	1.48438	298703		1.14062	5842.63	1.20312	903.251	1.125	1829.18	1.03125	1282.76	1.26562	5051.04		1.28125	1136.2	1.35938	783.211	1.35938	943.423	1.10938	901.223	1.45312	1131.26		1.6875	673.439	1.70312	656.786	2.125	634.592
1.26562	5.88701e+10	1.73438	5.07006e+08	1.17188	1.80246e+10	1.39062	2.7915e+09	1.59375	5.99355e+10		1.26562	297492	1.28125	171827	1.14062	222244	1.09375	189609	1.48438	298654		1.14062	5840.71	1.20312	902.912	1.125	1829.11	1.03125	1282.05	1.26562	5046.96		1.28125	1136.2	1.375	783.121	1.35938	943.423	1.125	901.223	1.46875	1130.98		1.6875	673.363	1.70312	656.782	2.125	634.592
1.26562	5.88176e+10	1.73438	5.05413e+08	1.1875	1.80148e+10	1.39062	2.78894e+09	1.59375	5.99355e+10		1.26562	297492	1.28125	171827	1.14062	222244	1.09375	189609	1.48438	298537		1.14062	5834.29	1.20312	902.341	1.125	1829.1	1.03125	1280.93	1.26562	5045.21		1.28125	1136.19	1.375	782.921	1.35938	943.423	1.125	901.223	1.46875	1130.59		1.6875	673.347	1.70312	656.778	2.14062	634.592
1.26562	5.88093e+10	1.73438	5.03639e+08	1.1875	1.80148e+10	1.39062	2.78625e+09	1.59375	5.99024e+10		1.26562	297298	1.28125	171827	1.14062	222244	1.09375	189609	1.5	298073		1.14062	5834.21	1.20312	901.933	1.125	1829.09	1.04688	1278.96	1.26562	5039.83		1.28125	1135.56	1.375	782.83	1.375	943.423	1.125	901.163	1.46875	1130.56		1.6875	673.299	1.70312	656.775	2.14062	634.592
1.28125	5.88093e+10	1.73438	5.00639e+08	1.1875	1.80148e+10	1.39062	2.7835e+09	1.59375	5.99024e+10		1.26562	297298	1.28125	171827	1.14062	222244	1.09375	189609	1.5	297834		1.15625	5834.21	1.20312	901.354	1.125	1828.96	1.04688	1278.48	1.26562	5038.38		1.28125	1135.31	1.375	782.768	1.375	943.423	1.125	901.163	1.46875	1130.56		1.70312	673.299	1.70312	656.765	2.14062	634.592
1.28125	5.87677e+10	1.73438	4.99702e+08	1.1875	1.80148e+10	1.39062	2.78144e+09	1.59375	5.98127e+10		1.26562	297298	1.28125	171827	1.14062	222244	1.09375	189609	1.5	297722		1.15625	5828.11	1.20312	900.909	1.125	1828.95	1.04688	1278.03	1.26562	5035.35		1.28125	1135.31	1.375	782.685	1.375	943.423	1.125	901.163	1.46875	1130.5		1.70312	673.268	1.70312	656.758	2.14062	634.592
1.28125	5.87353e+10	1.73438	4.98504e+08	1.1875	1.77346e+10	1.39062	2.77745e+09	1.59375	5.97851e+10		1.28125	296657	1.28125	171827	1.14062	221521	1.10938	189609	1.5	297722		1.15625	5824.13	1.21875	900.173	1.14062	1811.73	1.04688	1277.22	1.26562	5023.39		1.28125	1135.31	1.375	782.607	1.375	942.589	1.125	901.038	1.46875	1130.5		1.70312	673.107	1.71875	656.754	2.14062	634.176
1.28125	5.87131e+10	1.75	4.96442e+08	1.1875	1.75682e+10	1.39062	2.77249e+09	1.59375	5.97252e+10		1.28125	296657	1.28125	171827	1.14062	221521	1.10938	189609	1.5	297672		1.15625	5814.95	1.21875	899.649	1.14062	1804.11	1.04688	1276.33	1.26562	5023.39		1.28125	1135.31	1.375	782.563	1.375	942.589	1.125	901.034	1.46875	1130.5		1.70312	673.085	1.71875	656.75	2.15625	634.108
1.28125	5.86912e+10	1.75	4.94643e+08	1.1875	1.75171e+10	1.39062	2.75981e+09	1.59375	5.9715e+10		1.28125	296657	1.28125	171827	1.14062	221521	1.10938	189609	1.5	297429		1.15625	5813.36	1.21875	899.072	1.14062	1798.64	1.04688	1275.92	1.26562	5006.42		1.29688	1135.05	1.39062	782.527	1.375	942.438	1.125	900.997	1.48438	1130.5		1.70312	673.023	1.71875	656.747	2.15625	634.014
1.28125	5.85786e+10	1.75	4.92134e+08	1.1875	1.75164e+10	1.39062	2.74748e+09	1.59375	5.96953e+10		1.28125	296657	1.28125	171827	1.14062	221521	1.10938	189609	1.5	297429		1.15625	5811.02	1.21875	898.316	1.14062	1797.52	1.04688	1275.85	1.28125	4991.45		1.29688	1135.05	1.39062	782.462	1.375	942.203	1.125	900.99	1.48438	1130.5		1.70312	672.919	1.71875	656.718	2.15625	633.961
1.28125	5.85786e+10	1.75	4.90136e+08	1.1875	1.75164e+10	1.39062	2.74131e+09	1.60938	5.96953e+10		1.28125	296587	1.29688	171827	1.15625	221521	1.10938	189609	1.5	297405		1.15625	5811.02	1.21875	897.864	1.14062	1794.48	1.04688	1275.04	1.28125	4980.27		1.29688	1135.05	1.39062	782.317	1.375	941.926	1.125	900.938	1.48438	1130.21		1.71875	672.865	1.71875	656.708	2.15625	633.956
1.28125	5.85102e+10	1.75	4.89401e+08	1.20312	1.75138e+10	1.40625	2.70735e+09	1.60938	5.96953e+10		1.28125	296587	1.29688	171827	1.15625	221521	1.10938	189609	1.5	297004		1.15625	5801.43	1.21875	897.372	1.14062	1794.04	1.04688	1268.04	1.28125	4978.22		1.29688	1134.82	1.39062	782.229	1.375	941.883	1.14062	900.531	1.48438	1130.21		1.71875	672.838	1.71875	656.706	2.15625	633.94
1.28125	5.84988e+10	1.75	4.87214e+08	1.20312	1.75138e+10	1.40625	2.6754e+09	1.60938	5.94795e+10		1.28125	296587	1.29688	171827	1.15625	221521	1.10938	189609	1.51562	297004		1.15625	5799.05	1.21875	896.83	1.14062	1792.45	1.04688	1264.41	1.28125	4962.51		1.29688	1134.6	1.39062	782.222	1.375	941.883	1.14062	900.099	1.48438	1129.7		1.71875	672.838	1.71875	656.685	2.15625	633.94
1.28125	5.84861e+10	1.75	4.85626e+08	1.20312	1.75138e+10	1.40625	2.66032e+09	1.60938	5.94791e+10		1.28125	295818	1.29688	171827	1.15625	221521	1.10938	189609	1.51562	297004		1.17188	5790.42	1.21875	896.647	1.14062	1792.45	1.04688	1261.78	1.28125	4962.51		1.29688	1134.6	1.39062	782.12	1.375	941.883	1.14062	899.876	1.48438	1129.7		1.71875	672.838	1.73438	656.685	2.17188	633.916
1.29688	5.84861e+10	1.75	4.83658e+08	1.20312	1.75079e+10	1.40625	2.65103e+09	1.60938	5.94216e+10		1.28125	295818	1.29688	171827	1.15625	221521	1.10938	189428	1.51562	297004		1.17188	5786.58	1.21875	896.286	1.14062	1790.94	1.0625	1260.75	1.28125	4957.92		1.29688	1134.53	1.39062	782.071	1.375	941.883	1.14062	899.736	1.48438	1129.7		1.71875	672.838	1.73438	656.683	2.17188	633.916
1.29688	5.84718e+10	1.75	4.82275e+08	1.20312	1.74997e+10	1.40625	2.64493e+09	1.60938	5.94216e+10		1.28125	295818	1.29688	171827	1.15625	221521	1.10938	189428	1.51562	297004		1.17188	5785.93	1.21875	895.755	1.15625	1790.72	1.0625	1259.52	1.28125	4956.66		1.29688	1134.53	1.39062	782.012	1.375	941.883	1.14062	899.579	1.48438	1129.7		1.71875	672.838	1.73438	656.68	2.17188	633.916
1.29688	5.84215e+10	1.76562	4.79708e+08	1.20312	1.74935e+10	1.40625	2.64266e+09	1.60938	5.9377e+10		1.28125	295818	1.29688	171827	1.15625	221521	1.10938	189428	1.51562	297004		1.17188	5768.94	1.23438	895.178	1.15625	1790.72	1.0625	1259.25	1.28125	4956.66		1.29688	1133.84	1.39062	781.941	1.375	941.872	1.14062	899.431	1.48438	1129.7		1.71875	672.789	1.73438	656.678	2.17188	633.916
1.29688	5.83851e+10	1.76562	4.77935e+08	1.20312	1.74811e+10	1.40625	2.64036e+09	1.60938	5.9377e+10		1.29688	295818	1.29688	171827	1.15625	221521	1.10938	189428	1.51562	296280		1.17188	5766.92	1.23438	894.787	1.15625	1790.72	1.0625	1258.76	1.28125	4956.38		1.3125	1133.84	1.40625	781.897	1.39062	941.872	1.14062	899.252	1.5	1129.66		1.73438	672.773	1.73438	656.673	2.17188	633.916
1.29688	5.8321e+10	1.76562	4.76211e+08	1.20312	1.74782e+10	1.40625	2.63789e+09	1.60938	5.9298e+10		1.29688	295591	1.29688	171827	1.15625	221415	1.125	189428	1.53125	296198		1.17188	5753.72	1.23438	894.435	1.15625	1790.72	1.0625	1257.25	1.28125	4953		1.3125	1133.78	1.40625	781.787	1.39062	941.756	1.14062	899.252	1.5	1129.6		1.73438	672.739	1.73438	656.657	2.1875	633.916
1.29688	5.83108e+10	1.76562	4.74627e+08	1.20312	1.74782e+10	1.40625	2.63726e+09	1.625	5.92975e+10		1.29688	295381	1.3125	171827	1.15625	221415	1.125	189428	1.53125	296198		1.17188	5747.71	1.23438	894.173	1.15625	1790.71	1.0625	1257.04	1.3125	4953		1.3125	1133.18	1.40625	781.709	1.39062	941.756	1.14062	899.252	1.5	1129.6		1.73438	672.703	1.73438	656.638	2.1875	633.916
1.29688	5.82242e+10	1.76562	4.73149e+08	1.20312	1.74782e+10	1.40625	2.63628e+09	1.625	5.92975e+10		1.29688	294930	1.3125	171827	1.17188	221415	1.125	189428	1.53125	296068		1.17188	5747.71	1.23438	893.67	1.15625	1790.18	1.0625	1256.42	1.3125	4953		1.3125	1132.95	1.40625	781.579	1.39062	941.756	1.15625	899.239	1.5	1129.53		1.73438	672.673	1.75	656.632	2.1875	633.916
1.29688	5.82242e+10	1.76562	4.71278e+08	1.20312	1.74782e+10	1.40625	2.63504e+09	1.625	5.92628e+10		1.29688	294930	1.3125	171827	1.17188	221415	1.125	189428	1.53125	296034		1.17188	5741.61	1.23438	893.363	1.15625	1790.18	1.0625	1256.25	1.3125	4949.29		1.3125	1132.94	1.40625	781.558	1.39062	941.756	1.15625	899.164	1.5	1129.53		1.73438	672.673	1.75	656.62	2.1875	633.916
1.29688	5.81845e+10	1.76562	4.68789e+08	1.21875	1.74782e+10	1.40625	2.6334e+09	1.625	5.92628e+10		1.29688	294930	1.3125	171827	1.17188	221415	1.125	189423	1.53125	295774		1.1875	5741.61	1.23438	892.988	1.15625	1790.18	1.0625	1255.97	1.3125	4949.29		1.3125	1132.94	1.40625	781.465	1.39062	941.756	1.15625	899.045	1.5	1129.53		1.73438	672.624	1.75	656.614	2.1875	633.916
1.3125	5.81781e+10	1.76562	4.66566e+08	1.21875	1.74782e+10	1.42188	2.63306e+09	1.625	5.91593e+10		1.29688	294798	1.3125	171777	1.17188	221415	1.125	189423	1.53125	295774		1.1875	5731.79	1.23438	892.659	1.15625	1790.18	1.07812	1255.83	1.3125	4945.01		1.3125	1132.91	1.40625	781.29	1.39062	941.714	1.15625	899.045	1.5	1129.19		1.73438	672.598	1.75	656.599	2.1875	633.916
1.3125	5.81058e+10	1.76562	4.65364e+08	1.21875	1.74782e+10	1.42188	2.63206e+09	1.625	5.91338e+10		1.29688	294678	1.3125	171777	1.17188	221415	1.125	189423	1.53125	295774		1.1875	5727.47	1.23438	892.528	1.15625	1790.18	1.07812	1255.63	1.3125	4926.01		1.3125	1132.6	1.40625	781.227	1.40625	941.714	1.15625	898.957	1.51562	1128.87		1.75	672.598	1.75	656.588	2.20312	633.916
1.3125	5.80956e+10	1.78125	4.63052e+08	1.21875	1.74782e+10	1.42188	2.62735e+09	1.625	5.91338e+10		1.29688	294097	1.3125	171777	1.17188	221415	1.125	189423	1.54688	295763		1.1875	5721.19	1.25	892.08	1.15625	1790.18	1.07812	1255.21	1.3125	4919.74		1.3125	1132.55	1.40625	781.195	1.40625	941.714	1.15625	898.957	1.51562	1128.87		1.75	672.586	1.75	656.581	2.20312	633.916
1.3125	5.80614e+10	1.78125	4.61277e+08	1.21875	1.74782e+10	1.42188	2.62406e+09	1.625	5.91326e+10		1.29688	294097	1.3125	171777	1.17188	221415	1.125	189423	1.54688	295674		1.1875	5713.15	1.25	891.511	1.17188	1790.18	1.07812	1255	1.3125	4912.84		1.32812	1132.55	1.42188	781.163	1.40625	941.714	1.15625	898.957	1.51562	1128.87		1.75	672.544	1.75	656.571	2.20312	633.916
1.3125	5.80484e+10	1.78125	4.5986e+08	1.21875	1.72409e+10	1.42188	2.62377e+09	1.625	5.91326e+10		1.3125	294097	1.3125	171777	1.17188	220739	1.125	189423	1.54688	295609		1.1875	5683.91	1.25	890.813	1.17188	1781.52	1.07812	1254.08	1.3125	4912.84		1.32812	1132.24	1.42188	781.091	1.40625	940.005	1.15625	898.957	1.51562	1128.74		1.75	672.535	1.76562	656.558	2.20312	633.618
1.3125	5.79461e+10	1.78125	4.58802e+08	1.21875	1.71281e+10	1.42188	2.62377e+09	1.64062	5.90835e+10		1.3125	293996	1.32812	171777	1.17188	220739	1.125	189423	1.54688	295471		1.1875	5676.14	1.25	890.607	1.17188	1765.09	1.07812	1253.38	1.32812	4912.84		1.32812	1132.24	1.42188	780.968	1.40625	939.731	1.15625	898.726	1.51562	1128.66		1.75	672.472	1.76562	656.558	2.20312	633.562
1.3125	5.79356e+10	1.78125	4.57936e+08	1.21875	1.70873e+10	1.42188	2.62172e+09	1.64062	5.90197e+10		1.3125	293996	1.32812	171777	1.17188	220739	1.14062	189423	1.54688	294472		1.1875	5671.6	1.25	890.285	1.17188	1761.32	1.07812	1251.92	1.32812	4907.56		1.32812	1132.06	1.42188	780.847	1.40625	939.57	1.15625	898.682	1.51562	1128.39		1.75	672.43	1.76562	656.557	2.21875	633.528
1.3125	5.79211e+10	1.78125	4.5607e+08	1.21875	1.70785e+10	1.42188	2.61816e+09	1.64062	5.90197e+10		1.3125	293996	1.32812	171777	1.1875	220739	1.14062	189423	1.54688	293871		1.1875	5665.47	1.25	889.557	1.17188	1757.13	1.07812	1251.69	1.32812	4896.55		1.32812	1132.06	1.42188	780.796	1.40625	939.127	1.17188	898.576	1.51562	1128.39		1.76562	672.357	1.76562	656.556	2.21875	633.526
1.3125	5.78631e+10	1.78125	4.54403e+08	1.21875	1.7021e+10	1.42188	2.61734e+09	1.64062	5.89932e+10		1.3125	293607	1.32812	171777	1.1875	220739	1.14062	189423	1.54688	293871		1.1875	5664.28	1.25	888.738	1.17188	1753.08	1.07812	1251.58	1.32812	4893.27		1.32812	1132.06	1.42188	780.713	1.40625	939.127	1.17188	898.426	1.51562	1128.39		1.76562	672.35	1.76562	656.554	2.21875	633.498
1.3125	5.77981e+10	1.78125	4.52669e+08	1.23438	1.70062e+10	1.42188	2.61696e+09	1.64062	5.89708e+10		1.3125	293607	1.32812	171777	1.1875	220739	1.14062	189423	1.54688	293871		1.20312	5654.77	1.25	888.525	1.17188	1751.66	1.07812	1251.27	1.32812	4893.27		1.32812	1131.7	1.42188	780.636	1.42188	939.127	1.17188	898.371	1.53125	1128.39		1.76562	672.25	1.76562	656.548	2.21875	633.462
1.32812	5.77892e+10	1.78125	4.51337e+08	1.23438	1.70002e+10	1.42188	2.61376e+09	1.64062	5.89695e+10		1.3125	293427	1.32812	171777	1.1875	220447	1.14062	189423	1.54688	293871		1.20312	5649.04	1.25	888.065	1.17188	1751.57	1.07812	1250.42	1.32812	4892.22		1.32812	1131.62	1.42188	780.508	1.42188	939.127	1.17188	898.273	1.53125	1128.39		1.76562	672.25	1.78125	656.548	2.21875	633.458
1.32812	5.76156e+10	1.78125	4.49891e+08	1.23438	1.69902e+10	1.42188	2.61376e+09	1.64062	5.89485e+10		1.3125	293427	1.32812	171777	1.1875	220447	1.14062	189423	1.5625	292703		1.20312	5639.15	1.25	887.707	1.17188	1751.37	1.09375	1250.14	1.32812	4888.12		1.34375	1131.62	1.42188	780.36	1.42188	939.127	1.17188	898.086	1.53125	1128.33		1.76562	672.25	1.78125	656.545	2.23438	633.409
1.32812	5.76082e+10	1.79688	4.4847e+08	1.23438	1.69879e+10	1.4375	2.61102e+09	1.64062	5.88211e+10		1.3125	293333	1.32812	171777	1.1875	220447	1.14062	189423	1.5625	292703		1.20312	5632.52	1.26562	887.273	1.17188	1751.17	1.09375	1250.11	1.32812	4882.41		1.34375	1131.62	1.4375	780.248	1.42188	939.127	1.17188	898.041	1.53125	1127.64		1.76562	672.25	1.78125	656.544	2.23438	633.409
1.32812	5.7572e+10	1.79688	4.46052e+08	1.23438	1.69814e+10	1.4375	2.60959e+09	1.64062	5.86186e+10		1.3125	293066	1.32812	171777	1.1875	220447	1.14062	189423	1.5625	292703		1.20312	5629.59	1.26562	886.6	1.1875	1751.15	1.09375	1249.13	1.32812	4880.29		1.34375	1131.48	1.4375	780.203	1.42188	939.127	1.17188	898.041	1.53125	1127.64		1.76562	672.214	1.78125	656.541	2.23438	633.36
1.32812	5.75327e+10	1.79688	4.44017e+08	1.23438	1.69657e+10	1.4375	2.60642e+09	1.65625	5.86179e+10		1.32812	293035	1.32812	171777	1.1875	220447	1.14062	189423	1.5625	292659		1.20312	5626.88	1.26562	886.216	1.1875	1750.89	1.09375	1248.9	1.34375	4880.29		1.34375	1131.48	1.4375	780.154	1.42188	939.127	1.17188	897.981	1.53125	1127.64		1.78125	672.201	1.78125	656.54	2.23438	633.36
1.32812	5.75327e+10	1.79688	4.42764e+08	1.23438	1.69454e+10	1.4375	2.60416e+09	1.65625	5.8547e+10		1.32812	292881	1.34375	171777	1.1875	220447	1.14062	189423	1.5625	292458		1.20312	5618.86	1.26562	885.662	1.1875	1750.86	1.09375	1248.62	1.34375	4868.83		1.34375	1131.48	1.4375	780.107	1.42188	939.127	1.17188	897.808	1.53125	1127.33		1.78125	672.131	1.78125	656.54	2.23438	633.36
1.32812	5.75096e+10	1.79688	4.41677e+08	1.23438	1.69454e+10	1.4375	2.6003e+09	1.65625	5.8547e+10		1.32812	292754	1.34375	171777	1.20312	220447	1.14062	189423	1.5625	292408		1.20312	5616.9	1.26562	885.245	1.1875	1750.72	1.09375	1248.18	1.34375	4860.18		1.34375	1131.48	1.4375	780.097	1.4375	939.127	1.17188	897.804	1.53125	1127.05		1.78125	672.131	1.78125	656.534	2.23438	633.36
1.32812	5.74964e+10	1.79688	4.41179e+08	1.23438	1.69397e+10	1.4375	2.59999e+09	1.65625	5.85402e+10		1.32812	292754	1.34375	171777	1.20312	220447	1.15625	189423	1.5625	291486		1.20312	5615.22	1.26562	884.786	1.1875	1750.67	1.09375	1247.68	1.34375	4853.29		1.34375	1131.19	1.4375	780.074	1.4375	939.127	1.1875	897.804	1.53125	1127.01		1.78125	672.131	1.79688	656.529	2.25	633.36
1.32812	5.74964e+10	1.79688	4.40211e+08	1.23438	1.69397e+10	1.4375	2.59945e+09	1.65625	5.83962e+10		1.32812	292754	1.34375	171777	1.20312	220447	1.15625	189423	1.57812	291017		1.20312	5608.32	1.26562	884.652	1.1875	1750	1.09375	1247.21	1.34375	4836.39		1.34375	1130.67	1.4375	780.054	1.4375	939.127	1.1875	897.804	1.54688	1127.01		1.78125	672.131	1.79688	656.529	2.25	633.36
1.32812	5.74964e+10	1.79688	4.39334e+08	1.25	1.69354e+10	1.4375	2.59829e+09	1.65625	5.83962e+10		1.32812	292687	1.34375	171777	1.20312	220447	1.15625	189423	1.57812	290665		1.21875	5608.25	1.26562	884.396	1.1875	1749.07	1.09375	1247.07	1.34375	4829.6		1.34375	1130.52	1.4375	779.963	1.4375	939.127	1.1875	897.804	1.54688	1127.01		1.78125	672.131	1.79688	656.521	2.25	633.36
1.34375	5.7478e+10	1.79688	4.37995e+08	1.25	1.69172e+10	1.4375	2.59823e+09	1.65625	5.83807e+10		1.32812	292686	1.34375	171777	1.20312	220447	1.15625	189423	1.57812	290665		1.21875	5605.02	1.26562	884.111	1.1875	1748.98	1.09375	1247.01	1.34375	4829.6		1.35938	1130.51	1.45312	779.787	1.4375	939.127	1.1875	897.758	1.54688	1127.01		1.79688	672.131	1.79688	656.515	2.25	633.36
1.34375	5.74354e+10	1.79688	4.3731e+08	1.25	1.69172e+10	1.4375	2.59615e+09	1.65625	5.83349e+10		1.32812	292664	1.34375	171777	1.20312	220447	1.15625	189423	1.57812	290626		1.21875	5604.64	1.28125	883.733	1.1875	1748.98	1.10938	1244.71	1.34375	4813.64		1.35938	1130.51	1.45312	779.779	1.4375	939.127	1.1875	897.713	1.54688	1127.01		1.79688	672.044	1.79688	656.514	2.25	633.36
1.34375	5.73077e+10	1.8125	4.36278e+08	1.25	1.69172e+10	1.4375	2.59109e+09	1.6875	5.81972e+10		1.32812	292664	1.34375	171777	1.20312	220447	1.15625	189423	1.57812	290626		1.21875	5604.64	1.28125	883.354	1.1875	1746.59	1.10938	1243.89	1.35938	4806.88		1.35938	1130.47	1.45312	779.734	1.4375	939.127	1.1875	897.713	1.54688	1126.97		1.79688	672.007	1.79688	656.511	2.26562	633.36
1.34375	5.72986e+10	1.8125	4.35054e+08	1.25	1.69172e+10	1.45312	2.58977e+09	1.6875	5.81972e+10		1.32812	292431	1.35938	171777	1.20312	220447	1.15625	189423	1.57812	290377		1.21875	5602.59	1.28125	882.992	1.20312	1746.5	1.10938	1243	1.35938	4806.88		1.35938	1130.47	1.45312	779.591	1.4375	939.127	1.1875	897.699	1.54688	1126.97		1.79688	671.982	1.79688	656.504	2.26562	633.36
1.34375	5.7295e+10	1.8125	4.34485e+08	1.25	1.69172e+10	1.45312	2.58896e+09	1.6875	5.81792e+10		1.34375	291853	1.35938	171777	1.20312	220447	1.15625	189423	1.57812	290214		1.21875	5599.33	1.28125	882.509	1.20312	1746.5	1.10938	1242.75	1.35938	4799.65		1.35938	1130.47	1.45312	779.329	1.4375	939.127	1.1875	897.622	1.54688	1126.97		1.79688	671.97	1.8125	656.495	2.26562	633.36
1.34375	5.7295e+10	1.8125	4.32912e+08	1.25	1.66998e+10	1.45312	2.58358e+09	1.6875	5.81617e+10		1.34375	291853	1.35938	171777	1.20312	219735	1.15625	189423	1.59375	290214		1.21875	5597.1	1.28125	882.166	1.20312	1735.52	1.10938	1242.02	1.35938	4792.3		1.35938	1130.29	1.45312	779.258	1.45312	936.563	1.1875	897.474	1.54688	1126.95		1.79688	671.946	1.8125	656.49	2.26562	632.985
1.34375	5.72584e+10	1.8125	4.31168e+08	1.25	1.6604e+10	1.45312	2.58261e+09	1.6875	5.79944e+10		1.34375	291853	1.35938	171777	1.20312	219735	1.15625	189423	1.59375	289837		1.21875	5592.58	1.28125	881.515	1.20312	1724.65	1.10938	1240.88	1.35938	4783.63		1.35938	1130.06	1.45312	779.207	1.45312	936.445	1.1875	897.474	1.5625	1126.64		1.79688	671.906	1.8125	656.49	2.26562	632.947
1.34375	5.72166e+10	1.8125	4.29051e+08	1.25	1.64883e+10	1.45312	2.57699e+09	1.6875	5.79944e+10		1.34375	291853	1.35938	171777	1.21875	219735	1.15625	189423	1.59375	289837		1.21875	5592.58	1.28125	881.336	1.20312	1719.72	1.10938	1240.28	1.35938	4783.63		1.35938	1130.06	1.45312	779.094	1.45312	936.385	1.1875	897.474	1.5625	1126.64		1.8125	671.906	1.8125	656.489	2.28125	632.879
1.34375	5.71881e+10	1.8125	4.2806e+08	1.25	1.64575e+10	1.45312	2.57374e+09	1.6875	5.79944e+10		1.34375	291853	1.35938	171777	1.21875	219735	1.15625	189423	1.59375	289837		1.23438	5583.46	1.28125	881.019	1.20312	1718.53	1.10938	1240.14	1.35938	4781.23		1.35938	1129.46	1.46875	779.058	1.45312	936.385	1.20312	897.394	1.5625	1126.64		1.8125	671.847	1.8125	656.489	2.28125	632.87
1.34375	5.71416e+10	1.8125	4.264e+08	1.25	1.64109e+10	1.45312	2.5732e+09	1.6875	5.79591e+10		1.34375	291737	1.35938	171777	1.21875	219735	1.17188	189423	1.59375	289392		1.23438	5582.93	1.28125	880.869	1.20312	1717.91	1.10938	1239.48	1.35938	4774.18		1.375	1128.93	1.46875	778.989	1.45312	935.975	1.20312	897.384	1.5625	1126.55		1.8125	671.847	1.8125	656.489	2.28125	632.848
1.35938	5.70578e+10	1.8125	4.24468e+08	1.26562	1.63966e+10	1.45312	2.57298e+09	1.6875	5.79455e+10		1.34375	291737	1.35938	171777	1.21875	219735	1.17188	189423	1.59375	289335		1.23438	5582.77	1.29688	880.49	1.20312	1715.54	1.10938	1239.07	1.35938	4774.18		1.375	1128.7	1.46875	778.744	1.45312	935.529	1.20312	897.362	1.5625	1126.55		1.8125	671.844	1.82812	656.489	2.28125	632.783
1.35938	5.70384e+10	1.82812	4.21914e+08	1.26562	1.63817e+10	1.45312	2.57138e+09	1.70312	5.79253e+10		1.34375	291692	1.35938	171777	1.21875	219735	1.17188	189423	1.60938	289335		1.23438	5576.17	1.29688	880.146	1.20312	1715.28	1.125	1238.24	1.375	4771.47		1.375	1128.55	1.46875	778.687	1.45312	935.529	1.20312	897.362	1.5625	1126.55		1.8125	671.793	1.82812	656.486	2.28125	632.781
1.35938	5.6768e+10	1.82812	4.2101e+08	1.26562	1.63759e+10	1.45312	2.56301e+09	1.70312	5.7885e+10		1.34375	291692	1.35938	171777	1.21875	219735	1.17188	189423	1.60938	289335		1.23438	5572.78	1.29688	879.773	1.20312	1713.19	1.125	1238.02	1.375	4767.36		1.375	1128.55	1.46875	778.649	1.46875	935.529	1.20312	897.327	1.5625	1126.54		1.8125	671.793	1.82812	656.483	2.29688	632.765
1.35938	5.67068e+10	1.82812	4.19568e+08	1.26562	1.63759e+10	1.45312	2.56119e+09	1.70312	5.78753e+10		1.34375	291249	1.375	171777	1.21875	219735	1.17188	189423	1.60938	289160		1.23438	5572.72	1.29688	879.297	1.21875	1711.63	1.125	1237.3	1.375	4763.11		1.375	1128.23	1.46875	778.585	1.46875	935.529	1.20312	897.327	1.5625	1126.54		1.82812	671.71	1.82812	656.475	2.29688	632.736
1.35938	5.67062e+10	1.82812	4.18352e+08	1.26562	1.63759e+10	1.45312	2.56089e+09	1.70312	5.78412e+10		1.35938	291130	1.375	171777	1.21875	219735	1.17188	189423	1.60938	288811		1.23438	5569.97	1.29688	878.975	1.21875	1709.01	1.125	1236.97	1.375	4760.91		1.375	1128.12	1.46875	778.575	1.46875	935.529	1.20312	897.327	1.60938	1126.41		1.82812	671.704	1.82812	656.474	2.29688	632.736
1.35938	5.66808e+10	1.82812	4.16926e+08	1.26562	1.63693e+10	1.46875	2.55759e+09	1.70312	5.78248e+10		1.35938	291104	1.375	171708	1.21875	219735	1.17188	189423	1.60938	288455		1.23438	5560.74	1.29688	878.596	1.21875	1702.92	1.125	1236.86	1.375	4756.52		1.375	1128.07	1.46875	778.528	1.46875	935.245	1.20312	897.327	1.60938	1126.24		1.82812	671.686	1.82812	656.471	2.29688	632.736
1.35938	5.66808e+10	1.82812	4.15937e+08	1.26562	1.6363e+10	1.46875	2.55679e+09	1.70312	5.78248e+10		1.35938	291104	1.375	171708	1.21875	219735	1.17188	189423	1.625	288455		1.23438	5551.64	1.29688	878.27	1.21875	1701.87	1.125	1236.2	1.375	4746.58		1.375	1128.05	1.46875	778.457	1.46875	935.245	1.20312	897.252	1.60938	1125.77		1.82812	671.686	1.82812	656.458	2.29688	632.722
1.35938	5.66464e+10	1.82812	4.1537e+08	1.26562	1.63509e+10	1.46875	2.55246e+09	1.70312	5.78248e+10		1.35938	290793	1.375	171708	1.23438	219735	1.17188	189423	1.625	288455		1.23438	5551.01	1.29688	877.88	1.21875	1701.57	1.125	1234.67	1.375	4745.4		1.375	1127.65	1.48438	778.339	1.46875	935.245	1.21875	897.252	1.60938	1125.77		1.82812	671.686	1.84375	656.45	2.3125	632.722
1.35938	5.66363e+10	1.82812	4.14174e+08	1.26562	1.63328e+10	1.46875	2.54992e+09	1.70312	5.78248e+10		1.35938	290793	1.375	171708	1.23438	219735	1.17188	189423	1.625	288418		1.25	5546.78	1.29688	877.537	1.21875	1698.35	1.125	1233.81	1.375	4739.77		1.39062	1127.65	1.48438	778.266	1.46875	935.245	1.21875	897.252	1.60938	1125.77		1.82812	671.628	1.84375	656.445	2.3125	632.722
1.35938	5.66028e+10	1.82812	4.139e+08	1.26562	1.63312e+10	1.46875	2.54778e+09	1.71875	5.78134e+10		1.35938	290793	1.375	171708	1.23438	219735	1.17188	189423	1.625	288303		1.25	5540.76	1.29688	876.911	1.21875	1698.23	1.125	1233.2	1.375	4739.77		1.39062	1127.29	1.48438	778.233	1.46875	935.245	1.21875	897.154	1.60938	1125.77		1.82812	671.628	1.84375	656.444	2.3125	632.722
1.375	5.66028e+10	1.82812	4.12387e+08	1.28125	1.63312e+10	1.46875	2.54402e+09	1.71875	5.77736e+10		1.35938	290710	1.39062	171708	1.23438	219735	1.17188	189423	1.625	288303		1.25	5530.19	1.3125	876.418	1.21875	1696.74	1.14062	1232.79	1.375	4739.77		1.39062	1127.18	1.48438	778.156	1.48438	935.245	1.21875	897.031	1.60938	1125.77		1.84375	671.628	1.84375	656.443	2.3125	632.722
1.375	5.65899e+10	1.84375	4.10788e+08	1.28125	1.63312e+10	1.46875	2.54048e+09	1.71875	5.77147e+10		1.35938	290287	1.39062	171708	1.23438	219735	1.1875	189423	1.64062	288169		1.25	5520.31	1.3125	876.208	1.21875	1695.76	1.14062	1232.46	1.39062	4729.6		1.39062	1127.02	1.48438	778.079	1.48438	935.245	1.21875	896.93	1.625	1125.77		1.84375	671.624	1.84375	656.442	2.3125	632.722
1.375	5.65899e+10	1.84375	4.09075e+08	1.28125	1.63297e+10	1.46875	2.53772e+09	1.71875	5.77087e+10		1.35938	290287	1.39062	171708	1.23438	219735	1.1875	189423	1.64062	288145		1.25	5520.31	1.3125	875.907	1.21875	1695.69	1.14062	1231.93	1.39062	4727.29		1.39062	1127.02	1.48438	777.961	1.48438	935.245	1.21875	896.824	1.625	1125.77		1.84375	671.624	1.84375	656.437	2.32812	632.722
1.375	5.65899e+10	1.84375	4.07503e+08	1.28125	1.63233e+10	1.46875	2.53378e+09	1.71875	5.76423e+10		1.35938	290216	1.39062	171707	1.23438	219735	1.1875	189423	1.64062	287983		1.25	5514.4	1.3125	875.695	1.23438	1695.52	1.14062	1231.27	1.39062	4727.29		1.39062	1127.02	1.48438	777.947	1.48438	935.245	1.21875	896.703	1.625	1125.42		1.84375	671.581	1.84375	656.437	2.32812	632.722
1.375	5.65764e+10	1.84375	4.0635e+08	1.28125	1.63233e+10	1.46875	2.52751e+09	1.71875	5.75618e+10		1.375	289862	1.39062	171707	1.23438	219735	1.1875	189423	1.64062	287460		1.25	5507.86	1.3125	875.387	1.23438	1693.11	1.14062	1231	1.39062	4719.95		1.39062	1127	1.5	777.943	1.48438	935.245	1.21875	896.416	1.625	1125.15		1.84375	671.576	1.85938	656.436	2.32812	632.722
1.375	5.65366e+10	1.84375	4.05076e+08	1.28125	1.63233e+10	1.46875	2.52054e+09	1.71875	5.75618e+10		1.375	289862	1.39062	171707	1.23438	219735	1.1875	189423	1.64062	287296		1.25	5507.86	1.3125	875.045	1.23438	1693.07	1.14062	1229.71	1.39062	4719.95		1.39062	1127	1.5	777.934	1.48438	935.245	1.21875	896.092	1.625	1125.15		1.84375	671.552	1.85938	656.415	2.32812	632.722
1.375	5.64908e+10	1.84375	4.0411e+08	1.28125	1.60896e+10	1.46875	2.5194e+09	1.71875	5.75402e+10		1.375	289316	1.39062	171707	1.23438	218521	1.1875	189423	1.65625	287101		1.25	5496.45	1.3125	874.556	1.23438	1683.29	1.14062	1229.49	1.39062	4715.59		1.39062	1126.88	1.5	777.866	1.48438	933.877	1.21875	895.924	1.625	1125.15		1.84375	671.527	1.85938	656.415	2.32812	632.366
1.375	5.64501e+10	1.84375	4.03045e+08	1.28125	1.59712e+10	1.48438	2.51774e+09	1.71875	5.75402e+10		1.375	289316	1.39062	171707	1.25	218521	1.1875	189423	1.65625	286830		1.25	5496.45	1.3125	873.705	1.23438	1679.86	1.14062	1229.35	1.39062	4715.59		1.40625	1126.88	1.5	777.781	1.48438	933.862	1.21875	895.846	1.625	1125.11		1.85938	671.421	1.85938	656.406	2.34375	632.327
1.375	5.63986e+10	1.84375	4.02197e+08	1.29688	1.59417e+10	1.48438	2.5174e+09	1.73438	5.75203e+10		1.375	289162	1.39062	171707	1.25	218466	1.1875	189423	1.65625	286470		1.26562	5494.7	1.3125	873.333	1.23438	1677.22	1.14062	1229	1.39062	4709.43		1.40625	1126.88	1.5	777.714	1.5	933.612	1.23438	895.791	1.625	1125.08		1.85938	671.421	1.85938	656.405	2.34375	632.285
1.39062	5.63986e+10	1.85938	4.01289e+08	1.29688	1.58949e+10	1.48438	2.5142e+09	1.73438	5.75178e+10		1.375	289161	1.39062	171707	1.25	218466	1.1875	189423	1.65625	286470		1.26562	5494.46	1.32812	872.926	1.23438	1675.57	1.14062	1228.22	1.39062	4702.35		1.40625	1126.88	1.5	777.7	1.5	933.612	1.23438	895.791	1.64062	1125.08		1.85938	671.387	1.85938	656.398	2.34375	632.241
1.39062	5.63446e+10	1.85938	3.99426e+08	1.29688	1.58891e+10	1.48438	2.5121e+09	1.73438	5.74337e+10		1.375	288565	1.40625	171707	1.25	218466	1.1875	189423	1.65625	286470		1.26562	5494.46	1.32812	872.659	1.23438	1673.39	1.15625	1227.4	1.40625	4691.52		1.40625	1126.02	1.5	777.677	1.5	933.514	1.23438	895.752	1.64062	1124.79		1.85938	671.372	1.875	656.384	2.34375	632.196
1.39062	5.6299e+10	1.85938	3.98935e+08	1.29688	1.58637e+10	1.48438	2.5121e+09	1.73438	5.74164e+10		1.375	288565	1.40625	171707	1.25	218466	1.1875	189423	1.67188	286232		1.26562	5489.69	1.32812	872.449	1.23438	1672.2	1.15625	1226.94	1.40625	4687.84		1.40625	1126.02	1.5	777.598	1.5	933.514	1.23438	895.752	1.64062	1124.46		1.85938	671.275	1.875	656.377	2.34375	632.195
1.39062	5.62734e+10	1.85938	3.97189e+08	1.29688	1.58506e+10	1.48438	2.51095e+09	1.73438	5.74164e+10		1.375	288565	1.40625	171707	1.25	218466	1.20312	189423	1.67188	286232		1.26562	5475.32	1.32812	872.084	1.23438	1672.16	1.15625	1226.9	1.40625	4682.07		1.40625	1126.02	1.5	777.387	1.5	933.514	1.23438	895.752	1.64062	1124.46		1.85938	671.275	1.875	656.374	2.35938	632.177
1.39062	5.62587e+10	1.85938	3.96628e+08	1.29688	1.58493e+10	1.48438	2.50792e+09	1.73438	5.74004e+10		1.375	288406	1.40625	171707	1.25	218466	1.20312	189423	1.67188	285751		1.26562	5473.45	1.32812	871.399	1.23438	1671.88	1.15625	1226.69	1.40625	4673.49		1.40625	1125.76	1.51562	777.273	1.5	933.514	1.23438	895.452	1.64062	1124.34		1.85938	671.275	1.875	656.369	2.35938	632.161
1.39062	5.62305e+10	1.85938	3.95927e+08	1.29688	1.58379e+10	1.48438	2.50428e+09	1.73438	5.73701e+10		1.39062	288406	1.40625	171707	1.25	218466	1.20312	189423	1.67188	285739		1.26562	5473.45	1.32812	870.852	1.25	1671.88	1.15625	1226.1	1.40625	4669.67		1.40625	1125.65	1.51562	777.179	1.5	933.514	1.23438	895.407	1.64062	1124.34		1.875	671.196	1.875	656.368	2.35938	632.16
1.39062	5.61769e+10	1.85938	3.95166e+08	1.29688	1.58354e+10	1.48438	2.49969e+09	1.73438	5.72962e+10		1.39062	288406	1.40625	171707	1.25	218466	1.20312	189423	1.67188	285739		1.26562	5470.8	1.32812	870.603	1.25	1671.88	1.15625	1225.51	1.40625	4654.99		1.40625	1125.43	1.51562	777.066	1.5	933.514	1.23438	895.407	1.64062	1124.34		1.875	671.196	1.875	656.364	2.35938	632.16
1.39062	5.61233e+10	1.85938	3.94188e+08	1.29688	1.58332e+10	1.48438	2.49667e+09	1.73438	5.72962e+10		1.39062	288406	1.40625	171707	1.25	218466	1.20312	189418	1.6875	285547		1.26562	5467.56	1.32812	870.367	1.25	1671.39	1.15625	1225.03	1.40625	4648.17		1.42188	1125.43	1.51562	777.004	1.51562	933.514	1.23438	895.398	1.64062	1123.68		1.875	671.13	1.875	656.355	2.35938	632.16
1.39062	5.60696e+10	1.85938	3.93205e+08	1.3125	1.58225e+10	1.48438	2.49324e+09	1.75	5.72962e+10		1.39062	288386	1.40625	171707	1.26562	218466	1.20312	189418	1.6875	285480		1.26562	5465.33	1.32812	870.027	1.25	1669.51	1.15625	1224.02	1.40625	4642.13		1.42188	1125.43	1.51562	776.947	1.51562	933.514	1.23438	895.383	1.65625	1123.32		1.875	671.127	1.89062	656.343	2.35938	632.16
1.40625	5.59691e+10	1.875	3.91419e+08	1.3125	1.58225e+10	1.5	2.48943e+09	1.75	5.72962e+10		1.39062	288180	1.40625	171707	1.26562	218466	1.20312	189178	1.6875	285416		1.28125	5459.82	1.32812	869.772	1.25	1668.35	1.15625	1223.36	1.40625	4642.13		1.42188	1125.1	1.51562	776.889	1.51562	933.514	1.25	895.315	1.65625	1123.32		1.875	671.087	1.89062	656.332	2.375	632.154
1.40625	5.59554e+10	1.875	3.90723e+08	1.3125	1.58002e+10	1.5	2.48531e+09	1.75	5.72962e+10		1.39062	288078	1.42188	171707	1.26562	218466	1.20312	189178	1.6875	285153		1.28125	5451.62	1.34375	869.617	1.25	1666.87	1.15625	1222.37	1.42188	4642.11		1.42188	1125.1	1.51562	776.786	1.51562	933.514	1.25	895.304	1.65625	1123.32		1.875	671.073	1.89062	656.332	2.375	632.154
1.40625	5.59554e+10	1.875	3.90394e+08	1.3125	1.57983e+10	1.5	2.48304e+09	1.75	5.72962e+10		1.39062	287961	1.42188	171707	1.26562	218466	1.20312	189178	1.6875	285113		1.28125	5450.94	1.34375	869.184	1.25	1665.69	1.17188	1221.45	1.42188	4640.68		1.42188	1125.1	1.51562	776.742	1.51562	933.514	1.25	895.275	1.65625	1123.32		1.875	671.073	1.89062	656.327	2.375	632.154
1.40625	5.58862e+10	1.875	3.89277e+08	1.3125	1.57979e+10	1.5	2.48005e+09	1.75	5.72962e+10		1.39062	287778	1.42188	171707	1.26562	218466	1.20312	189178	1.70312	285113		1.28125	5450.4	1.34375	868.825	1.25	1664.88	1.17188	1220.87	1.42188	4640.27		1.42188	1125.05	1.53125	776.684	1.51562	933.514	1.25	895.275	1.65625	1123.22		1.89062	671.012	1.89062	656.319	2.375	632.136
1.40625	5.57108e+10	1.875	3.88039e+08	1.3125	1.57977e+10	1.5	2.47715e+09	1.75	5.72962e+10		1.39062	287778	1.42188	171707	1.26562	218466	1.20312	189178	1.70312	285113		1.28125	5436.95	1.34375	868.391	1.25	1664.88	1.17188	1219.58	1.42188	4638.69		1.42188	1125.05	1.53125	776.598	1.51562	933.514	1.25	895.275	1.65625	1123.02		1.89062	671.012	1.89062	656.319	2.375	632.136
1.40625	5.56953e+10	1.875	3.86797e+08	1.3125	1.57977e+10	1.5	2.47516e+09	1.75	5.72581e+10		1.39062	287778	1.42188	171707	1.26562	218466	1.20312	189178	1.70312	285113		1.28125	5434.07	1.34375	868.219	1.25	1664.88	1.17188	1219.36	1.42188	4634.2		1.42188	1125.05	1.53125	776.597	1.51562	933.514	1.25	895.275	1.65625	1122.54		1.89062	671.012	1.89062	656.304	2.39062	632.136
1.40625	5.56927e+10	1.875	3.84657e+08	1.3125	1.57956e+10	1.5	2.47227e+09	1.75	5.71829e+10		1.40625	287753	1.42188	171707	1.26562	218466	1.21875	189172	1.70312	284671		1.28125	5428.54	1.34375	867.765	1.26562	1664.88	1.17188	1218.46	1.42188	4622.32		1.4375	1125.05	1.53125	776.541	1.53125	933.514	1.25	895.275	1.65625	1122.54		1.89062	670.984	1.90625	656.301	2.39062	632.136
1.40625	5.56757e+10	1.875	3.83774e+08	1.3125	1.57956e+10	1.5	2.46775e+09	1.75	5.71099e+10		1.40625	287203	1.42188	171707	1.26562	218466	1.21875	189172	1.70312	284534		1.28125	5427.75	1.34375	867.566	1.26562	1664.88	1.17188	1217.49	1.42188	4617.48		1.4375	1124.81	1.53125	776.421	1.53125	933.514	1.25	895.218	1.65625	1121.87		1.89062	670.941	1.90625	656.294	2.39062	632.136
1.40625	5.56757e+10	1.875	3.82877e+08	1.3125	1.57956e+10	1.5	2.46537e+09	1.76562	5.71099e+10		1.40625	287139	1.42188	171684	1.26562	218466	1.21875	189172	1.71875	284531		1.28125	5421.42	1.34375	867.319	1.26562	1664.88	1.17188	1217.1	1.42188	4608.87		1.4375	1124.81	1.53125	776.396	1.53125	933.514	1.25	894.781	1.67188	1121.77		1.89062	670.878	1.90625	656.291	2.39062	632.136
1.40625	5.56543e+10	1.875	3.81554e+08	1.32812	1.55815e+10	1.5	2.45348e+09	1.76562	5.71099e+10		1.40625	286221	1.42188	171547	1.28125	217673	1.21875	189126	1.71875	284531		1.28125	5417.82	1.34375	867.042	1.26562	1654.69	1.17188	1216.73	1.42188	4608.12		1.4375	1124.37	1.53125	776.288	1.53125	931.081	1.25	894.677	1.67188	1121.77		1.90625	670.785	1.90625	656.287	2.39062	631.925
1.42188	5.5569e+10	1.89062	3.80898e+08	1.32812	1.54809e+10	1.5	2.45185e+09	1.76562	5.70691e+10		1.40625	286221	1.4375	171547	1.28125	217293	1.21875	189126	1.71875	284321		1.29688	5417.53	1.35938	866.808	1.26562	1644.41	1.17188	1216.61	1.4375	4604.77		1.4375	1124.34	1.53125	776.095	1.53125	930.998	1.26562	894.608	1.67188	1121.77		1.90625	670.742	1.90625	656.285	2.40625	631.849
1.42188	5.55606e+10	1.89062	3.79822e+08	1.32812	1.54278e+10	1.5	2.4518e+09	1.76562	5.69346e+10		1.40625	285866	1.4375	171457	1.28125	217065	1.21875	189126	1.71875	284108		1.29688	5417.53	1.35938	866.28	1.26562	1638.69	1.1875	1215.9	1.4375	4604.77		1.4375	1124.29	1.54688	776.029	1.53125	930.998	1.26562	894.566	1.67188	1121.77		1.90625	670.722	1.90625	656.271	2.40625	631.827
1.42188	5.55437e+10	1.89062	3.79078e+08	1.32812	1.54068e+10	1.5	2.44866e+09	1.76562	5.69105e+10		1.40625	285656	1.4375	171457	1.28125	217065	1.21875	189126	1.71875	283973		1.29688	5413.57	1.35938	865.951	1.26562	1636.01	1.1875	1215.43	1.4375	4599.61		1.4375	1124.25	1.54688	775.982	1.54688	930.998	1.26562	894.566	1.67188	1121.08		1.90625	670.719	1.90625	656.265	2.40625	631.816
1.42188	5.54067e+10	1.89062	3.7792e+08	1.32812	1.53324e+10	1.51562	2.44455e+09	1.76562	5.69105e+10		1.40625	285656	1.4375	171457	1.28125	217065	1.21875	189067	1.73438	283881		1.29688	5407.16	1.35938	865.673	1.26562	1635.79	1.1875	1215.22	1.4375	4598.93		1.4375	1123.92	1.54688	775.956	1.54688	930.998	1.26562	894.566	1.67188	1121.08		1.90625	670.718	1.92188	656.261	2.40625	631.783
1.42188	5.53737e+10	1.89062	3.75832e+08	1.32812	1.52927e+10	1.51562	2.44362e+09	1.76562	5.68604e+10		1.40625	285534	1.4375	171457	1.28125	217065	1.21875	189067	1.73438	283881		1.29688	5398.12	1.35938	865.257	1.26562	1634.73	1.1875	1213.86	1.4375	4595.52		1.4375	1123.92	1.54688	775.877	1.54688	930.998	1.26562	894.459	1.67188	1120.78		1.90625	670.718	1.92188	656.257	2.40625	631.783
1.42188	5.53452e+10	1.89062	3.73662e+08	1.32812	1.52927e+10	1.51562	2.4432e+09	1.76562	5.68579e+10		1.40625	285443	1.4375	171446	1.28125	217065	1.21875	188979	1.73438	283565		1.29688	5397.99	1.35938	864.956	1.28125	1633.73	1.1875	1213.65	1.4375	4595.52		1.45312	1123.92	1.54688	775.738	1.54688	930.998	1.26562	894.378	1.67188	1120.78		1.90625	670.68	1.92188	656.229	2.42188	631.783
1.42188	5.53371e+10	1.89062	3.71995e+08	1.32812	1.52896e+10	1.51562	2.44043e+09	1.78125	5.68195e+10		1.42188	284951	1.4375	171446	1.28125	217065	1.21875	188957	1.73438	283565		1.29688	5392.89	1.35938	864.616	1.28125	1631.44	1.1875	1212.46	1.4375	4594.89		1.45312	1123.7	1.54688	775.714	1.54688	930.936	1.26562	894.313	1.6875	1120.52		1.92188	670.68	1.92188	656.215	2.42188	631.782
1.42188	5.5285e+10	1.89062	3.70953e+08	1.32812	1.52741e+10	1.51562	2.43619e+09	1.78125	5.68195e+10		1.42188	284844	1.4375	171446	1.28125	217065	1.23438	188848	1.73438	283214		1.29688	5377.28	1.35938	864.475	1.28125	1631.14	1.1875	1211.75	1.4375	4586.36		1.45312	1123.62	1.54688	775.67	1.54688	930.936	1.26562	894.159	1.6875	1120.52		1.92188	670.633	1.92188	656.189	2.42188	631.782
1.42188	5.52233e+10	1.89062	3.6977e+08	1.32812	1.52741e+10	1.51562	2.43474e+09	1.78125	5.68195e+10		1.42188	284844	1.4375	171446	1.28125	216946	1.23438	188848	1.75	283214		1.29688	5375.65	1.35938	864.292	1.28125	1628.74	1.1875	1211.18	1.4375	4586.36		1.45312	1123.14	1.54688	775.607	1.54688	930.88	1.26562	894.151	1.6875	1120.52		1.92188	670.614	1.92188	656.166	2.42188	631.762
1.4375	5.51611e+10	1.90625	3.69069e+08	1.34375	1.52741e+10	1.51562	2.43047e+09	1.78125	5.68195e+10		1.42188	284658	1.4375	171446	1.29688	216946	1.23438	188848	1.75	283214		1.29688	5368.18	1.375	864.008	1.28125	1628.61	1.1875	1210.92	1.45312	4586.36		1.45312	1123.06	1.54688	775.507	1.54688	930.88	1.26562	894.142	1.6875	1120.52		1.92188	670.605	1.9375	656.162	2.4375	631.76
1.4375	5.51076e+10	1.90625	3.6862e+08	1.34375	1.52729e+10	1.51562	2.4004e+09	1.78125	5.6809e+10		1.42188	284543	1.45312	171446	1.29688	216946	1.23438	188820	1.75	283214		1.3125	5366.06	1.375	863.63	1.28125	1628.56	1.20312	1206.2	1.45312	4586.36		1.45312	1123.06	1.5625	775.43	1.54688	930.784	1.28125	893.216	1.6875	1120.49		1.92188	670.541	1.9375	656.157	2.4375	631.76
1.4375	5.51076e+10	1.90625	3.67669e+08	1.34375	1.52684e+10	1.51562	2.38709e+09	1.78125	5.6809e+10		1.42188	284543	1.45312	171446	1.29688	216946	1.23438	188820	1.75	282522		1.3125	5345.11	1.375	863.284	1.28125	1627.53	1.20312	1204.01	1.45312	4583.99		1.45312	1123.06	1.5625	775.398	1.5625	930.784	1.28125	892.519	1.6875	1120.14		1.9375	670.541	1.9375	656.155	2.4375	631.76
1.4375	5.50501e+10	1.90625	3.66956e+08	1.34375	1.52638e+10	1.51562	2.37077e+09	1.78125	5.67291e+10		1.42188	284543	1.45312	171446	1.29688	216946	1.23438	188820	1.75	282062		1.3125	5339.12	1.375	862.964	1.28125	1627.52	1.20312	1202.3	1.45312	4580.43		1.45312	1123.06	1.5625	775.365	1.5625	930.784	1.28125	892.047	1.6875	1120.14		1.9375	670.541	1.9375	656.155	2.4375	631.76
1.4375	5.50356e+10	1.90625	3.66468e+08	1.34375	1.52634e+10	1.51562	2.36432e+09	1.78125	5.6625e+10		1.42188	284543	1.45312	171446	1.29688	216946	1.23438	188820	1.75	282062		1.3125	5330.99	1.375	862.467	1.28125	1626.84	1.20312	1200.45	1.45312	4550.42		1.45312	1123.06	1.5625	775.32	1.5625	930.784	1.28125	891.691	1.6875	1120.14		1.9375	670.541	1.9375	656.145	2.45312	631.76
1.4375	5.49948e+10	1.90625	3.66099e+08	1.34375	1.52634e+10	1.53125	2.35758e+09	1.78125	5.66154e+10		1.42188	284543	1.45312	171446	1.29688	216946	1.23438	188758	1.76562	281937		1.3125	5317.53	1.375	862.342	1.29688	1626.84	1.20312	1198.14	1.45312	4550.42		1.46875	1122.86	1.5625	775.22	1.5625	930.784	1.28125	891.602	1.70312	1119.99		1.95312	670.541	1.9375	656.143	2.45312	631.746
1.4375	5.49697e+10	1.90625	3.65187e+08	1.34375	1.52606e+10	1.53125	2.35595e+09	1.79688	5.66154e+10		1.42188	284329	1.45312	171446	1.29688	216946	1.23438	188758	1.76562	281558		1.3125	5314.03	1.375	861.895	1.29688	1626.83	1.20312	1196.67	1.45312	4548.08		1.46875	1122.86	1.5625	775.144	1.5625	930.784	1.28125	891.602	1.70312	1119.93		1.95312	670.492	1.9375	656.136	2.45312	631.746
1.4375	5.49655e+10	1.90625	3.64244e+08	1.34375	1.52606e+10	1.53125	2.35418e+09	1.79688	5.63859e+10		1.4375	284329	1.45312	171446	1.29688	216946	1.23438	188758	1.76562	281110		1.3125	5304.82	1.375	861.335	1.29688	1625.88	1.20312	1196.2	1.45312	4543.17		1.46875	1122.86	1.5625	775.078	1.5625	930.784	1.28125	891.554	1.70312	1119.09		1.96875	670.473	1.95312	656.134	2.45312	631.746
1.45312	5.49294e+10	1.90625	3.63549e+08	1.34375	1.52606e+10	1.53125	2.35296e+09	1.79688	5.63857e+10		1.4375	283784	1.45312	171446	1.29688	216946	1.23438	188758	1.76562	280954		1.3125	5287.83	1.375	860.918	1.29688	1625.88	1.20312	1194.68	1.45312	4532.6		1.46875	1122.67	1.5625	775.022	1.5625	930.784	1.28125	891.554	1.70312	1119.09		1.98438	670.364	1.95312	656.133	2.45312	631.746
1.45312	5.48542e+10	1.92188	3.62024e+08	1.34375	1.52606e+10	1.53125	2.35234e+09	1.79688	5.62093e+10		1.4375	283784	1.45312	171446	1.29688	216946	1.23438	188758	1.76562	280930		1.3125	5286.2	1.39062	860.569	1.29688	1625.5	1.21875	1193.56	1.46875	4532.6		1.46875	1122.67	1.57812	774.905	1.5625	930.784	1.28125	891.554	1.70312	1118.99		1.98438	670.364	1.95312	656.127	2.46875	631.735
1.45312	5.47647e+10	1.92188	3.61395e+08	1.34375	1.52606e+10	1.53125	2.3516e+09	1.79688	5.61559e+10		1.4375	283752	1.46875	171446	1.29688	216946	1.25	188758	1.76562	280740		1.32812	5279.92	1.39062	860.19	1.29688	1625.5	1.21875	1193.27	1.46875	4531.24		1.46875	1122.67	1.57812	774.811	1.5625	930.784	1.28125	891.353	1.70312	1118.91		1.98438	670.36	1.95312	656.123	2.46875	631.735
1.45312	5.47437e+10	1.92188	3.60646e+08	1.35938	1.48706e+10	1.53125	2.35062e+09	1.79688	5.61474e+10		1.4375	283752	1.46875	171446	1.3125	216154	1.25	188758	1.76562	280659		1.32812	5275.19	1.39062	859.777	1.29688	1618.46	1.21875	1192.72	1.46875	4528.6		1.46875	1122.67	1.57812	774.724	1.57812	928.732	1.29688	891.344	1.70312	1118.65		1.98438	670.358	1.95312	656.12	2.46875	631.338
1.45312	5.46369e+10	1.92188	3.59416e+08	1.35938	1.48013e+10	1.53125	2.34939e+09	1.79688	5.61405e+10		1.4375	283752	1.46875	171357	1.3125	216154	1.25	188758	1.76562	280592		1.32812	5271.01	1.39062	859.592	1.29688	1613.22	1.21875	1192.27	1.46875	4516.58		1.46875	1121.69	1.57812	774.665	1.57812	928.284	1.29688	891.234	1.70312	1118.65		1.98438	670.354	1.95312	656.108	2.46875	631.269
1.45312	5.46184e+10	1.92188	3.58524e+08	1.35938	1.47166e+10	1.53125	2.34523e+09	1.79688	5.61405e+10		1.4375	283752	1.46875	171357	1.3125	216154	1.25	188758	1.78125	280140		1.32812	5269.67	1.39062	859.448	1.29688	1609.05	1.21875	1191.85	1.46875	4501.93		1.46875	1121.67	1.57812	774.626	1.57812	928.284	1.29688	891.234	1.70312	1118.65		2	670.354	1.95312	656.106	2.46875	631.257
1.45312	5.46096e+10	1.92188	3.58113e+08	1.35938	1.47143e+10	1.53125	2.34268e+09	1.79688	5.60049e+10		1.4375	283752	1.46875	171240	1.3125	216154	1.25	188758	1.78125	279776		1.32812	5267.91	1.39062	859.108	1.29688	1608.16	1.21875	1190.88	1.46875	4491.85		1.48438	1121.67	1.57812	774.581	1.57812	928.284	1.29688	891.197	1.71875	1118.65		2	670.314	1.96875	656.106	2.46875	631.251
1.45312	5.45846e+10	1.92188	3.56102e+08	1.35938	1.46704e+10	1.53125	2.34268e+09	1.8125	5.59498e+10		1.4375	283713	1.46875	171240	1.3125	216154	1.25	188665	1.78125	279752		1.32812	5252.91	1.39062	858.444	1.3125	1607.83	1.23438	1190.77	1.46875	4471.5		1.48438	1121.67	1.57812	774.488	1.57812	928.267	1.29688	891.197	1.71875	1118.65		2	670.28	1.96875	656.104	2.46875	631.248
1.45312	5.45492e+10	1.92188	3.55004e+08	1.35938	1.46527e+10	1.54688	2.34132e+09	1.8125	5.59498e+10		1.4375	283698	1.46875	171240	1.3125	216154	1.25	188665	1.78125	279459		1.32812	5252.91	1.39062	857.718	1.3125	1605.84	1.23438	1190.19	1.46875	4471.5		1.48438	1121.67	1.57812	774.448	1.57812	928.267	1.29688	891.197	1.71875	1118.48		2	670.241	1.96875	656.093	2.46875	631.242
1.45312	5.45397e+10	1.92188	3.53537e+08	1.35938	1.46506e+10	1.54688	2.3408e+09	1.8125	5.57838e+10		1.45312	283506	1.46875	171240	1.3125	216154	1.25	188665	1.78125	279459		1.32812	5249.99	1.39062	857.257	1.3125	1605.22	1.23438	1190.16	1.46875	4470.38		1.48438	1121.67	1.59375	774.411	1.57812	928.114	1.29688	891.197	1.71875	1118.33		2	670.241	1.96875	656.092	2.46875	631.219
1.45312	5.44905e+10	1.92188	3.52734e+08	1.35938	1.45897e+10	1.54688	2.33847e+09	1.8125	5.57838e+10		1.45312	283350	1.46875	171240	1.3125	216154	1.25	188665	1.78125	279459		1.32812	5249.53	1.40625	856.898	1.3125	1604.43	1.23438	1189.94	1.48438	4442.49		1.48438	1121.67	1.59375	774.33	1.59375	928.114	1.29688	891.197	1.71875	1118.33		2	670.167	1.96875	656.081	2.5	631.199
1.46875	5.44149e+10	1.9375	3.51653e+08	1.35938	1.4577e+10	1.54688	2.33505e+09	1.8125	5.57024e+10		1.45312	283350	1.48438	171240	1.3125	216154	1.25	188665	1.78125	279021		1.32812	5246.63	1.40625	856.59	1.3125	1602.28	1.23438	1189.52	1.48438	4437.24		1.48438	1121.67	1.59375	774.291	1.59375	928.114	1.29688	891.197	1.71875	1118.33		2.01562	670.167	1.96875	656.078	2.5	631.173
1.46875	5.43632e+10	1.9375	3.50416e+08	1.35938	1.45751e+10	1.54688	2.33355e+09	1.8125	5.56772e+10		1.45312	283278	1.48438	171240	1.32812	216137	1.26562	188665	1.78125	279021		1.34375	5240.95	1.40625	856.399	1.3125	1602.04	1.23438	1189.4	1.48438	4424.88		1.48438	1121.59	1.59375	774.273	1.59375	927.844	1.29688	891.197	1.71875	1118.33		2.01562	670.097	1.98438	656.077	2.5	631.156
1.46875	5.43426e+10	1.9375	3.49372e+08	1.375	1.4574e+10	1.54688	2.33089e+09	1.8125	5.56771e+10		1.45312	283278	1.48438	171240	1.32812	216137	1.26562	188665	1.79688	279021		1.34375	5228.47	1.40625	856.144	1.3125	1600.2	1.23438	1189.08	1.48438	4418.98		1.48438	1121.59	1.59375	774.257	1.59375	927.844	1.3125	891.197	1.71875	1118.33		2.01562	670.097	1.98438	656.077	2.5	631.12
1.46875	5.43426e+10	1.9375	3.48532e+08	1.375	1.45723e+10	1.54688	2.32555e+09	1.8125	5.5572e+10		1.45312	283278	1.48438	171082	1.32812	216137	1.26562	188665	1.79688	278920		1.34375	5227.9	1.40625	855.906	1.3125	1598.35	1.23438	1188.93	1.48438	4414.71		1.48438	1121.59	1.59375	774.218	1.59375	927.844	1.3125	891.106	1.73438	1118.18		2.01562	670.091	1.98438	656.071	2.5	631.087
1.46875	5.42399e+10	1.9375	3.4733e+08	1.375	1.45708e+10	1.54688	2.32521e+09	1.8125	5.5572e+10		1.45312	283222	1.48438	171082	1.32812	216137	1.26562	188665	1.79688	278920		1.34375	5208.17	1.40625	855.679	1.3125	1598.31	1.23438	1188.73	1.48438	4410.01		1.5	1121.45	1.59375	774.216	1.59375	927.844	1.3125	890.759	1.73438	1118.03		2.01562	670.025	1.98438	656.052	2.51562	631.085
1.46875	5.41751e+10	1.9375	3.46284e+08	1.375	1.45548e+10	1.54688	2.3234e+09	1.82812	5.55388e+10		1.45312	283222	1.48438	171082	1.32812	216137	1.26562	188665	1.79688	278394		1.34375	5204.16	1.40625	855.395	1.3125	1598.29	1.23438	1188.25	1.48438	4407.68		1.5	1121.44	1.59375	774.199	1.59375	927.844	1.3125	890.759	1.73438	1118.03		2.03125	669.988	1.98438	656.042	2.51562	631.085
1.46875	5.41504e+10	1.9375	3.44983e+08	1.375	1.45447e+10	1.54688	2.31999e+09	1.82812	5.55388e+10		1.45312	283222	1.48438	171082	1.32812	216137	1.26562	188665	1.79688	278394		1.34375	5202.58	1.40625	855.081	1.32812	1598.28	1.25	1188.11	1.48438	4407.68		1.5	1121.44	1.60938	774.157	1.59375	927.844	1.3125	890.458	1.73438	1118.03		2.03125	669.988	1.98438	656.036	2.51562	631.069
1.46875	5.40193e+10	1.9375	3.43782e+08	1.375	1.45217e+10	1.54688	2.31782e+09	1.82812	5.54467e+10		1.46875	283222	1.48438	171082	1.32812	216137	1.26562	188665	1.79688	278394		1.34375	5197.29	1.40625	854.85	1.32812	1598.26	1.25	1187.98	1.48438	4407.49		1.5	1121.44	1.60938	774.032	1.60938	927.779	1.3125	890.458	1.73438	1117.66		2.03125	669.988	1.98438	656.033	2.51562	631.069
1.46875	5.39887e+10	1.9375	3.42801e+08	1.375	1.45137e+10	1.54688	2.30958e+09	1.82812	5.53665e+10		1.46875	283222	1.5	171082	1.32812	216137	1.26562	188665	1.79688	278374		1.34375	5187.98	1.42188	854.475	1.32812	1597.95	1.25	1186.73	1.5	4398.98		1.5	1121.04	1.60938	773.98	1.60938	927.779	1.3125	890.447	1.73438	1117.65		2.03125	669.952	2	656.029	2.51562	631.06
1.48438	5.39887e+10	1.9375	3.42058e+08	1.375	1.45104e+10	1.5625	2.30726e+09	1.82812	5.53152e+10		1.46875	282987	1.5	171082	1.32812	216137	1.26562	188665	1.79688	278358		1.34375	5179.35	1.42188	854.223	1.32812	1597.95	1.25	1186.02	1.5	4390.56		1.5	1121.04	1.60938	773.932	1.60938	927.779	1.3125	890.442	1.73438	1117.38		2.03125	669.947	2	656.027	2.53125	631.06
1.48438	5.39681e+10	1.95312	3.4137e+08	1.375	1.45101e+10	1.5625	2.30383e+09	1.82812	5.52045e+10		1.46875	282987	1.5	171082	1.32812	215924	1.26562	188665	1.8125	278151		1.35938	5169.65	1.42188	854.14	1.32812	1597.52	1.25	1185.94	1.5	4390.56		1.5	1121.02	1.60938	773.875	1.60938	927.779	1.3125	890.417	1.73438	1117.38		2.03125	669.947	2	656.027	2.53125	631.06
1.48438	5.39234e+10	1.95312	3.40605e+08	1.375	1.45094e+10	1.5625	2.30354e+09	1.82812	5.51817e+10		1.46875	282987	1.5	171082	1.34375	215924	1.26562	188665	1.8125	278151		1.35938	5163.65	1.42188	853.949	1.32812	1597.52	1.25	1185.67	1.5	4389.83		1.5	1121.02	1.60938	773.771	1.60938	927.779	1.3125	890.365	1.76562	1116.55		2.04688	669.923	2	656.022	2.53125	631.06
1.48438	5.38869e+10	1.95312	3.39903e+08	1.375	1.45093e+10	1.5625	2.30282e+09	1.82812	5.51753e+10		1.46875	282987	1.5	171082	1.34375	215924	1.26562	188665	1.8125	277744		1.35938	5156.34	1.42188	853.683	1.32812	1597.41	1.25	1185.58	1.5	4387.19		1.5	1120.82	1.60938	773.699	1.60938	927.779	1.3125	890.214	1.76562	1116.55		2.04688	669.895	2	656.015	2.53125	631.06
1.48438	5.37975e+10	1.95312	3.38699e+08	1.39062	1.42904e+10	1.5625	2.30101e+09	1.84375	5.51562e+10		1.46875	282916	1.5	171069	1.34375	214186	1.28125	188665	1.8125	277181		1.35938	5154.4	1.42188	853.303	1.32812	1580.75	1.25	1185.26	1.5	4386.83		1.51562	1120.47	1.60938	773.662	1.60938	925.857	1.32812	890.195	1.76562	1116.55		2.04688	669.826	2	656.008	2.54688	630.673
1.48438	5.37975e+10	1.95312	3.37686e+08	1.39062	1.41775e+10	1.5625	2.29947e+09	1.84375	5.51562e+10		1.46875	282916	1.5	171069	1.34375	214186	1.28125	188665	1.8125	277181		1.35938	5151.73	1.42188	853.06	1.32812	1574.74	1.25	1185.17	1.5	4386.83		1.51562	1120.42	1.625	773.614	1.60938	925.467	1.32812	890.093	1.76562	1116.55		2.04688	669.825	2	655.995	2.54688	630.543
1.48438	5.37952e+10	1.95312	3.37158e+08	1.39062	1.4138e+10	1.5625	2.29941e+09	1.84375	5.51516e+10		1.46875	282910	1.5	171069	1.34375	214186	1.28125	188665	1.8125	277135		1.35938	5144.29	1.42188	852.784	1.32812	1566.9	1.26562	1184.98	1.5	4386.83		1.51562	1120.42	1.625	773.555	1.625	925.467	1.32812	889.999	1.76562	1116.4		2.04688	669.8	2.01562	655.995	2.54688	630.507
1.48438	5.37952e+10	1.95312	3.36397e+08	1.39062	1.41276e+10	1.5625	2.29702e+09	1.84375	5.51027e+10		1.46875	282910	1.5	171069	1.34375	214186	1.28125	188665	1.8125	276409		1.35938	5136.41	1.42188	852.608	1.34375	1561.95	1.26562	1184.67	1.5	4381.69		1.51562	1120.2	1.625	773.468	1.625	925.467	1.32812	889.999	1.76562	1116.4		2.0625	669.757	2.01562	655.993	2.5625	630.502
1.48438	5.37885e+10	1.95312	3.35533e+08	1.39062	1.40831e+10	1.5625	2.29523e+09	1.84375	5.51027e+10		1.46875	282910	1.51562	170799	1.34375	214186	1.28125	188664	1.82812	276409		1.35938	5135.78	1.42188	852.211	1.34375	1559.56	1.26562	1184.27	1.5	4372.07		1.51562	1120.2	1.625	773.426	1.625	925.467	1.32812	889.999	1.76562	1116.3		2.0625	669.755	2.01562	655.992	2.5625	630.439
1.5	5.37636e+10	1.96875	3.34312e+08	1.39062	1.40709e+10	1.5625	2.29481e+09	1.84375	5.50483e+10		1.5	282910	1.51562	170799	1.34375	214186	1.28125	188664	1.82812	276409		1.35938	5133.91	1.4375	851.848	1.34375	1558.33	1.26562	1183.74	1.51562	4372.07		1.51562	1119.86	1.625	773.373	1.625	925.467	1.32812	889.987	1.76562	1116.3		2.0625	669.755	2.01562	655.98	2.57812	630.439
1.5	5.37403e+10	1.96875	3.33597e+08	1.39062	1.40658e+10	1.5625	2.29254e+09	1.84375	5.49685e+10		1.5	282542	1.51562	170799	1.34375	214186	1.28125	188664	1.82812	276343		1.35938	5127.59	1.4375	851.465	1.34375	1558.25	1.26562	1183.49	1.51562	4364.35		1.51562	1119.83	1.625	773.306	1.625	925.467	1.32812	889.987	1.78125	1116.3		2.0625	669.724	2.01562	655.953	2.57812	630.439
1.5	5.37403e+10	1.96875	3.32568e+08	1.39062	1.40632e+10	1.5625	2.29252e+09	1.84375	5.48461e+10		1.5	282518	1.51562	170799	1.34375	214186	1.28125	188664	1.82812	276226		1.375	5127.5	1.4375	851.246	1.34375	1557.22	1.26562	1183.18	1.51562	4364.35		1.51562	1119.83	1.625	773.192	1.625	925.467	1.32812	889.974	1.78125	1116.3		2.0625	669.6	2.01562	655.945	2.57812	630.439
1.5	5.37257e+10	1.96875	3.31182e+08	1.40625	1.40597e+10	1.5625	2.28831e+09	1.84375	5.48167e+10		1.5	282288	1.51562	170767	1.35938	214186	1.28125	188664	1.82812	275324		1.375	5115.72	1.4375	850.992	1.34375	1556.81	1.26562	1183.17	1.51562	4358.57		1.51562	1119.82	1.625	773.128	1.625	925.368	1.32812	889.974	1.78125	1116.23		2.0625	669.553	2.03125	655.937	2.57812	630.439
1.5	5.37195e+10	1.96875	3.30658e+08	1.40625	1.40586e+10	1.57812	2.2857e+09	1.85938	5.47992e+10		1.5	282084	1.51562	170767	1.35938	214186	1.28125	188664	1.82812	275324		1.375	5111.53	1.4375	850.776	1.34375	1556.17	1.26562	1183.02	1.51562	4354.8		1.53125	1119.82	1.625	773.058	1.625	925.368	1.32812	889.974	1.78125	1116.23		2.07812	669.52	2.03125	655.909	2.57812	630.412
1.5	5.36503e+10	1.96875	3.29362e+08	1.40625	1.40504e+10	1.57812	2.28376e+09	1.85938	5.47953e+10		1.5	282045	1.51562	170767	1.35938	214186	1.28125	188664	1.82812	275241		1.375	5103.08	1.4375	850.638	1.34375	1556.04	1.26562	1183	1.51562	4354.33		1.53125	1119.82	1.64062	773.019	1.64062	925.368	1.34375	889.974	1.78125	1115.46		2.07812	669.504	2.03125	655.909	2.57812	630.412
1.5	5.36503e+10	1.96875	3.28609e+08	1.40625	1.40504e+10	1.57812	2.28073e+09	1.85938	5.47953e+10		1.5	281968	1.51562	170761	1.35938	214186	1.28125	188502	1.82812	275037		1.375	5100.89	1.4375	850.333	1.34375	1554.93	1.26562	1182.95	1.51562	4350.87		1.53125	1119.82	1.64062	772.95	1.64062	925.329	1.34375	889.974	1.78125	1115.43		2.07812	669.504	2.03125	655.909	2.59375	630.412
1.5	5.35962e+10	1.96875	3.26933e+08	1.40625	1.40499e+10	1.57812	2.27275e+09	1.85938	5.4781e+10		1.5	281712	1.51562	170761	1.35938	214104	1.29688	188502	1.84375	274820		1.375	5094.63	1.4375	850.06	1.34375	1554.87	1.28125	1182.95	1.51562	4350.18		1.53125	1119.82	1.64062	772.836	1.64062	925.308	1.34375	889.974	1.78125	1115.08		2.07812	669.461	2.03125	655.909	2.59375	630.412
1.5	5.35811e+10	1.96875	3.25948e+08	1.40625	1.40456e+10	1.57812	2.27227e+09	1.85938	5.4781e+10		1.5	281712	1.53125	170761	1.35938	214104	1.29688	188502	1.84375	274686		1.375	5084.94	1.4375	849.782	1.35938	1554.83	1.28125	1182.92	1.53125	4350.18		1.53125	1119.73	1.64062	772.835	1.64062	925.308	1.34375	889.943	1.78125	1115.02		2.07812	669.453	2.03125	655.908	2.59375	630.412
1.51562	5.35454e+10	1.98438	3.25353e+08	1.40625	1.40401e+10	1.57812	2.27042e+09	1.85938	5.4765e+10		1.51562	281653	1.53125	170761	1.35938	214104	1.29688	188502	1.84375	274613		1.375	5083.33	1.45312	849.498	1.35938	1554.3	1.28125	1182.37	1.53125	4346.66		1.53125	1119.73	1.64062	772.745	1.64062	925.308	1.34375	889.939	1.79688	1115.02		2.09375	669.453	2.03125	655.905	2.59375	630.403
1.51562	5.35166e+10	1.98438	3.24563e+08	1.40625	1.40401e+10	1.57812	2.26902e+09	1.85938	5.47106e+10		1.51562	281653	1.53125	170761	1.35938	214104	1.29688	188502	1.84375	274432		1.375	5075.97	1.45312	849.183	1.35938	1553.24	1.28125	1181.86	1.53125	4346.66		1.53125	1119.73	1.64062	772.674	1.64062	925.308	1.34375	889.916	1.79688	1115		2.09375	669.359	2.04688	655.901	2.59375	630.396
1.51562	5.34365e+10	1.98438	3.24149e+08	1.40625	1.40401e+10	1.57812	2.26825e+09	1.85938	5.45874e+10		1.51562	281241	1.53125	170761	1.35938	214104	1.29688	188502	1.84375	274432		1.375	5069.91	1.45312	848.872	1.35938	1552.89	1.28125	1181.26	1.53125	4346.66		1.53125	1119.59	1.64062	772.652	1.64062	925.308	1.34375	889.791	1.79688	1115		2.09375	669.322	2.04688	655.894	2.60938	630.385
1.51562	5.34158e+10	1.98438	3.22523e+08	1.40625	1.40398e+10	1.57812	2.26487e+09	1.85938	5.45646e+10		1.51562	281241	1.53125	170761	1.35938	214104	1.29688	188502	1.85938	274219		1.39062	5067.83	1.45312	848.533	1.35938	1552.23	1.28125	1180.83	1.53125	4343.15		1.54688	1119.59	1.64062	772.509	1.64062	925.308	1.34375	889.714	1.79688	1115		2.09375	669.281	2.04688	655.888	2.60938	630.385
1.51562	5.34052e+10	1.98438	3.21045e+08	1.40625	1.40398e+10	1.57812	2.26319e+09	1.875	5.44904e+10		1.51562	280800	1.53125	170761	1.375	214104	1.29688	188502	1.85938	274089		1.39062	5065.57	1.45312	848.249	1.35938	1550.25	1.28125	1180.72	1.53125	4342.4		1.54688	1119.59	1.65625	772.454	1.65625	925.075	1.34375	889.711	1.79688	1115		2.10938	669.259	2.04688	655.888	2.60938	630.385
1.51562	5.33545e+10	1.98438	3.20011e+08	1.42188	1.40395e+10	1.59375	2.25903e+09	1.875	5.4391e+10		1.51562	280729	1.53125	170761	1.375	214104	1.29688	188502	1.85938	273687		1.39062	5063.96	1.45312	847.992	1.35938	1550.02	1.28125	1180.47	1.53125	4337.61		1.54688	1119.59	1.65625	772.337	1.65625	925.075	1.34375	889.708	1.79688	1114.6		2.10938	669.259	2.04688	655.881	2.60938	630.385
1.51562	5.33403e+10	1.98438	3.18423e+08	1.42188	1.40395e+10	1.59375	2.25805e+09	1.875	5.4391e+10		1.51562	280729	1.53125	170761	1.375	214104	1.29688	188502	1.85938	273545		1.39062	5062.7	1.45312	847.757	1.35938	1550.02	1.28125	1180.02	1.53125	4337.61		1.54688	1119.46	1.65625	772.263	1.65625	925.075	1.35938	889.604	1.79688	1114.6		2.10938	669.22	2.04688	655.874	2.60938	630.385
1.51562	5.33058e+10	1.98438	3.17848e+08	1.42188	1.39146e+10	1.59375	2.25805e+09	1.875	5.43629e+10		1.51562	280461	1.53125	170761	1.375	213664	1.29688	188485	1.85938	273403		1.39062	5059.72	1.45312	847.49	1.35938	1543.1	1.29688	1179.94	1.53125	4332.47		1.54688	1119.46	1.65625	772.218	1.65625	923.838	1.35938	889.5	1.79688	1114.47		2.10938	669.22	2.04688	655.864	2.625	630.111
1.51562	5.32495e+10	1.98438	3.17237e+08	1.42188	1.38579e+10	1.59375	2.25429e+09	1.875	5.43462e+10		1.51562	280461	1.53125	170761	1.375	213664	1.29688	188485	1.85938	273211		1.39062	5053.36	1.45312	847.157	1.35938	1541.13	1.29688	1179.94	1.53125	4322.55		1.54688	1119.46	1.65625	772.17	1.65625	923.244	1.35938	889.352	1.79688	1114.04		2.10938	669.188	2.0625	655.861	2.625	630
1.51562	5.31517e+10	2	3.16035e+08	1.42188	1.38244e+10	1.59375	2.25039e+09	1.875	5.43242e+10		1.51562	280461	1.54688	170761	1.375	213664	1.29688	188485	1.85938	272823		1.39062	5039.13	1.46875	846.628	1.375	1538.25	1.29688	1179.93	1.54688	4322.55		1.54688	1119.19	1.65625	772.069	1.65625	923.059	1.35938	889.256	1.8125	1114		2.125	669.158	2.0625	655.832	2.625	629.966
1.53125	5.31202e+10	2	3.14705e+08	1.42188	1.38104e+10	1.59375	2.24755e+09	1.875	5.42791e+10		1.51562	280461	1.54688	170761	1.375	213664	1.3125	188485	1.85938	272752		1.39062	5035.54	1.46875	846.145	1.375	1535.98	1.29688	1179.19	1.54688	4322.55		1.54688	1118.65	1.65625	771.911	1.65625	923.059	1.35938	889.201	1.8125	1114		2.125	669.083	2.0625	655.826	2.625	629.908
1.53125	5.30961e+10	2	3.13394e+08	1.42188	1.37894e+10	1.59375	2.24642e+09	1.875	5.42553e+10		1.53125	280461	1.54688	170761	1.375	213664	1.3125	188485	1.875	272186		1.39062	5033.85	1.46875	845.803	1.375	1534.5	1.29688	1178.96	1.54688	4320.76		1.54688	1118.65	1.65625	771.73	1.65625	923.059	1.35938	889.201	1.8125	1113.67		2.125	669.069	2.0625	655.825	2.625	629.882
1.53125	5.2949e+10	2	3.12284e+08	1.42188	1.37776e+10	1.59375	2.2457e+09	1.875	5.42087e+10		1.53125	280461	1.54688	170761	1.375	213664	1.3125	188485	1.875	272186		1.40625	5028.12	1.46875	845.421	1.375	1532.89	1.29688	1178.61	1.54688	4314.83		1.5625	1117.97	1.67188	771.688	1.65625	922.861	1.35938	889.201	1.8125	1113.63		2.125	669.058	2.0625	655.824	2.64062	629.881
1.53125	5.29256e+10	2	3.111e+08	1.42188	1.37612e+10	1.59375	2.24443e+09	1.89062	5.4187e+10		1.53125	279411	1.54688	170761	1.375	213664	1.3125	188485	1.875	271992		1.40625	5028.12	1.46875	845.129	1.375	1531.99	1.29688	1178.44	1.54688	4311.25		1.5625	1117.85	1.67188	771.66	1.67188	922.861	1.35938	889.131	1.8125	1113.57		2.125	669.058	2.0625	655.814	2.64062	629.876
1.53125	5.28581e+10	2	3.09596e+08	1.42188	1.37541e+10	1.59375	2.24416e+09	1.89062	5.41516e+10		1.53125	279296	1.54688	170761	1.39062	213664	1.3125	188454	1.875	271306		1.40625	5028.12	1.46875	844.704	1.375	1531.49	1.29688	1177.63	1.54688	4311.25		1.5625	1117.72	1.67188	771.642	1.67188	922.861	1.35938	889.084	1.8125	1113.57		2.14062	669.023	2.0625	655.813	2.64062	629.875
1.53125	5.28249e+10	2	3.08943e+08	1.4375	1.37477e+10	1.59375	2.24305e+09	1.89062	5.41425e+10		1.53125	279296	1.54688	170761	1.39062	213664	1.3125	188454	1.875	271306		1.40625	5022.3	1.46875	844.511	1.375	1530.17	1.29688	1177.04	1.54688	4303.7		1.5625	1117.72	1.67188	771.613	1.67188	922.861	1.35938	889.084	1.8125	1113.2		2.14062	668.989	2.07812	655.812	2.64062	629.875
1.53125	5.27627e+10	2	3.07339e+08	1.4375	1.37413e+10	1.59375	2.24225e+09	1.89062	5.41319e+10		1.53125	279296	1.54688	170761	1.39062	213430	1.3125	188454	1.875	271306		1.40625	5019.44	1.46875	844.049	1.375	1529.67	1.29688	1176.57	1.54688	4303.35		1.5625	1117.44	1.67188	771.509	1.67188	922.7	1.375	888.828	1.8125	1113.2		2.14062	668.989	2.07812	655.804	2.64062	629.863
1.53125	5.27175e+10	2	3.06603e+08	1.4375	1.37371e+10	1.60938	2.24104e+09	1.89062	5.41238e+10		1.53125	279187	1.54688	170761	1.39062	213430	1.3125	188454	1.875	270685		1.40625	5018.53	1.46875	843.768	1.375	1529.47	1.3125	1175.85	1.5625	4300.16		1.5625	1117.1	1.67188	771.453	1.67188	922.7	1.375	888.723	1.82812	1113.14		2.14062	668.987	2.07812	655.804	2.65625	629.848
1.53125	5.26494e+10	2	3.06028e+08	1.4375	1.37329e+10	1.60938	2.24053e+09	1.89062	5.40866e+10		1.53125	279187	1.5625	170761	1.39062	213430	1.3125	188454	1.875	270538		1.40625	5013.73	1.46875	843.501	1.375	1527.98	1.3125	1175.19	1.5625	4300.16		1.5625	1117.02	1.67188	771.427	1.67188	922.7	1.375	888.707	1.82812	1113.13		2.14062	668.958	2.07812	655.803	2.65625	629.846
1.54688	5.26221e+10	2.01562	3.04992e+08	1.4375	1.37329e+10	1.60938	2.23993e+09	1.89062	5.40719e+10		1.53125	278776	1.5625	170761	1.39062	213430	1.3125	188454	1.89062	270538		1.40625	5001.24	1.48438	843.23	1.39062	1526.3	1.3125	1174.55	1.5625	4298.59		1.5625	1116.77	1.67188	771.409	1.67188	922.7	1.375	888.707	1.82812	1113.13		2.15625	668.958	2.07812	655.798	2.65625	629.846
1.54688	5.2619e+10	2.01562	3.03954e+08	1.4375	1.37321e+10	1.60938	2.23757e+09	1.89062	5.40719e+10		1.53125	278672	1.5625	170761	1.39062	213430	1.3125	188454	1.89062	270447		1.40625	4992.53	1.48438	842.781	1.39062	1523.25	1.3125	1173.56	1.5625	4298.59		1.5625	1116.77	1.6875	771.349	1.67188	922.7	1.375	888.529	1.82812	1113.04		2.15625	668.837	2.07812	655.79	2.65625	629.846
1.54688	5.25678e+10	2.01562	3.03274e+08	1.4375	1.37281e+10	1.60938	2.23699e+09	1.89062	5.39634e+10		1.54688	278672	1.5625	170761	1.39062	213430	1.32812	188454	1.89062	270432		1.40625	4992.01	1.48438	842.419	1.39062	1522.3	1.3125	1172.65	1.5625	4294.06		1.57812	1116.77	1.6875	771.264	1.6875	922.7	1.375	888.401	1.82812	1113.04		2.15625	668.812	2.09375	655.79	2.65625	629.846
1.54688	5.25663e+10	2.01562	3.02363e+08	1.4375	1.37252e+10	1.60938	2.23514e+09	1.90625	5.39634e+10		1.54688	278312	1.5625	170761	1.39062	213430	1.32812	188454	1.89062	270369		1.42188	4986.88	1.48438	841.827	1.39062	1521.1	1.3125	1171.97	1.5625	4280.74		1.57812	1116.77	1.6875	771.213	1.6875	922.7	1.375	888.356	1.82812	1112.61		2.15625	668.764	2.09375	655.79	2.67188	629.846
1.54688	5.24869e+10	2.01562	3.01036e+08	1.4375	1.37147e+10	1.60938	2.22823e+09	1.90625	5.39634e+10		1.54688	277702	1.5625	170761	1.39062	213430	1.32812	188454	1.89062	270050		1.42188	4980.19	1.48438	841.568	1.39062	1520.64	1.3125	1171.44	1.5625	4269.36		1.57812	1116.59	1.6875	771.151	1.6875	922.7	1.375	888.303	1.82812	1112.56		2.15625	668.731	2.09375	655.787	2.67188	629.816
1.54688	5.24611e+10	2.01562	3.0038e+08	1.45312	1.37066e+10	1.60938	2.22775e+09	1.90625	5.39634e+10		1.54688	277695	1.5625	170761	1.40625	213430	1.32812	188454	1.89062	270050		1.42188	4978.2	1.48438	841.291	1.39062	1520.05	1.3125	1170.81	1.5625	4256.53		1.57812	1116.43	1.6875	771.132	1.6875	922.7	1.375	888.262	1.82812	1112.55		2.15625	668.723	2.09375	655.787	2.67188	629.811
1.54688	5.24404e+10	2.01562	2.9932e+08	1.45312	1.37023e+10	1.60938	2.22737e+09	1.90625	5.39429e+10		1.54688	277555	1.5625	170575	1.40625	213430	1.32812	188454	1.89062	270015		1.42188	4976.02	1.48438	841.044	1.39062	1520.05	1.3125	1170.49	1.5625	4253.21		1.57812	1116.39	1.6875	771.1	1.6875	922.7	1.375	888.154	1.84375	1112.55		2.17188	668.723	2.09375	655.786	2.67188	629.811
1.54688	5.24067e+10	2.01562	2.98611e+08	1.45312	1.37023e+10	1.60938	2.22516e+09	1.90625	5.39429e+10		1.54688	277292	1.5625	170575	1.40625	213430	1.32812	188454	1.89062	270015		1.42188	4976.02	1.48438	840.979	1.39062	1518.29	1.3125	1169.71	1.57812	4253.21		1.57812	1116.39	1.6875	771.082	1.6875	922.7	1.375	887.994	1.84375	1112.2		2.17188	668.723	2.09375	655.78	2.67188	629.809
1.54688	5.23566e+10	2.01562	2.97912e+08	1.45312	1.37023e+10	1.60938	2.22384e+09	1.90625	5.38827e+10		1.54688	277292	1.57812	170487	1.40625	213430	1.32812	188454	1.90625	269429		1.42188	4976.02	1.5	840.738	1.39062	1518.29	1.3125	1168.56	1.57812	4250.46		1.57812	1116.39	1.6875	771.013	1.6875	922.7	1.39062	887.927	1.84375	1112.2		2.17188	668.702	2.09375	655.78	2.67188	629.809
1.54688	5.23566e+10	2.03125	2.96737e+08	1.45312	1.34501e+10	1.60938	2.22171e+09	1.90625	5.38827e+10		1.54688	277292	1.57812	170487	1.40625	212048	1.32812	188454	1.90625	268959		1.42188	4974.66	1.5	840.463	1.39062	1510.72	1.32812	1168.35	1.57812	4247.92		1.57812	1115.94	1.6875	770.962	1.70312	921.525	1.39062	887.607	1.84375	1112.02		2.17188	668.702	2.10938	655.78	2.6875	629.623
1.5625	5.22627e+10	2.03125	2.96442e+08	1.45312	1.33794e+10	1.60938	2.22019e+09	1.90625	5.37953e+10		1.54688	277176	1.57812	170487	1.40625	212048	1.32812	188454	1.90625	268788		1.42188	4973.67	1.5	840.095	1.40625	1507.01	1.32812	1168.25	1.57812	4245.54		1.57812	1115.94	1.70312	770.949	1.70312	921.522	1.39062	887.602	1.84375	1111.94		2.17188	668.627	2.10938	655.771	2.6875	629.525
1.5625	5.22361e+10	2.03125	2.95795e+08	1.45312	1.33456e+10	1.625	2.21743e+09	1.90625	5.37953e+10		1.54688	277054	1.57812	170487	1.40625	212048	1.32812	188454	1.90625	268639		1.42188	4965.49	1.5	839.976	1.40625	1504.37	1.32812	1168.25	1.57812	4245.54		1.59375	1115.94	1.70312	770.926	1.70312	921.522	1.39062	887.565	1.84375	1111.94		2.17188	668.583	2.10938	655.764	2.6875	629.444
1.5625	5.22361e+10	2.03125	2.94636e+08	1.45312	1.33352e+10	1.625	2.2143e+09	1.92188	5.37813e+10		1.5625	276973	1.57812	170487	1.40625	212048	1.32812	188454	1.90625	268373		1.42188	4954.15	1.5	839.709	1.40625	1502.99	1.32812	1167.88	1.57812	4242.46		1.59375	1115.94	1.70312	770.885	1.70312	921.522	1.39062	887.565	1.84375	1111.94		2.17188	668.583	2.10938	655.76	2.6875	629.433
1.5625	5.21893e+10	2.03125	2.93783e+08	1.45312	1.33194e+10	1.625	2.21232e+09	1.92188	5.36708e+10		1.5625	276917	1.57812	170487	1.40625	212048	1.32812	188454	1.90625	268373		1.4375	4954.15	1.5	839.503	1.40625	1502.42	1.32812	1167.45	1.57812	4233.89		1.59375	1115.94	1.70312	770.854	1.70312	921.514	1.39062	887.556	1.84375	1111.94		2.1875	668.583	2.10938	655.758	2.6875	629.386
1.5625	5.21893e+10	2.03125	2.92617e+08	1.45312	1.33057e+10	1.625	2.21041e+09	1.92188	5.36702e+10		1.5625	276917	1.57812	170487	1.42188	212048	1.34375	188454	1.90625	268236		1.4375	4947.99	1.5	839.153	1.40625	1502.42	1.32812	1166.45	1.57812	4233.83		1.59375	1115.94	1.70312	770.827	1.70312	921.514	1.39062	887.546	1.84375	1111.77		2.1875	668.583	2.10938	655.756	2.70312	629.367
1.5625	5.19783e+10	2.03125	2.91942e+08	1.45312	1.32965e+10	1.625	2.20601e+09	1.92188	5.36702e+10		1.5625	276028	1.57812	170487	1.42188	212048	1.34375	188454	1.92188	268208		1.4375	4947.36	1.5	838.806	1.40625	1501.16	1.32812	1166.09	1.57812	4227.64		1.59375	1115.47	1.70312	770.79	1.70312	920.971	1.39062	887.546	1.85938	1111.77		2.1875	668.581	2.10938	655.744	2.70312	629.339
1.5625	5.17897e+10	2.03125	2.91385e+08	1.46875	1.32871e+10	1.625	2.2031e+09	1.92188	5.3591e+10		1.5625	276028	1.57812	170487	1.42188	212048	1.34375	188454	1.92188	268208		1.4375	4936.46	1.5	838.436	1.40625	1500.61	1.32812	1165.74	1.59375	4224.39		1.59375	1114.83	1.70312	770.742	1.71875	920.971	1.39062	887.451	1.85938	1111.62		2.1875	668.549	2.125	655.743	2.70312	629.339
1.5625	5.17289e+10	2.03125	2.90509e+08	1.46875	1.32736e+10	1.625	2.19927e+09	1.92188	5.35801e+10		1.5625	276028	1.59375	170487	1.42188	212048	1.34375	188454	1.92188	267748		1.4375	4922.34	1.5	838.236	1.40625	1500.25	1.32812	1165.48	1.59375	4223.75		1.59375	1114.83	1.71875	770.67	1.71875	920.646	1.40625	887.451	1.85938	1111.51		2.1875	668.526	2.125	655.738	2.70312	629.326
1.5625	5.17162e+10	2.03125	2.89805e+08	1.46875	1.32684e+10	1.625	2.1974e+09	1.92188	5.35801e+10		1.5625	276028	1.59375	170487	1.42188	212048	1.34375	188454	1.92188	267745		1.4375	4921.27	1.51562	838.146	1.40625	1496.63	1.32812	1164.29	1.59375	4223.74		1.59375	1114.77	1.71875	770.62	1.71875	920.646	1.40625	887.451	1.85938	1111.51		2.1875	668.526	2.125	655.736	2.70312	629.326
1.5625	5.16645e+10	2.04688	2.88795e+08	1.46875	1.32624e+10	1.625	2.19581e+09	1.92188	5.35364e+10		1.5625	276028	1.59375	170487	1.42188	212048	1.34375	188454	1.92188	267198		1.4375	4909.76	1.51562	837.945	1.40625	1492.48	1.32812	1163.93	1.59375	4210.39		1.59375	1114.4	1.71875	770.548	1.71875	920.456	1.40625	887.451	1.85938	1111.37		2.20312	668.487	2.125	655.735	2.71875	629.32
1.57812	5.16355e+10	2.04688	2.88017e+08	1.46875	1.32605e+10	1.625	2.1932e+09	1.9375	5.35156e+10		1.5625	275716	1.59375	170487	1.42188	212048	1.34375	188454	1.9375	267198		1.4375	4906.73	1.51562	837.78	1.42188	1491.13	1.34375	1163.8	1.59375	4207.92		1.60938	1114.26	1.71875	770.478	1.71875	920.456	1.40625	887.451	1.85938	1111.37		2.20312	668.462	2.125	655.729	2.71875	629.32
1.57812	5.15728e+10	2.04688	2.87645e+08	1.46875	1.32605e+10	1.625	2.18575e+09	1.9375	5.34263e+10		1.5625	275676	1.59375	170487	1.42188	212048	1.34375	188454	1.9375	266839		1.4375	4897.04	1.51562	837.423	1.42188	1488.9	1.34375	1163.45	1.59375	4207.92		1.60938	1114.26	1.71875	770.454	1.73438	920.456	1.40625	887.185	1.85938	1111.17		2.20312	668.445	2.125	655.719	2.71875	629.32
1.57812	5.15494e+10	2.04688	2.87108e+08	1.46875	1.32478e+10	1.64062	2.18541e+09	1.9375	5.34015e+10		1.57812	275336	1.59375	170487	1.42188	212048	1.34375	188454	1.9375	266839		1.45312	4891.42	1.51562	837.119	1.42188	1488.72	1.34375	1163.26	1.59375	4204.32		1.60938	1114.26	1.71875	770.437	1.73438	920.456	1.40625	887.176	1.85938	1111.17		2.20312	668.431	2.125	655.719	2.71875	629.287
1.57812	5.15173e+10	2.04688	2.85931e+08	1.46875	1.32398e+10	1.64062	2.18368e+09	1.9375	5.33553e+10		1.57812	275336	1.59375	170487	1.42188	212048	1.34375	188422	1.9375	266839		1.45312	4884.01	1.51562	836.828	1.42188	1488.48	1.34375	1163.13	1.59375	4202.74		1.60938	1113.99	1.71875	770.415	1.73438	920.456	1.40625	887.172	1.875	1111.17		2.20312	668.43	2.14062	655.716	2.71875	629.287
1.57812	5.14548e+10	2.04688	2.84478e+08	1.46875	1.3232e+10	1.64062	2.17777e+09	1.9375	5.33118e+10		1.57812	274402	1.59375	170460	1.4375	212048	1.34375	188422	1.9375	266839		1.45312	4875.39	1.51562	836.56	1.42188	1488.29	1.34375	1163.07	1.59375	4191.19		1.60938	1113.99	1.71875	770.372	1.73438	920.456	1.40625	887.067	1.875	1110.96		2.20312	668.391	2.14062	655.715	2.71875	629.287
1.57812	5.14143e+10	2.04688	2.8371e+08	1.48438	1.32263e+10	1.64062	2.17515e+09	1.9375	5.32454e+10		1.57812	274402	1.60938	170460	1.4375	212048	1.35938	188422	1.95312	266839		1.45312	4872.25	1.51562	836.277	1.42188	1488.15	1.34375	1163.04	1.60938	4183.28		1.60938	1113.91	1.73438	770.262	1.73438	920.456	1.40625	886.982	1.875	1110.38		2.20312	668.391	2.14062	655.712	2.73438	629.271
1.57812	5.13784e+10	2.04688	2.82961e+08	1.48438	1.3223e+10	1.64062	2.15306e+09	1.9375	5.32161e+10		1.57812	274402	1.60938	170460	1.4375	212048	1.35938	188422	1.95312	266037		1.45312	4867.49	1.51562	836.024	1.42188	1487.69	1.34375	1157.38	1.60938	4173.05		1.60938	1113.9	1.73438	770.232	1.73438	920.456	1.40625	886.318	1.875	1110.38		2.21875	668.258	2.14062	655.712	2.73438	629.271
1.57812	5.13226e+10	2.04688	2.81845e+08	1.48438	1.32087e+10	1.64062	2.14351e+09	1.9375	5.32002e+10		1.57812	274291	1.60938	170460	1.4375	211837	1.35938	188422	1.95312	266015		1.45312	4863.01	1.53125	835.862	1.42188	1486.46	1.34375	1155.16	1.60938	4166.64		1.60938	1113.9	1.73438	770.164	1.73438	920.456	1.42188	885.801	1.875	1110.38		2.21875	668.258	2.14062	655.712	2.73438	629.271
1.57812	5.13111e+10	2.0625	2.81439e+08	1.48438	1.32063e+10	1.64062	2.12939e+09	1.9375	5.31628e+10		1.57812	274291	1.60938	170353	1.4375	211837	1.35938	188422	1.95312	266015		1.45312	4851.73	1.53125	835.589	1.42188	1486.24	1.34375	1153.9	1.60938	4166.13		1.625	1113.86	1.73438	770.061	1.73438	920.456	1.42188	885.613	1.875	1110.38		2.21875	668.238	2.14062	655.699	2.73438	629.271
1.59375	5.12288e+10	2.0625	2.81039e+08	1.48438	1.32063e+10	1.64062	2.12039e+09	1.95312	5.31306e+10		1.57812	274119	1.60938	170353	1.4375	211837	1.35938	188422	1.95312	266015		1.45312	4837.06	1.53125	835.432	1.42188	1486.15	1.34375	1152.23	1.60938	4166.13		1.625	1113.74	1.73438	770.018	1.73438	920.456	1.42188	884.942	1.875	1110.09		2.21875	668.238	2.15625	655.696	2.73438	629.27
1.59375	5.11786e+10	2.0625	2.80692e+08	1.48438	1.30183e+10	1.64062	2.11652e+09	1.95312	5.31191e+10		1.57812	273654	1.60938	170353	1.4375	210791	1.35938	188422	1.96875	266015		1.45312	4834.51	1.53125	835.058	1.4375	1479.57	1.35938	1151.05	1.60938	4165.38		1.625	1112.74	1.73438	769.937	1.75	919.113	1.42188	884.478	1.875	1110.09		2.21875	668.232	2.15625	655.688	2.75	629.063
1.59375	5.11474e+10	2.0625	2.79818e+08	1.48438	1.29676e+10	1.64062	2.11388e+09	1.95312	5.31191e+10		1.57812	273654	1.60938	170353	1.4375	210734	1.35938	188422	1.96875	265969		1.45312	4829.29	1.53125	834.527	1.4375	1475.89	1.35938	1150.74	1.60938	4153.85		1.625	1112.31	1.73438	769.911	1.75	918.782	1.42188	884.388	1.89062	1110.09		2.21875	668.206	2.15625	655.685	2.75	629.035
1.59375	5.11123e+10	2.0625	2.79135e+08	1.48438	1.29142e+10	1.64062	2.11051e+09	1.95312	5.31111e+10		1.59375	273576	1.60938	170353	1.4375	210734	1.35938	188422	1.96875	265605		1.46875	4821.89	1.53125	834.333	1.4375	1470.74	1.35938	1150.09	1.60938	4150.43		1.625	1112.31	1.73438	769.865	1.75	918.581	1.42188	884.341	1.89062	1109.86		2.21875	668.2	2.15625	655.68	2.75	629.019
1.59375	5.10722e+10	2.0625	2.78282e+08	1.48438	1.28832e+10	1.64062	2.10966e+09	1.95312	5.30411e+10		1.59375	273137	1.60938	170353	1.4375	210734	1.35938	188422	1.96875	265249		1.46875	4821.58	1.53125	834.114	1.4375	1468.76	1.35938	1149.48	1.60938	4147.97		1.625	1111.69	1.73438	769.823	1.75	918.581	1.42188	884.251	1.89062	1109.86		2.23438	668.128	2.15625	655.676	2.76562	629.019
1.59375	5.10378e+10	2.0625	2.77443e+08	1.48438	1.28729e+10	1.65625	2.10605e+09	1.95312	5.30342e+10		1.59375	272972	1.60938	170339	1.45312	210734	1.35938	188422	1.96875	265166		1.46875	4813.61	1.53125	833.812	1.4375	1464.92	1.35938	1149.21	1.625	4146.99		1.625	1111.32	1.75	769.807	1.75	918.581	1.42188	884.216	1.89062	1109.86		2.23438	668.115	2.15625	655.667	2.76562	629
1.59375	5.10027e+10	2.0625	2.7665e+08	1.5	1.28477e+10	1.65625	2.10524e+09	1.95312	5.30342e+10		1.59375	272901	1.625	170339	1.45312	210734	1.35938	188422	1.98438	265151		1.46875	4809.41	1.53125	833.307	1.4375	1464.17	1.35938	1149.16	1.625	4145.21		1.625	1111.3	1.75	769.704	1.75	918.457	1.42188	884.037	1.89062	1109.73		2.23438	668.081	2.15625	655.666	2.76562	628.994
1.59375	5.09546e+10	2.07812	2.76107e+08	1.5	1.2834e+10	1.65625	2.10477e+09	1.95312	5.30342e+10		1.59375	272901	1.625	170339	1.45312	210734	1.375	188422	1.98438	265151		1.46875	4803.94	1.54688	833.053	1.4375	1464.15	1.35938	1148.9	1.625	4139.11		1.625	1111.19	1.75	769.629	1.75	918.088	1.42188	884.02	1.89062	1109.69		2.23438	668.081	2.17188	655.659	2.76562	628.994
1.59375	5.09241e+10	2.07812	2.75864e+08	1.5	1.2822e+10	1.65625	2.10414e+09	1.95312	5.29249e+10		1.59375	272878	1.625	170253	1.45312	210734	1.375	188422	1.98438	265151		1.46875	4799.8	1.54688	832.914	1.4375	1462.64	1.35938	1148.9	1.625	4139.11		1.64062	1111.19	1.75	769.492	1.75	918.088	1.4375	883.735	1.89062	1109.45		2.23438	668.052	2.17188	655.657	2.76562	628.994
1.59375	5.08731e+10	2.07812	2.74795e+08	1.5	1.28137e+10	1.65625	2.10382e+09	1.96875	5.2911e+10		1.59375	272720	1.625	170239	1.45312	210734	1.375	188422	1.98438	265151		1.46875	4797.77	1.54688	832.649	1.4375	1461.85	1.35938	1148.9	1.625	4139.11		1.64062	1110.82	1.75	769.431	1.76562	918.034	1.4375	883.448	1.89062	1109.29		2.23438	668.026	2.17188	655.657	2.76562	628.968
1.60938	5.08401e+10	2.07812	2.7434e+08	1.5	1.2803e+10	1.65625	2.10219e+09	1.96875	5.2911e+10		1.59375	272720	1.625	170239	1.45312	210341	1.375	188422	1.98438	265151		1.46875	4794.91	1.54688	832.466	1.4375	1461.59	1.35938	1148.61	1.625	4135.3		1.64062	1110.82	1.75	769.396	1.76562	918.034	1.4375	883.215	1.90625	1109.29		2.25	668.026	2.17188	655.654	2.78125	628.968
1.60938	5.07682e+10	2.07812	2.73899e+08	1.5	1.27843e+10	1.65625	2.10203e+09	1.96875	5.29012e+10		1.59375	272483	1.625	170239	1.45312	210341	1.375	188422	1.98438	265124		1.46875	4788.35	1.54688	832.358	1.45312	1461.05	1.35938	1148.61	1.625	4135.3		1.64062	1110.82	1.75	769.343	1.76562	918.02	1.4375	883.209	1.90625	1109.09		2.25	668.01	2.17188	655.654	2.78125	628.968
1.60938	5.06558e+10	2.07812	2.73583e+08	1.5	1.27812e+10	1.65625	2.10172e+09	1.96875	5.28826e+10		1.59375	272483	1.625	170239	1.45312	210341	1.375	188422	1.98438	265124		1.46875	4786.89	1.54688	832.1	1.45312	1459.87	1.35938	1148.61	1.625	4128.08		1.64062	1110.82	1.75	769.247	1.76562	918.02	1.4375	883.209	1.90625	1108.96		2.25	667.986	2.17188	655.653	2.78125	628.955
1.60938	5.06097e+10	2.07812	2.73018e+08	1.5	1.27592e+10	1.65625	2.10041e+09	1.96875	5.2724e+10		1.60938	272483	1.625	170207	1.45312	210341	1.375	188422	1.98438	264969		1.48438	4786.89	1.54688	831.817	1.45312	1459.1	1.375	1148.48	1.625	4111.07		1.64062	1110.77	1.76562	769.187	1.76562	918.02	1.4375	883.109	1.90625	1108.38		2.25	667.965	2.17188	655.65	2.78125	628.922
1.60938	5.05805e+10	2.07812	2.71942e+08	1.5	1.27512e+10	1.65625	2.09803e+09	1.96875	5.27128e+10		1.60938	272363	1.625	170207	1.45312	210341	1.375	188422	2	264969		1.48438	4780.9	1.54688	831.564	1.45312	1457.8	1.375	1148.45	1.64062	4110.81		1.64062	1110.7	1.76562	769.146	1.76562	918.02	1.4375	883.029	1.90625	1108.26		2.25	667.881	2.1875	655.65	2.79688	628.922
1.60938	5.05087e+10	2.07812	2.71187e+08	1.5	1.27296e+10	1.65625	2.09789e+09	1.96875	5.27128e+10		1.60938	272363	1.64062	170207	1.46875	210341	1.375	188422	2	264903		1.48438	4778.9	1.54688	831.437	1.45312	1457.03	1.375	1148.32	1.64062	4110.31		1.64062	1109.65	1.76562	769.022	1.76562	918.02	1.4375	882.844	1.90625	1108.26		2.25	667.862	2.1875	655.648	2.79688	628.922
1.60938	5.02974e+10	2.09375	2.70163e+08	1.51562	1.27242e+10	1.67188	2.09682e+09	1.96875	5.27128e+10		1.60938	272363	1.64062	170207	1.46875	210189	1.375	188422	2	264828		1.48438	4778.9	1.54688	831.378	1.45312	1455.68	1.375	1148.32	1.64062	4104.83		1.64062	1109.23	1.76562	768.924	1.76562	918.02	1.4375	882.785	1.90625	1108.26		2.25	667.84	2.1875	655.641	2.79688	628.914
1.60938	5.02865e+10	2.09375	2.69569e+08	1.51562	1.27085e+10	1.67188	2.09284e+09	1.96875	5.25737e+10		1.60938	272261	1.64062	170207	1.46875	210189	1.375	188422	2	264713		1.48438	4775.73	1.5625	831.181	1.45312	1455.43	1.375	1147.95	1.64062	4104.83		1.65625	1108.98	1.76562	768.886	1.78125	917.826	1.45312	882.757	1.90625	1108.2		2.26562	667.753	2.1875	655.637	2.79688	628.908
1.60938	5.02845e+10	2.09375	2.69188e+08	1.51562	1.27006e+10	1.67188	2.0921e+09	1.98438	5.25737e+10		1.60938	271694	1.64062	170207	1.46875	210189	1.375	188422	2	264713		1.48438	4771.7	1.5625	830.885	1.45312	1454.02	1.375	1147.25	1.64062	4104.83		1.65625	1108.97	1.76562	768.805	1.78125	917.826	1.45312	882.622	1.92188	1108.15		2.26562	667.75	2.1875	655.637	2.79688	628.904
1.60938	5.02388e+10	2.09375	2.687e+08	1.51562	1.26894e+10	1.67188	2.09103e+09	1.98438	5.24827e+10		1.60938	271694	1.64062	170207	1.46875	209884	1.39062	188422	2	264680		1.48438	4757.16	1.5625	830.598	1.45312	1452.18	1.375	1147.25	1.64062	4100.43		1.65625	1108.62	1.76562	768.722	1.78125	917.802	1.45312	882.622	1.92188	1108.15		2.26562	667.718	2.1875	655.637	2.8125	628.904
1.625	5.02198e+10	2.09375	2.68264e+08	1.51562	1.26661e+10	1.67188	2.08896e+09	1.98438	5.24659e+10		1.60938	271647	1.64062	170207	1.46875	209884	1.39062	188422	2	264680		1.48438	4752.36	1.5625	830.266	1.45312	1452.03	1.375	1147.18	1.64062	4096.73		1.65625	1108.25	1.76562	768.637	1.78125	917.802	1.45312	882.622	1.92188	1108.15		2.26562	667.647	2.1875	655.636	2.8125	628.903
1.625	5.01502e+10	2.09375	2.67011e+08	1.51562	1.26644e+10	1.67188	2.08574e+09	1.98438	5.24659e+10		1.60938	271043	1.64062	170207	1.46875	209884	1.39062	188422	2	264680		1.48438	4752.2	1.5625	830.059	1.45312	1451.99	1.375	1146.77	1.64062	4095.01		1.65625	1107.74	1.76562	768.59	1.78125	917.802	1.45312	882.622	1.92188	1107.71		2.26562	667.647	2.20312	655.635	2.8125	628.901
1.625	5.00963e+10	2.09375	2.66094e+08	1.51562	1.24667e+10	1.67188	2.08547e+09	1.98438	5.2451e+10		1.60938	271043	1.64062	170207	1.46875	209048	1.39062	188422	2.01562	264680		1.5	4747.01	1.5625	829.779	1.46875	1444.31	1.375	1146.63	1.64062	4092.03		1.65625	1107.74	1.78125	768.563	1.78125	916.533	1.45312	882.549	1.92188	1107.35		2.26562	667.634	2.20312	655.623	2.8125	628.504
1.625	5.00803e+10	2.09375	2.64934e+08	1.51562	1.24313e+10	1.67188	2.08547e+09	1.98438	5.23059e+10		1.625	271043	1.64062	170207	1.46875	209048	1.39062	188422	2.01562	264075		1.5	4743.02	1.5625	829.449	1.46875	1439.12	1.39062	1146.63	1.65625	4090.79		1.65625	1107.4	1.78125	768.543	1.78125	916.514	1.45312	882.503	1.92188	1107.35		2.26562	667.615	2.20312	655.623	2.82812	628.402
1.625	5.00525e+10	2.09375	2.63993e+08	1.51562	1.23906e+10	1.67188	2.08404e+09	1.98438	5.23059e+10		1.625	270973	1.65625	170207	1.46875	209033	1.39062	188422	2.01562	264075		1.5	4740.22	1.57812	829.182	1.46875	1435.54	1.39062	1146.41	1.65625	4090.79		1.65625	1107.34	1.78125	768.508	1.78125	916.099	1.45312	882.503	1.92188	1107.33		2.28125	667.615	2.20312	655.615	2.82812	628.371
1.625	4.99806e+10	2.09375	2.6325e+08	1.51562	1.23782e+10	1.67188	2.08361e+09	1.98438	5.22914e+10		1.625	270973	1.65625	170207	1.48438	209033	1.39062	188422	2.01562	263748		1.5	4731.09	1.57812	828.848	1.46875	1433.98	1.39062	1146.41	1.65625	4090.07		1.67188	1107.27	1.78125	768.457	1.79688	916.099	1.45312	882.503	1.92188	1107.33		2.28125	667.615	2.20312	655.603	2.82812	628.36
1.625	4.99058e+10	2.10938	2.6269e+08	1.53125	1.23413e+10	1.67188	2.08359e+09	1.98438	5.22021e+10		1.625	270973	1.65625	170174	1.48438	209033	1.39062	188422	2.01562	263589		1.5	4723.04	1.57812	828.756	1.46875	1432.29	1.39062	1146.12	1.65625	4089.58		1.67188	1107.27	1.78125	768.331	1.79688	916.099	1.45312	882.503	1.92188	1107.33		2.28125	667.593	2.20312	655.602	2.82812	628.313
1.625	4.98801e+10	2.10938	2.61782e+08	1.53125	1.23222e+10	1.67188	2.08359e+09	2	5.22021e+10		1.625	270629	1.65625	170144	1.48438	209033	1.39062	188422	2.01562	263547		1.5	4718.69	1.57812	828.66	1.46875	1431.59	1.39062	1145.61	1.65625	4087		1.67188	1107.27	1.78125	768.295	1.79688	916.015	1.45312	882.503	1.9375	1107.33		2.28125	667.545	2.20312	655.599	2.82812	628.294
1.625	4.98694e+10	2.10938	2.60319e+08	1.53125	1.23009e+10	1.6875	2.08359e+09	2	5.21316e+10		1.625	270629	1.65625	170144	1.48438	209033	1.39062	188422	2.01562	263420		1.5	4717.43	1.57812	828.393	1.48438	1430.39	1.39062	1145.61	1.65625	4082.31		1.67188	1106.95	1.78125	768.21	1.79688	916.015	1.46875	882.503	1.9375	1107.33		2.28125	667.532	2.21875	655.594	2.84375	628.294
1.64062	4.98084e+10	2.10938	2.59381e+08	1.53125	1.22849e+10	1.6875	2.08308e+09	2	5.20732e+10		1.625	270445	1.65625	170144	1.48438	209033	1.39062	188422	2.01562	263420		1.5	4715.28	1.57812	828.017	1.48438	1428.25	1.39062	1145.61	1.65625	4076.96		1.67188	1106.95	1.78125	768.174	1.79688	916.015	1.46875	882.503	1.9375	1107.33		2.28125	667.448	2.21875	655.575	2.84375	628.285
1.64062	4.97837e+10	2.10938	2.59022e+08	1.53125	1.22533e+10	1.6875	2.08308e+09	2	5.19951e+10		1.625	270445	1.65625	170144	1.48438	209033	1.40625	188422	2.03125	263420		1.5	4711.16	1.57812	827.772	1.48438	1425.56	1.39062	1145.31	1.65625	4073.5		1.67188	1106.95	1.78125	768.115	1.79688	916.015	1.46875	882.503	1.9375	1107.33		2.29688	667.448	2.21875	655.563	2.84375	628.284
1.64062	4.97477e+10	2.10938	2.58557e+08	1.53125	1.22533e+10	1.6875	2.08189e+09	2	5.1899e+10		1.625	270192	1.65625	170144	1.48438	209033	1.40625	188422	2.03125	263320		1.5	4707.91	1.57812	827.393	1.48438	1425.38	1.39062	1145.14	1.65625	4062.76		1.67188	1106.48	1.79688	768.097	1.79688	916.015	1.46875	882.503	1.9375	1107		2.29688	667.436	2.21875	655.557	2.84375	628.284
1.64062	4.9732e+10	2.10938	2.57789e+08	1.53125	1.22474e+10	1.6875	2.08027e+09	2	5.18957e+10		1.625	270192	1.65625	170144	1.48438	209033	1.40625	188422	2.03125	263149		1.51562	4700.28	1.57812	827.173	1.48438	1424.61	1.40625	1145.01	1.65625	4062.76		1.67188	1105.87	1.79688	768.051	1.79688	915.439	1.46875	882.491	1.9375	1106.64		2.29688	667.412	2.21875	655.547	2.84375	628.258
1.64062	4.96651e+10	2.10938	2.5733e+08	1.53125	1.22452e+10	1.6875	2.07765e+09	2	5.18505e+10		1.64062	269619	1.67188	170144	1.48438	209031	1.40625	188422	2.03125	262857		1.51562	4686.23	1.59375	826.886	1.48438	1423.29	1.40625	1144.27	1.67188	4060.66		1.67188	1105.85	1.79688	767.984	1.8125	915.439	1.46875	882.381	1.9375	1106.41		2.29688	667.412	2.21875	655.542	2.85938	628.245
1.64062	4.9603e+10	2.15625	2.57039e+08	1.53125	1.22413e+10	1.6875	2.07573e+09	2	5.18253e+10		1.64062	269449	1.67188	170144	1.48438	209031	1.40625	188422	2.03125	262524		1.51562	4685.45	1.59375	826.681	1.48438	1422.17	1.40625	1144.25	1.67188	4058.41		1.6875	1105.85	1.79688	767.958	1.8125	915.439	1.46875	882.248	1.9375	1105.95		2.29688	667.396	2.21875	655.531	2.85938	628.245
1.64062	4.95699e+10	2.15625	2.56233e+08	1.54688	1.22355e+10	1.6875	2.07542e+09	2.01562	5.17263e+10		1.64062	269449	1.67188	170023	1.5	209031	1.40625	188422	2.03125	261980		1.51562	4680.25	1.59375	826.41	1.48438	1421.33	1.40625	1144.25	1.67188	4056.94		1.6875	1105.79	1.79688	767.851	1.8125	915.439	1.46875	882.203	1.95312	1105.95		2.29688	667.346	2.23438	655.525	2.85938	628.245
1.64062	4.95154e+10	2.15625	2.5494e+08	1.54688	1.22314e+10	1.6875	2.07535e+09	2.01562	5.17113e+10		1.64062	269449	1.67188	170011	1.5	209031	1.40625	188422	2.03125	261936		1.51562	4670.03	1.59375	825.985	1.48438	1420.46	1.40625	1143.89	1.67188	4053.45		1.6875	1104.76	1.79688	767.815	1.8125	915.325	1.46875	882.203	1.95312	1105.95		2.29688	667.345	2.23438	655.523	2.85938	628.245
1.64062	4.9421e+10	2.15625	2.54323e+08	1.54688	1.22143e+10	1.6875	2.07342e+09	2.01562	5.17113e+10		1.64062	269449	1.67188	170011	1.5	209031	1.40625	188422	2.03125	261919		1.51562	4661.01	1.59375	825.714	1.48438	1419.44	1.40625	1143.24	1.67188	4053.45		1.6875	1104.62	1.79688	767.797	1.8125	915.325	1.46875	882.12	1.95312	1104.75		2.3125	667.345	2.23438	655.517	2.85938	628.245
1.65625	4.93852e+10	2.15625	2.53097e+08	1.54688	1.22133e+10	1.6875	2.07064e+09	2.01562	5.16825e+10		1.64062	269449	1.67188	170011	1.5	209031	1.40625	188422	2.04688	261919		1.51562	4659.96	1.59375	825.365	1.5	1417.21	1.40625	1143.11	1.67188	4048.2		1.6875	1104.62	1.79688	767.756	1.8125	915.055	1.48438	881.705	1.95312	1104.71		2.3125	667.344	2.23438	655.514	2.85938	628.235
1.65625	4.93231e+10	2.20312	2.52014e+08	1.54688	1.22091e+10	1.6875	2.0698e+09	2.01562	5.1654e+10		1.64062	269449	1.67188	170011	1.5	209031	1.40625	188422	2.04688	261512		1.51562	4646.72	1.59375	825.064	1.5	1415.65	1.40625	1143.09	1.67188	4047.13		1.6875	1104.62	1.8125	767.653	1.8125	915.055	1.48438	881.705	1.95312	1104.71		2.3125	667.328	2.23438	655.512	2.875	628.235
1.65625	4.93019e+10	2.20312	2.51346e+08	1.54688	1.22005e+10	1.70312	2.06762e+09	2.01562	5.16286e+10		1.64062	269356	1.67188	170011	1.5	209031	1.40625	188422	2.04688	260726		1.51562	4638.13	1.59375	824.893	1.5	1413.81	1.40625	1142.61	1.67188	4043.31		1.6875	1104.62	1.8125	767.597	1.8125	915.055	1.48438	881.705	1.95312	1104.71		2.3125	667.273	2.25	655.508	2.875	628.235
1.65625	4.93019e+10	2.20312	2.50836e+08	1.54688	1.21866e+10	1.70312	2.06608e+09	2.01562	5.16197e+10		1.64062	269356	1.67188	170011	1.5	209031	1.40625	188384	2.04688	260726		1.51562	4633.48	1.59375	824.698	1.5	1413.32	1.40625	1142.31	1.67188	4043.31		1.6875	1104.1	1.8125	767.551	1.8125	915.055	1.48438	881.648	1.95312	1103.95		2.3125	667.273	2.25	655.5	2.875	628.21
1.65625	4.92881e+10	2.20312	2.49887e+08	1.54688	1.21857e+10	1.70312	2.06543e+09	2.01562	5.16165e+10		1.64062	269162	1.67188	170011	1.5	209031	1.42188	188384	2.04688	260024		1.53125	4628.72	1.60938	824.401	1.5	1413.32	1.40625	1142.26	1.6875	4034.23		1.6875	1104.1	1.8125	767.4	1.8125	915.055	1.48438	881.6	1.95312	1103.75		2.3125	667.27	2.25	655.499	2.875	628.21
1.65625	4.92753e+10	2.20312	2.49156e+08	1.54688	1.20472e+10	1.70312	2.06462e+09	2.01562	5.15895e+10		1.65625	268381	1.6875	170011	1.5	207665	1.42188	188332	2.04688	259958		1.53125	4624.99	1.60938	824.105	1.5	1409.18	1.40625	1142.18	1.6875	4029.76		1.70312	1103.75	1.8125	767.354	1.82812	913.538	1.48438	881.539	1.96875	1103.64		2.32812	667.239	2.25	655.499	2.875	627.99
1.65625	4.92288e+10	2.20312	2.48244e+08	1.54688	1.19552e+10	1.70312	2.06165e+09	2.03125	5.15573e+10		1.65625	268381	1.6875	170011	1.51562	207665	1.42188	188332	2.04688	259958		1.53125	4619.97	1.60938	823.777	1.5	1403.57	1.42188	1141.79	1.6875	4020.69		1.70312	1103.75	1.8125	767.322	1.82812	913.538	1.48438	881.458	1.96875	1103.57		2.32812	667.189	2.25	655.499	2.89062	627.944
1.65625	4.91854e+10	2.23438	2.4781e+08	1.54688	1.18925e+10	1.70312	2.06078e+09	2.03125	5.15046e+10		1.65625	268377	1.6875	170011	1.51562	207665	1.42188	188332	2.0625	259958		1.53125	4619.97	1.60938	823.499	1.5	1398.7	1.42188	1140.48	1.6875	4020.69		1.70312	1103.61	1.8125	767.295	1.82812	913.416	1.48438	881.458	1.96875	1103.42		2.32812	667.183	2.25	655.499	2.89062	627.925
1.65625	4.91253e+10	2.23438	2.47089e+08	1.5625	1.18702e+10	1.70312	2.05827e+09	2.03125	5.15046e+10		1.65625	268132	1.6875	170011	1.51562	207665	1.42188	188332	2.0625	259907		1.53125	4613.03	1.60938	823.241	1.5	1397.89	1.42188	1140.44	1.6875	4017.86		1.70312	1103.61	1.82812	767.206	1.82812	913.376	1.48438	881.191	1.96875	1103.42		2.32812	667.182	2.25	655.493	2.89062	627.922
1.65625	4.91195e+10	2.23438	2.46921e+08	1.5625	1.18499e+10	1.70312	2.05763e+09	2.03125	5.14907e+10		1.65625	268132	1.6875	170011	1.51562	207665	1.42188	187975	2.0625	259796		1.53125	4607.67	1.60938	823.126	1.5	1395.86	1.42188	1140.38	1.6875	4008.77		1.70312	1103.48	1.82812	767.185	1.82812	913.376	1.48438	881.191	1.96875	1103.42		2.32812	667.181	2.26562	655.493	2.89062	627.86
1.67188	4.90422e+10	2.23438	2.46449e+08	1.5625	1.18132e+10	1.70312	2.05599e+09	2.03125	5.14853e+10		1.65625	267947	1.6875	170011	1.51562	207624	1.42188	187975	2.0625	259796		1.53125	4606.54	1.60938	823.071	1.51562	1393.19	1.42188	1140.11	1.6875	4001.91		1.70312	1103.2	1.82812	767.091	1.82812	913.376	1.5	881.191	1.96875	1102.68		2.32812	667.181	2.26562	655.491	2.89062	627.837
1.67188	4.90106e+10	2.23438	2.45913e+08	1.5625	1.17674e+10	1.70312	2.05479e+09	2.03125	5.14853e+10		1.65625	267730	1.6875	170011	1.51562	207624	1.42188	187975	2.0625	259448		1.53125	4601.66	1.60938	822.986	1.51562	1391.94	1.42188	1139.74	1.6875	3993.03		1.70312	1103.12	1.82812	767.084	1.82812	913.376	1.5	881.191	1.96875	1102.41		2.32812	667.136	2.26562	655.487	2.90625	627.8
1.67188	4.89661e+10	2.26562	2.45432e+08	1.5625	1.17045e+10	1.70312	2.04957e+09	2.03125	5.14373e+10		1.65625	267519	1.6875	170011	1.51562	207624	1.42188	187975	2.07812	259448		1.53125	4601.5	1.625	822.773	1.51562	1390.15	1.42188	1139.31	1.6875	3989.12		1.70312	1102.93	1.82812	767.036	1.82812	913.376	1.5	881.191	1.96875	1102.41		2.34375	667.127	2.26562	655.48	2.90625	627.77
1.67188	4.89267e+10	2.26562	2.44457e+08	1.5625	1.16875e+10	1.70312	2.04612e+09	2.03125	5.14367e+10		1.65625	267519	1.6875	170011	1.51562	207624	1.42188	187975	2.07812	259366		1.54688	4594.29	1.625	822.493	1.51562	1388.36	1.42188	1138.78	1.70312	3982.86		1.70312	1102.93	1.82812	766.916	1.84375	913.298	1.5	881.191	1.98438	1102.04		2.34375	667.107	2.26562	655.475	2.90625	627.754
1.67188	4.88507e+10	2.26562	2.43728e+08	1.5625	1.16779e+10	1.71875	2.04549e+09	2.04688	5.14092e+10		1.65625	267519	1.70312	170011	1.53125	207624	1.42188	187922	2.07812	259366		1.54688	4592.78	1.625	822.24	1.51562	1387.55	1.42188	1138.69	1.70312	3968.16		1.71875	1102.38	1.82812	766.821	1.84375	913.298	1.5	881.041	1.98438	1101.38		2.34375	667.091	2.26562	655.475	2.90625	627.743
1.67188	4.88351e+10	2.26562	2.4354e+08	1.5625	1.16606e+10	1.71875	2.04384e+09	2.04688	5.13558e+10		1.67188	267519	1.70312	170011	1.53125	207624	1.42188	187922	2.07812	259300		1.54688	4581.52	1.625	822.034	1.51562	1387.02	1.42188	1138.56	1.70312	3965.87		1.71875	1102.34	1.82812	766.751	1.84375	913.298	1.5	881.016	1.98438	1101.15		2.34375	667.091	2.26562	655.474	2.90625	627.731
1.67188	4.88024e+10	2.26562	2.4265e+08	1.5625	1.16493e+10	1.71875	2.03958e+09	2.04688	5.13479e+10		1.67188	267444	1.70312	170011	1.53125	207624	1.4375	187922	2.07812	259246		1.54688	4577.15	1.625	821.758	1.51562	1386.19	1.42188	1138.35	1.70312	3965.87		1.71875	1102.27	1.82812	766.696	1.84375	913.264	1.5	880.874	1.98438	1101.01		2.34375	667.063	2.28125	655.472	2.92188	627.731
1.67188	4.87537e+10	2.29688	2.41548e+08	1.57812	1.16299e+10	1.71875	2.03821e+09	2.04688	5.12369e+10		1.67188	267444	1.70312	170011	1.53125	207624	1.4375	187922	2.07812	259246		1.54688	4571.94	1.625	821.476	1.51562	1385.49	1.4375	1138.3	1.70312	3956.77		1.71875	1102.09	1.84375	766.649	1.84375	912.977	1.5	880.812	1.98438	1100.55		2.34375	667.049	2.28125	655.472	2.92188	627.729
1.67188	4.87056e+10	2.29688	2.4081e+08	1.57812	1.16157e+10	1.71875	2.03492e+09	2.04688	5.11997e+10		1.67188	267154	1.70312	170011	1.53125	207624	1.4375	187922	2.07812	259180		1.54688	4562.47	1.625	821.252	1.51562	1384.47	1.4375	1138.28	1.70312	3956.4		1.71875	1102.09	1.84375	766.635	1.84375	912.977	1.5	880.812	1.98438	1100.55		2.34375	667.041	2.28125	655.47	2.92188	627.689
1.6875	4.86454e+10	2.29688	2.40222e+08	1.57812	1.16069e+10	1.71875	2.0338e+09	2.04688	5.11661e+10		1.67188	266843	1.70312	170011	1.53125	207624	1.4375	187922	2.07812	259180		1.54688	4558.61	1.625	820.95	1.53125	1383.05	1.4375	1138.21	1.70312	3948.7		1.71875	1102.05	1.84375	766.607	1.84375	912.977	1.5	880.7	1.98438	1100.55		2.35938	667.02	2.28125	655.47	2.92188	627.665
1.6875	4.86116e+10	2.29688	2.39585e+08	1.57812	1.16053e+10	1.71875	2.03027e+09	2.04688	5.1163e+10		1.67188	266843	1.70312	170011	1.53125	207624	1.4375	187922	2.07812	258724		1.54688	4553.35	1.625	820.723	1.53125	1382.95	1.4375	1137.77	1.70312	3948.7		1.71875	1101.84	1.84375	766.592	1.84375	912.977	1.51562	880.687	1.98438	1100.26		2.35938	667.015	2.28125	655.469	2.92188	627.665
1.6875	4.8586e+10	2.29688	2.392e+08	1.57812	1.16007e+10	1.71875	2.02817e+09	2.04688	5.11454e+10		1.67188	266592	1.70312	170011	1.54688	207624	1.4375	187922	2.09375	258328		1.54688	4548.73	1.64062	820.637	1.53125	1382.63	1.4375	1137.11	1.70312	3937.6		1.71875	1101.23	1.84375	766.576	1.84375	912.95	1.51562	880.687	2	1100.18		2.35938	667.015	2.28125	655.464	2.9375	627.653
1.6875	4.85674e+10	2.29688	2.38968e+08	1.57812	1.15971e+10	1.71875	2.02446e+09	2.04688	5.11449e+10		1.67188	266544	1.71875	170011	1.54688	207624	1.4375	187922	2.09375	258293		1.54688	4543.76	1.64062	820.405	1.53125	1382.63	1.4375	1136.58	1.71875	3937.6		1.73438	1101.01	1.84375	766.477	1.85938	912.63	1.51562	880.687	2	1100.18		2.35938	666.97	2.29688	655.462	2.9375	627.653
1.6875	4.85506e+10	2.32812	2.38538e+08	1.57812	1.15814e+10	1.71875	2.02217e+09	2.0625	5.11262e+10		1.67188	266456	1.71875	170011	1.54688	207624	1.4375	187922	2.09375	258293		1.5625	4541.36	1.64062	820.197	1.53125	1382.52	1.4375	1136.42	1.71875	3936.17		1.73438	1101.01	1.84375	766.443	1.85938	912.63	1.51562	880.619	2	1100.18		2.35938	666.937	2.29688	655.457	2.9375	627.636
1.6875	4.84437e+10	2.32812	2.38355e+08	1.57812	1.15714e+10	1.71875	2.019e+09	2.0625	5.11262e+10		1.67188	266456	1.71875	169919	1.54688	207624	1.4375	187922	2.09375	258293		1.5625	4541.36	1.64062	819.888	1.53125	1381.57	1.4375	1136.02	1.71875	3936.17		1.73438	1100.9	1.84375	766.341	1.85938	912.63	1.51562	880.619	2	1100.18		2.35938	666.9	2.29688	655.453	2.9375	627.631
1.6875	4.84146e+10	2.32812	2.37715e+08	1.57812	1.1566e+10	1.71875	2.01598e+09	2.0625	5.11262e+10		1.6875	266456	1.71875	169919	1.54688	207624	1.4375	187866	2.09375	258293		1.5625	4528.64	1.64062	819.754	1.53125	1381.57	1.4375	1135.61	1.71875	3909.42		1.73438	1100.87	1.84375	766.233	1.85938	912.63	1.51562	880.425	2	1100.18		2.35938	666.893	2.29688	655.449	2.9375	627.631
1.6875	4.8362e+10	2.32812	2.37318e+08	1.57812	1.13779e+10	1.73438	2.01484e+09	2.0625	5.10595e+10		1.6875	266456	1.71875	169919	1.54688	206375	1.45312	187866	2.09375	258150		1.5625	4528.64	1.64062	819.284	1.53125	1377.28	1.4375	1135.15	1.71875	3909.42		1.73438	1100.87	1.85938	766.174	1.85938	911.747	1.51562	880.425	2	1100.18		2.375	666.813	2.29688	655.447	2.95312	627.426
1.6875	4.82583e+10	2.32812	2.37016e+08	1.59375	1.12367e+10	1.73438	2.01284e+09	2.0625	5.09806e+10		1.6875	266375	1.71875	169919	1.54688	205859	1.45312	187866	2.09375	258150		1.5625	4525.37	1.64062	818.954	1.53125	1372.92	1.4375	1134.92	1.71875	3909.42		1.73438	1100.87	1.85938	766.125	1.85938	911.62	1.51562	880.032	2	1100.16		2.375	666.76	2.29688	655.441	2.95312	627.385
1.6875	4.81797e+10	2.32812	2.3634e+08	1.59375	1.11662e+10	1.73438	2.01181e+09	2.0625	5.09781e+10		1.6875	266375	1.71875	169919	1.5625	205859	1.45312	187866	2.09375	257941		1.5625	4518.61	1.64062	818.87	1.53125	1371.88	1.45312	1134.9	1.71875	3909.05		1.73438	1100.87	1.85938	766.102	1.85938	911.62	1.51562	879.87	2	1100.1		2.375	666.756	2.29688	655.437	2.95312	627.339
1.70312	4.81258e+10	2.32812	2.35659e+08	1.59375	1.11258e+10	1.73438	2.00651e+09	2.0625	5.09671e+10		1.6875	266137	1.71875	169919	1.5625	205859	1.45312	187866	2.10938	257941		1.5625	4514.96	1.64062	818.653	1.53125	1371.5	1.45312	1134.9	1.71875	3903.69		1.73438	1100.83	1.85938	766.021	1.85938	911.498	1.51562	879.87	2.01562	1100.1		2.375	666.671	2.3125	655.426	2.95312	627.301
1.70312	4.81108e+10	2.34375	2.34755e+08	1.59375	1.10914e+10	1.73438	2.00472e+09	2.0625	5.09671e+10		1.6875	265717	1.71875	169893	1.5625	205859	1.45312	187866	2.10938	257941		1.5625	4511.41	1.64062	818.492	1.54688	1369.99	1.45312	1134.65	1.71875	3903.69		1.73438	1100.83	1.85938	765.978	1.85938	911.489	1.51562	879.71	2.01562	1100.1		2.375	666.671	2.3125	655.423	2.95312	627.284
1.70312	4.80269e+10	2.34375	2.33743e+08	1.59375	1.10831e+10	1.73438	2.00077e+09	2.0625	5.09291e+10		1.6875	265259	1.73438	169893	1.5625	205859	1.45312	187866	2.10938	257941		1.5625	4500.27	1.65625	818.321	1.54688	1368.53	1.45312	1134.07	1.73438	3892.52		1.75	1100.46	1.85938	765.956	1.875	911.489	1.53125	879.619	2.01562	1099.7		2.375	666.671	2.3125	655.42	2.96875	627.28
1.70312	4.79733e+10	2.34375	2.32823e+08	1.59375	1.1064e+10	1.73438	1.99779e+09	2.07812	5.09218e+10		1.6875	265198	1.73438	169848	1.5625	205859	1.45312	187866	2.10938	257941		1.5625	4490.09	1.65625	817.997	1.54688	1367.97	1.45312	1133.55	1.73438	3888.76		1.75	1100.24	1.85938	765.9	1.875	911.489	1.53125	879.571	2.01562	1099.7		2.375	666.636	2.3125	655.42	2.96875	627.259
1.70312	4.79283e+10	2.34375	2.32294e+08	1.59375	1.10511e+10	1.73438	1.99501e+09	2.07812	5.09218e+10		1.6875	265198	1.73438	169848	1.5625	205859	1.45312	187866	2.10938	257786		1.57812	4484.49	1.65625	817.694	1.54688	1367.7	1.45312	1133.28	1.73438	3880.31		1.75	1099.7	1.85938	765.856	1.875	911.489	1.53125	879.519	2.01562	1099.7		2.39062	666.59	2.3125	655.416	2.96875	627.251
1.70312	4.79283e+10	2.34375	2.31372e+08	1.59375	1.10139e+10	1.73438	1.99011e+09	2.07812	5.09031e+10		1.6875	265092	1.73438	169848	1.5625	205859	1.45312	187866	2.10938	257648		1.57812	4480.55	1.65625	817.61	1.54688	1367.33	1.45312	1132.61	1.73438	3877.58		1.75	1099.51	1.875	765.754	1.875	911.489	1.53125	879.519	2.01562	1099.7		2.39062	666.547	2.3125	655.413	2.96875	627.251
1.70312	4.79085e+10	2.34375	2.30887e+08	1.59375	1.10054e+10	1.73438	1.98834e+09	2.07812	5.08908e+10		1.70312	265092	1.73438	169848	1.5625	205859	1.45312	187866	2.125	257648		1.57812	4474.72	1.65625	817.466	1.54688	1367.15	1.45312	1132.38	1.73438	3874.72		1.75	1098.72	1.875	765.69	1.875	911.489	1.53125	879.519	2.01562	1099.5		2.39062	666.51	2.3125	655.405	2.96875	627.238
1.70312	4.78486e+10	2.34375	2.30601e+08	1.59375	1.09887e+10	1.73438	1.98707e+09	2.07812	5.08908e+10		1.70312	265028	1.73438	169848	1.5625	205859	1.45312	187866	2.125	257572		1.57812	4471.02	1.65625	817.322	1.54688	1366.56	1.45312	1132.2	1.73438	3872.39		1.75	1098.72	1.875	765.688	1.875	911.489	1.53125	879.519	2.01562	1099.41		2.39062	666.484	2.32812	655.403	2.98438	627.233
1.70312	4.77924e+10	2.34375	2.30027e+08	1.60938	1.09642e+10	1.75	1.98661e+09	2.07812	5.07962e+10		1.70312	265028	1.73438	169761	1.57812	205859	1.45312	187866	2.125	256478		1.57812	4470.9	1.65625	817.18	1.54688	1365.34	1.45312	1132.01	1.73438	3872.39		1.75	1098.72	1.875	765.632	1.875	911.489	1.53125	879.447	2.01562	1099.41		2.39062	666.452	2.32812	655.368	2.98438	627.222
1.70312	4.77867e+10	2.34375	2.29652e+08	1.60938	1.09515e+10	1.75	1.98239e+09	2.07812	5.07503e+10		1.70312	265028	1.73438	169757	1.57812	205852	1.46875	187866	2.125	256478		1.57812	4469.98	1.65625	816.823	1.54688	1365.01	1.45312	1131.56	1.73438	3870.05		1.75	1098.72	1.875	765.627	1.875	911.489	1.53125	879.38	2.03125	1099.41		2.39062	666.397	2.32812	655.366	2.98438	627.22
1.71875	4.77235e+10	2.35938	2.29215e+08	1.60938	1.09298e+10	1.75	1.97368e+09	2.07812	5.07485e+10		1.70312	264592	1.73438	169757	1.57812	205852	1.46875	187866	2.125	256364		1.57812	4467.9	1.65625	816.543	1.54688	1364.44	1.45312	1131.17	1.73438	3870.05		1.76562	1098.72	1.875	765.565	1.875	911.489	1.53125	879.331	2.03125	1099.41		2.40625	666.389	2.32812	655.365	2.98438	627.212
1.71875	4.76792e+10	2.35938	2.2894e+08	1.60938	1.09063e+10	1.75	1.9707e+09	2.07812	5.07485e+10		1.70312	264592	1.73438	169757	1.57812	205852	1.46875	187707	2.14062	256364		1.57812	4461.12	1.67188	816.438	1.5625	1363.38	1.46875	1130.75	1.75	3866.39		1.76562	1098.6	1.875	765.505	1.89062	911.489	1.53125	879.26	2.03125	1099.41		2.40625	666.382	2.32812	655.364	2.98438	627.212
1.71875	4.7637e+10	2.35938	2.28287e+08	1.60938	1.08977e+10	1.75	1.96595e+09	2.09375	5.0705e+10		1.70312	264592	1.75	169548	1.57812	205852	1.46875	187707	2.14062	256126		1.57812	4461.01	1.67188	816.357	1.5625	1363.12	1.46875	1130.06	1.75	3863.66		1.76562	1098.6	1.875	765.391	1.89062	911.489	1.54688	879.26	2.03125	1099.38		2.40625	666.324	2.32812	655.36	2.98438	627.209
1.71875	4.76336e+10	2.35938	2.27326e+08	1.60938	1.08872e+10	1.75	1.96417e+09	2.09375	5.06247e+10		1.70312	264517	1.75	169548	1.57812	205811	1.46875	187690	2.14062	255612		1.59375	4454.2	1.67188	816.069	1.5625	1362.4	1.46875	1129.67	1.75	3853.85		1.76562	1098.6	1.875	765.287	1.89062	911.489	1.54688	879.243	2.03125	1099.38		2.40625	666.303	2.32812	655.358	3	627.188
1.71875	4.75474e+10	2.35938	2.2682e+08	1.60938	1.0867e+10	1.75	1.96292e+09	2.09375	5.055e+10		1.70312	264517	1.75	169548	1.57812	205811	1.46875	187690	2.14062	255612		1.59375	4450.43	1.67188	815.876	1.5625	1361.35	1.46875	1129.12	1.75	3833.88		1.76562	1098.46	1.89062	765.223	1.89062	911.489	1.54688	878.877	2.03125	1099.32		2.40625	666.301	2.34375	655.358	3	627.184
1.71875	4.74939e+10	2.35938	2.26155e+08	1.60938	1.08577e+10	1.75	1.96292e+09	2.09375	5.04432e+10		1.70312	264374	1.75	169548	1.57812	205811	1.46875	187690	2.14062	255612		1.59375	4448.74	1.67188	815.591	1.5625	1360.5	1.46875	1127.92	1.75	3827.7		1.76562	1097.8	1.89062	765.104	1.89062	911.489	1.54688	878.795	2.03125	1099.32		2.40625	666.233	2.34375	655.349	3	627.116
1.71875	4.74503e+10	2.35938	2.25757e+08	1.60938	1.08427e+10	1.75	1.96175e+09	2.09375	5.04229e+10		1.71875	264373	1.75	169548	1.59375	205811	1.46875	187690	2.15625	255278		1.59375	4447.84	1.67188	815.325	1.5625	1358.69	1.46875	1127.39	1.75	3824.74		1.76562	1097.8	1.89062	765.045	1.89062	911.489	1.54688	878.795	2.03125	1098.78		2.42188	666.175	2.34375	655.349	3	627.116
1.71875	4.73664e+10	2.35938	2.2529e+08	1.60938	1.08419e+10	1.75	1.95975e+09	2.09375	5.03219e+10		1.71875	264373	1.75	169548	1.59375	205811	1.46875	187568	2.15625	254779		1.59375	4445.61	1.67188	814.997	1.5625	1358.67	1.46875	1127.32	1.75	3819.35		1.76562	1097.8	1.89062	765.018	1.89062	911.489	1.54688	878.791	2.04688	1098.78		2.42188	666.16	2.34375	655.349	3	627.116
1.73438	4.73449e+10	2.35938	2.23927e+08	1.625	1.06825e+10	1.75	1.95751e+09	2.09375	5.03136e+10		1.71875	264303	1.75	169548	1.59375	205056	1.46875	187505	2.15625	254714		1.59375	4442.41	1.67188	814.796	1.5625	1350.8	1.46875	1127.28	1.75	3800.15		1.76562	1097.8	1.89062	764.967	1.89062	910.587	1.54688	878.785	2.04688	1098.78		2.42188	666.16	2.34375	655.348	3.01562	626.828
1.73438	4.73273e+10	2.35938	2.23644e+08	1.625	1.06132e+10	1.75	1.95523e+09	2.09375	5.02368e+10		1.71875	264053	1.75	169548	1.59375	204263	1.46875	187505	2.15625	254714		1.59375	4433.11	1.67188	814.574	1.5625	1343.24	1.46875	1127.19	1.75	3793.34		1.78125	1097.73	1.89062	764.957	1.90625	910.573	1.54688	878.647	2.04688	1098.65		2.42188	666.127	2.34375	655.345	3.01562	626.732
1.73438	4.73043e+10	2.375	2.23123e+08	1.625	1.05641e+10	1.76562	1.93229e+09	2.09375	5.02368e+10		1.71875	263945	1.76562	169548	1.59375	204107	1.48438	187505	2.15625	254503		1.59375	4430.12	1.6875	814.167	1.5625	1340.66	1.46875	1121.1	1.76562	3788.07		1.78125	1097.58	1.89062	764.937	1.90625	910.573	1.54688	877.416	2.04688	1098.33		2.42188	666.004	2.35938	655.345	3.01562	626.675
1.73438	4.72428e+10	2.375	2.22874e+08	1.625	1.05205e+10	1.76562	1.91239e+09	2.10938	5.01762e+10		1.71875	263945	1.76562	169548	1.59375	204107	1.48438	187505	2.17188	254347		1.59375	4428.36	1.6875	814.004	1.57812	1339.45	1.46875	1117.47	1.76562	3788.07		1.78125	1097.56	1.89062	764.918	1.90625	910.573	1.54688	877.239	2.04688	1098.33		2.42188	665.983	2.35938	655.345	3.01562	626.609
1.73438	4.71401e+10	2.375	2.22452e+08	1.625	1.05157e+10	1.76562	1.90064e+09	2.10938	5.01762e+10		1.71875	263945	1.76562	169548	1.59375	204107	1.48438	187505	2.17188	254347		1.59375	4419.38	1.6875	813.931	1.57812	1337.74	1.46875	1116.45	1.76562	3788.07		1.78125	1097.5	1.90625	764.869	1.90625	910.436	1.5625	876.783	2.04688	1098.33		2.4375	665.922	2.35938	655.345	3.01562	626.596
1.73438	4.70648e+10	2.375	2.2191e+08	1.625	1.04951e+10	1.76562	1.89109e+09	2.10938	5.01762e+10		1.71875	263945	1.76562	169548	1.59375	204107	1.48438	187505	2.17188	253932		1.60938	4418.69	1.6875	813.849	1.57812	1336.57	1.48438	1115.75	1.76562	3776.88		1.78125	1097.5	1.90625	764.827	1.90625	910.436	1.5625	876.71	2.04688	1098.33		2.4375	665.916	2.35938	655.344	3.01562	626.569
1.73438	4.69869e+10	2.375	2.21143e+08	1.625	1.04839e+10	1.76562	1.8841e+09	2.10938	5.01726e+10		1.71875	263914	1.76562	169548	1.59375	204107	1.48438	187505	2.17188	253684		1.60938	4415.6	1.6875	813.813	1.57812	1335.55	1.48438	1114.86	1.76562	3775.53		1.78125	1097.5	1.90625	764.794	1.90625	910.436	1.5625	876.693	2.04688	1098.33		2.4375	665.904	2.35938	655.343	3.03125	626.522
1.73438	4.69828e+10	2.375	2.20078e+08	1.625	1.04651e+10	1.76562	1.88075e+09	2.10938	5.01726e+10		1.71875	263914	1.76562	169548	1.59375	204107	1.48438	187505	2.17188	253433		1.60938	4414.33	1.6875	813.44	1.57812	1334.28	1.48438	1114.68	1.76562	3773.26		1.78125	1097.48	1.90625	764.76	1.90625	910.436	1.5625	876.652	2.0625	1098.33		2.4375	665.879	2.35938	655.343	3.03125	626.5
1.73438	4.69771e+10	2.375	2.19348e+08	1.625	1.04419e+10	1.76562	1.87665e+09	2.10938	5.01717e+10		1.73438	263830	1.76562	169548	1.59375	204107	1.48438	187505	2.1875	253121		1.60938	4408.4	1.6875	813.27	1.57812	1332.87	1.48438	1114.35	1.76562	3770.36		1.78125	1097.22	1.90625	764.641	1.90625	909.981	1.5625	876.625	2.0625	1098.33		2.4375	665.868	2.35938	655.34	3.03125	626.491
1.75	4.69771e+10	2.375	2.18679e+08	1.625	1.04335e+10	1.76562	1.87584e+09	2.10938	5.00978e+10		1.73438	263773	1.76562	169548	1.59375	204080	1.48438	187505	2.1875	252805		1.60938	4405.19	1.6875	813.045	1.57812	1331.37	1.48438	1114.17	1.76562	3770.36		1.78125	1097.22	1.90625	764.549	1.92188	909.981	1.5625	876.573	2.0625	1098.13		2.4375	665.78	2.375	655.332	3.03125	626.484
1.75	4.68832e+10	2.375	2.18219e+08	1.64062	1.04313e+10	1.76562	1.8709e+09	2.10938	5.00162e+10		1.73438	263378	1.76562	169548	1.59375	204080	1.48438	187505	2.1875	252693		1.60938	4402.46	1.6875	812.967	1.57812	1331.05	1.48438	1114.16	1.76562	3768.31		1.79688	1097.22	1.90625	764.505	1.92188	909.981	1.5625	876.573	2.0625	1097.61		2.4375	665.751	2.375	655.332	3.03125	626.473
1.75	4.68243e+10	2.39062	2.17724e+08	1.64062	1.04267e+10	1.76562	1.86919e+09	2.125	4.98098e+10		1.73438	263378	1.76562	169548	1.59375	204080	1.48438	187505	2.1875	252439		1.60938	4397.76	1.6875	812.733	1.57812	1330.42	1.48438	1114.05	1.78125	3765.44		1.79688	1097.22	1.90625	764.484	1.92188	909.729	1.5625	876.573	2.0625	1097.61		2.45312	665.649	2.375	655.33	3.04688	626.468
1.75	4.67183e+10	2.39062	2.17289e+08	1.64062	1.04198e+10	1.78125	1.86722e+09	2.125	4.98098e+10		1.73438	263378	1.78125	169548	1.59375	204080	1.48438	187505	2.20312	252439		1.60938	4391.46	1.70312	812.512	1.57812	1329.06	1.48438	1113.76	1.78125	3764.53		1.79688	1097.15	1.90625	764.453	1.92188	909.729	1.5625	876.573	2.0625	1096.78		2.45312	665.649	2.375	655.322	3.04688	626.439
1.75	4.67084e+10	2.39062	2.16896e+08	1.64062	1.03944e+10	1.78125	1.86592e+09	2.125	4.9747e+10		1.73438	263378	1.78125	169548	1.59375	204080	1.5	187505	2.20312	252356		1.60938	4390.44	1.70312	812.208	1.59375	1328.61	1.48438	1113.64	1.78125	3751.66		1.79688	1097.15	1.92188	764.397	1.92188	909.729	1.5625	876.573	2.0625	1096.78		2.45312	665.624	2.375	655.322	3.04688	626.433
1.75	4.66457e+10	2.39062	2.16456e+08	1.64062	1.0386e+10	1.78125	1.86542e+09	2.125	4.9747e+10		1.73438	263378	1.78125	169548	1.59375	204080	1.5	187505	2.20312	252356		1.625	4389.54	1.70312	811.987	1.59375	1328.19	1.48438	1113.6	1.78125	3751.66		1.79688	1096.51	1.92188	764.368	1.92188	909.729	1.57812	876.54	2.0625	1096.78		2.45312	665.575	2.375	655.322	3.04688	626.433
1.75	4.66094e+10	2.39062	2.16049e+08	1.64062	1.0382e+10	1.78125	1.86493e+09	2.125	4.97461e+10		1.73438	263224	1.78125	169548	1.59375	204080	1.5	187505	2.20312	252207		1.625	4380.24	1.70312	811.819	1.59375	1327.15	1.5	1113.54	1.78125	3751.66		1.79688	1096.47	1.92188	764.363	1.92188	909.729	1.57812	876.536	2.0625	1096.78		2.45312	665.547	2.375	655.319	3.04688	626.431
1.75	4.66094e+10	2.39062	2.15432e+08	1.64062	1.03686e+10	1.78125	1.86475e+09	2.125	4.96715e+10		1.73438	262404	1.78125	169548	1.60938	204080	1.5	187505	2.20312	251525		1.625	4376.76	1.70312	811.682	1.59375	1326.77	1.5	1113.54	1.78125	3750.95		1.79688	1096.05	1.92188	764.306	1.92188	909.729	1.57812	876.536	2.07812	1096.78		2.45312	665.522	2.39062	655.317	3.04688	626.431
1.75	4.65364e+10	2.39062	2.14651e+08	1.64062	1.03631e+10	1.78125	1.86331e+09	2.125	4.96715e+10		1.73438	262404	1.78125	169548	1.60938	204080	1.5	187505	2.21875	251290		1.625	4376.16	1.70312	811.477	1.59375	1326.33	1.5	1113.19	1.78125	3750.95		1.79688	1095.83	1.92188	764.266	1.9375	909.729	1.57812	876.536	2.07812	1096.78		2.45312	665.499	2.39062	655.317	3.0625	626.417
1.75	4.65036e+10	2.4375	2.13893e+08	1.64062	1.03586e+10	1.78125	1.85849e+09	2.125	4.96715e+10		1.75	262404	1.78125	169548	1.60938	204080	1.5	187505	2.21875	250985		1.625	4370.28	1.70312	811.198	1.59375	1325.71	1.5	1113.1	1.78125	3750.95		1.8125	1095.49	1.92188	764.204	1.9375	909.729	1.57812	876.536	2.07812	1096.78		2.46875	665.428	2.39062	655.316	3.0625	626.412
1.76562	4.64535e+10	2.4375	2.13556e+08	1.64062	1.035e+10	1.78125	1.8572e+09	2.125	4.96715e+10		1.75	261878	1.78125	169525	1.60938	204080	1.5	187505	2.21875	250985		1.625	4368.72	1.70312	810.794	1.59375	1325.36	1.5	1112.8	1.78125	3750.95		1.8125	1095.48	1.92188	764.153	1.9375	909.502	1.57812	876.536	2.07812	1096.78		2.46875	665.426	2.39062	655.313	3.0625	626.406
1.76562	4.63906e+10	2.4375	2.12562e+08	1.64062	1.035e+10	1.78125	1.8556e+09	2.17188	4.96628e+10		1.75	260951	1.78125	169524	1.60938	204080	1.5	187505	2.21875	250915		1.625	4354.82	1.71875	810.606	1.59375	1325.2	1.5	1112.79	1.79688	3749.6		1.8125	1095.2	1.9375	764.126	1.9375	909.502	1.57812	876.536	2.07812	1096.78		2.46875	665.396	2.39062	655.306	3.0625	626.406
1.76562	4.63777e+10	2.4375	2.11955e+08	1.65625	1.01702e+10	1.79688	1.8556e+09	2.17188	4.96239e+10		1.75	260909	1.79688	169524	1.60938	203043	1.5	187505	2.23438	250915		1.625	4353.68	1.71875	810.46	1.59375	1316.83	1.5	1112.48	1.79688	3749.6		1.8125	1094.65	1.9375	764.047	1.9375	909.204	1.57812	876.536	2.07812	1096.71		2.46875	665.379	2.39062	655.302	3.0625	626.026
1.76562	4.63452e+10	2.4375	2.11388e+08	1.65625	1.0123e+10	1.79688	1.8547e+09	2.17188	4.95276e+10		1.75	260693	1.79688	169408	1.60938	202837	1.5	187505	2.23438	250895		1.625	4347.18	1.71875	810.193	1.59375	1307.49	1.5	1112.21	1.79688	3746.29		1.8125	1094.27	1.9375	764.011	1.9375	909.204	1.57812	876.536	2.07812	1096.71		2.46875	665.379	2.39062	655.297	3.07812	626.006
1.76562	4.63088e+10	2.4375	2.10837e+08	1.65625	1.00771e+10	1.79688	1.85115e+09	2.17188	4.94929e+10		1.75	260693	1.79688	169408	1.60938	202837	1.5	187505	2.23438	250743		1.625	4341.94	1.71875	810.01	1.60938	1304.26	1.5	1111.99	1.79688	3746.29		1.8125	1092.75	1.9375	763.977	1.96875	908.809	1.59375	876.536	2.07812	1096.71		2.46875	665.374	2.40625	655.296	3.07812	625.912
1.76562	4.62767e+10	2.4375	2.10552e+08	1.65625	1.0049e+10	1.79688	1.8502e+09	2.17188	4.94929e+10		1.75	260475	1.79688	169408	1.60938	202837	1.51562	187505	2.23438	250743		1.64062	4340.06	1.71875	809.972	1.60938	1302.84	1.5	1111.99	1.79688	3737.91		1.8125	1092.74	1.9375	763.956	1.96875	908.687	1.59375	876.536	2.09375	1096.54		2.48438	665.346	2.40625	655.296	3.07812	625.88
1.76562	4.62433e+10	2.4375	2.10221e+08	1.65625	9.99744e+09	1.79688	1.85e+09	2.17188	4.9438e+10		1.75	260391	1.79688	169408	1.60938	202837	1.51562	187505	2.23438	250743		1.64062	4337.94	1.71875	809.782	1.60938	1302.16	1.5	1111.94	1.79688	3729.46		1.8125	1092.65	1.9375	763.872	1.96875	908.687	1.59375	876.536	2.09375	1096.54		2.48438	665.284	2.40625	655.296	3.07812	625.867
1.76562	4.61891e+10	2.48438	2.09846e+08	1.65625	9.98948e+09	1.79688	1.85e+09	2.17188	4.94181e+10		1.75	260116	1.79688	169408	1.625	202837	1.51562	187505	2.25	250622		1.64062	4334.73	1.71875	809.629	1.60938	1300.6	1.51562	1111.24	1.79688	3720.72		1.82812	1092.63	1.9375	763.78	1.96875	908.595	1.59375	876.536	2.09375	1096.54		2.48438	665.22	2.40625	655.296	3.07812	625.846
1.76562	4.61744e+10	2.48438	2.09415e+08	1.65625	9.97669e+09	1.79688	1.85e+09	2.17188	4.92803e+10		1.75	260116	1.79688	169408	1.625	202766	1.51562	187505	2.25	250622		1.64062	4332.72	1.71875	809.188	1.60938	1298.37	1.51562	1111.19	1.79688	3719.57		1.82812	1092.5	1.9375	763.714	1.96875	908.595	1.59375	876.536	2.09375	1096.44		2.48438	665.205	2.40625	655.291	3.09375	625.831
1.76562	4.61058e+10	2.48438	2.08874e+08	1.65625	9.95647e+09	1.79688	1.85e+09	2.17188	4.92736e+10		1.76562	259913	1.79688	169408	1.625	202766	1.51562	187505	2.25	250591		1.64062	4332.56	1.71875	808.843	1.60938	1296.38	1.51562	1111.17	1.79688	3717.98		1.82812	1092.01	1.95312	763.678	1.96875	908.595	1.59375	876.536	2.09375	1095.94		2.48438	665.182	2.40625	655.286	3.09375	625.823
1.78125	4.60244e+10	2.48438	2.08294e+08	1.67188	9.94588e+09	1.79688	1.84865e+09	2.1875	4.92133e+10		1.76562	259679	1.79688	169408	1.625	202766	1.51562	187505	2.25	250591		1.64062	4327.7	1.73438	808.599	1.60938	1295.12	1.51562	1111.06	1.8125	3717.98		1.82812	1091.96	1.95312	763.62	1.96875	908.595	1.59375	876.471	2.09375	1095.94		2.48438	665.135	2.40625	655.284	3.09375	625.817
1.78125	4.59805e+10	2.48438	2.07719e+08	1.67188	9.93133e+09	1.79688	1.8479e+09	2.1875	4.92133e+10		1.76562	259679	1.8125	169408	1.625	202766	1.51562	187505	2.25	250366		1.64062	4318.51	1.73438	808.367	1.60938	1293.61	1.51562	1110.77	1.8125	3713.25		1.82812	1091.93	1.95312	763.54	1.96875	908.36	1.59375	876.378	2.09375	1095.94		2.48438	665.1	2.42188	655.282	3.09375	625.81
1.78125	4.59418e+10	2.48438	2.0642e+08	1.67188	9.92852e+09	1.79688	1.84546e+09	2.1875	4.91737e+10		1.76562	259649	1.8125	169408	1.625	202766	1.51562	187505	2.26562	250310		1.64062	4312.31	1.73438	808.077	1.60938	1290.51	1.51562	1110.71	1.8125	3712.27		1.82812	1091.71	1.95312	763.472	1.98438	908.36	1.59375	876.248	2.09375	1095.94		2.5	665.056	2.42188	655.268	3.09375	625.8
1.78125	4.59013e+10	2.48438	2.06048e+08	1.67188	9.91597e+09	1.79688	1.84305e+09	2.1875	4.91651e+10		1.76562	259649	1.8125	169408	1.625	202766	1.51562	187505	2.26562	250036		1.64062	4311.23	1.73438	807.813	1.60938	1287.62	1.51562	1110.51	1.8125	3707.39		1.82812	1091.27	1.95312	763.461	1.98438	908.36	1.59375	876.248	2.10938	1095.82		2.5	665.037	2.42188	655.265	3.09375	625.773
1.78125	4.58777e+10	2.48438	2.05559e+08	1.67188	9.90088e+09	1.8125	1.83887e+09	2.1875	4.91651e+10		1.76562	259649	1.8125	169261	1.625	202766	1.51562	187505	2.26562	250036		1.65625	4306.76	1.73438	807.652	1.625	1285.87	1.51562	1110.44	1.8125	3707.39		1.82812	1090.77	1.95312	763.395	1.98438	908.36	1.60938	876.248	2.10938	1095.82		2.5	664.979	2.42188	655.251	3.10938	625.758
1.78125	4.58285e+10	2.48438	2.04853e+08	1.67188	9.87229e+09	1.8125	1.83575e+09	2.1875	4.91336e+10		1.76562	259443	1.8125	169261	1.64062	202766	1.51562	187505	2.28125	249975		1.65625	4298.38	1.73438	807.389	1.625	1284.98	1.51562	1109.65	1.8125	3694.61		1.82812	1090.71	1.95312	763.395	1.98438	908.36	1.60938	876.248	2.10938	1095.82		2.5	664.904	2.42188	655.249	3.10938	625.758
1.78125	4.57509e+10	2.5	2.04585e+08	1.67188	9.86088e+09	1.8125	1.83283e+09	2.1875	4.91116e+10		1.76562	259312	1.8125	169261	1.64062	202766	1.51562	187505	2.28125	249332		1.65625	4294.11	1.73438	807.318	1.625	1284.42	1.51562	1109.65	1.8125	3693.34		1.84375	1090.64	1.95312	763.362	1.98438	908.36	1.60938	876.248	2.10938	1095.82		2.5	664.791	2.4375	655.243	3.10938	625.737
1.78125	4.56763e+10	2.5	2.04425e+08	1.67188	9.85029e+09	1.8125	1.83095e+09	2.1875	4.90912e+10		1.76562	259312	1.8125	169257	1.64062	202766	1.53125	187505	2.28125	249040		1.65625	4291.87	1.73438	807.037	1.625	1280.79	1.51562	1109.46	1.8125	3686.5		1.84375	1090.64	1.95312	763.347	1.98438	908.36	1.60938	876.248	2.10938	1095.32		2.5	664.761	2.4375	655.237	3.10938	625.73
1.78125	4.56146e+10	2.5	2.04136e+08	1.67188	9.84325e+09	1.8125	1.82948e+09	2.20312	4.90912e+10		1.76562	259211	1.82812	169257	1.64062	202766	1.53125	187505	2.28125	249040		1.65625	4289.21	1.73438	806.892	1.625	1279.64	1.53125	1109.46	1.8125	3686.5		1.84375	1090.27	1.96875	763.261	1.98438	907.656	1.60938	876.247	2.10938	1095.32		2.5	664.761	2.4375	655.227	3.10938	625.698
1.78125	4.56134e+10	2.5	2.03278e+08	1.67188	9.83129e+09	1.8125	1.82784e+09	2.20312	4.90912e+10		1.78125	259135	1.82812	169257	1.64062	202743	1.53125	187505	2.29688	249040		1.65625	4287.22	1.73438	806.711	1.625	1278.12	1.53125	1109.41	1.82812	3684.77		1.84375	1090.27	1.96875	763.159	1.98438	907.484	1.60938	876.073	2.10938	1095.32		2.51562	664.755	2.4375	655.224	3.125	625.636
1.79688	4.55508e+10	2.5	2.02909e+08	1.6875	9.82715e+09	1.8125	1.82739e+09	2.20312	4.90912e+10		1.78125	259135	1.82812	169211	1.64062	202743	1.53125	187505	2.29688	248844		1.65625	4285.07	1.75	806.593	1.625	1276.97	1.53125	1109.18	1.82812	3682.63		1.84375	1089.47	1.96875	763.098	2	907.303	1.60938	876.07	2.10938	1095.31		2.51562	664.755	2.4375	655.224	3.125	625.622
1.79688	4.55279e+10	2.5	2.024e+08	1.6875	9.81552e+09	1.8125	1.82534e+09	2.20312	4.90912e+10		1.78125	258720	1.82812	169211	1.64062	202743	1.53125	187505	2.29688	247854		1.65625	4281.88	1.75	806.167	1.625	1275.68	1.53125	1108.85	1.82812	3668.67		1.84375	1089.26	1.96875	763.085	2	907.303	1.60938	876.07	2.10938	1095.19		2.51562	664.712	2.4375	655.224	3.125	625.611
1.79688	4.54871e+10	2.5	2.01934e+08	1.6875	9.81542e+09	1.8125	1.82067e+09	2.20312	4.90787e+10		1.78125	258720	1.82812	169211	1.64062	202743	1.53125	187505	2.3125	247854		1.65625	4279.03	1.75	806.047	1.625	1275.32	1.53125	1108.84	1.82812	3666.78		1.84375	1089.26	1.96875	763.016	2	907.259	1.60938	876.07	2.125	1095.19		2.51562	664.656	2.45312	655.213	3.125	625.611
1.79688	4.54744e+10	2.5	2.01595e+08	1.6875	9.66776e+09	1.8125	1.81835e+09	2.20312	4.8911e+10		1.78125	258406	1.82812	169211	1.64062	201625	1.53125	187505	2.3125	247754		1.65625	4270.89	1.75	805.87	1.625	1271.04	1.53125	1108.84	1.82812	3662.03		1.84375	1088.91	1.96875	762.996	2	905.907	1.60938	876.07	2.125	1095.16		2.51562	664.634	2.45312	655.208	3.125	625.205
1.79688	4.54532e+10	2.5	2.01231e+08	1.6875	9.62629e+09	1.8125	1.81713e+09	2.20312	4.88831e+10		1.78125	258338	1.82812	169211	1.65625	201625	1.53125	187505	2.3125	247061		1.67188	4268.61	1.75	805.744	1.64062	1267.32	1.53125	1108.81	1.82812	3648.79		1.85938	1088.9	1.96875	762.993	2	905.679	1.625	876.07	2.125	1095.16		2.51562	664.624	2.45312	655.207	3.125	625.148
1.79688	4.54431e+10	2.51562	2.00965e+08	1.6875	9.56861e+09	1.8125	1.81588e+09	2.20312	4.88773e+10		1.78125	258338	1.82812	169211	1.65625	201625	1.53125	187500	2.3125	247061		1.67188	4268.52	1.75	805.649	1.64062	1266.51	1.53125	1108.8	1.82812	3648.79		1.85938	1088.89	1.96875	762.988	2	905.216	1.625	875.857	2.125	1095.16		2.51562	664.597	2.45312	655.203	3.14062	625.118
1.79688	4.5372e+10	2.51562	2.00495e+08	1.6875	9.54511e+09	1.82812	1.81484e+09	2.21875	4.87998e+10		1.78125	258338	1.82812	169211	1.65625	201625	1.53125	187500	2.32812	246899		1.67188	4263.71	1.75	805.53	1.64062	1264.07	1.53125	1108.79	1.82812	3648.09		1.85938	1088.89	1.96875	762.967	2	905.206	1.625	875.794	2.125	1094.99		2.53125	664.587	2.45312	655.196	3.14062	625.097
1.79688	4.53429e+10	2.51562	2.00053e+08	1.6875	9.5147e+09	1.82812	1.81384e+09	2.21875	4.86941e+10		1.78125	258077	1.84375	169211	1.65625	201625	1.53125	187500	2.32812	246899		1.67188	4262.53	1.75	805.423	1.64062	1262.04	1.53125	1108.6	1.84375	3648.09		1.85938	1088.87	1.98438	762.89	2	904.998	1.625	875.794	2.125	1094.99		2.53125	664.584	2.45312	655.186	3.14062	625.079
1.79688	4.5243e+10	2.51562	1.9957e+08	1.70312	9.49897e+09	1.82812	1.81283e+09	2.21875	4.85679e+10		1.78125	258077	1.84375	169211	1.65625	201625	1.54688	187500	2.32812	246386		1.67188	4251.93	1.75	805.088	1.64062	1259.42	1.53125	1108.5	1.84375	3644.95		1.85938	1088.73	1.98438	762.851	2.01562	904.998	1.625	875.705	2.125	1094.99		2.53125	664.546	2.45312	655.186	3.14062	625.073
1.8125	4.51866e+10	2.51562	1.9925e+08	1.70312	9.47854e+09	1.82812	1.81179e+09	2.21875	4.85315e+10		1.79688	257748	1.84375	169211	1.65625	201625	1.54688	187500	2.32812	246299		1.67188	4247.36	1.76562	804.858	1.64062	1258.39	1.53125	1108.5	1.84375	3638.01		1.85938	1088.68	1.98438	762.841	2.01562	904.998	1.625	875.705	2.125	1094.99		2.53125	664.542	2.46875	655.186	3.14062	625.066
1.8125	4.51376e+10	2.51562	1.98742e+08	1.70312	9.45648e+09	1.82812	1.81073e+09	2.21875	4.85315e+10		1.79688	257748	1.84375	169211	1.65625	201625	1.54688	187500	2.32812	246135		1.67188	4238.02	1.76562	804.689	1.64062	1256.7	1.54688	1108.26	1.84375	3635.69		1.85938	1088.48	1.98438	762.834	2.01562	904.998	1.625	875.705	2.125	1094.99		2.53125	664.535	2.46875	655.184	3.15625	625.062
1.8125	4.50881e+10	2.51562	1.98414e+08	1.70312	9.44558e+09	1.82812	1.809e+09	2.21875	4.84262e+10		1.79688	257748	1.84375	169211	1.65625	201625	1.54688	187500	2.34375	246049		1.67188	4226.06	1.76562	804.393	1.64062	1254.55	1.54688	1107.85	1.84375	3628.28		1.875	1088.25	1.98438	762.826	2.01562	904.998	1.625	875.705	2.14062	1094.99		2.53125	664.522	2.46875	655.184	3.15625	625.045
1.8125	4.5046e+10	2.51562	1.97929e+08	1.70312	9.43303e+09	1.82812	1.80745e+09	2.21875	4.84262e+10		1.79688	257355	1.84375	169211	1.65625	201625	1.54688	187500	2.34375	245610		1.67188	4222.4	1.76562	804.279	1.64062	1253.65	1.54688	1107.69	1.84375	3627.36		1.875	1088.14	1.98438	762.794	2.01562	904.715	1.625	875.705	2.14062	1094.99		2.54688	664.522	2.46875	655.181	3.15625	625.045
1.8125	4.50382e+10	2.51562	1.97295e+08	1.70312	9.42102e+09	1.82812	1.80328e+09	2.21875	4.83994e+10		1.79688	257355	1.84375	169211	1.65625	201625	1.54688	187500	2.34375	245520		1.6875	4218.72	1.76562	804.085	1.64062	1252.94	1.54688	1107.64	1.84375	3625.6		1.875	1088.08	1.98438	762.715	2.01562	904.715	1.625	875.705	2.14062	1094.99		2.54688	664.486	2.46875	655.181	3.15625	625.044
1.8125	4.50202e+10	2.51562	1.9678e+08	1.70312	9.40948e+09	1.82812	1.80046e+09	2.21875	4.83994e+10		1.79688	257355	1.84375	169211	1.65625	201625	1.54688	187500	2.34375	245027		1.6875	4211.85	1.76562	803.981	1.65625	1251.54	1.54688	1107.44	1.84375	3624.78		1.875	1088.07	1.98438	762.606	2.01562	904.715	1.625	875.705	2.14062	1094.97		2.54688	664.457	2.46875	655.168	3.15625	625.035
[truncated: 3,959 more rows]
[truncated: 244 more columns]
